# Supplementary material for: Crystal structure of 3-methyl­pyridinium picrate: a triclinic polymorph
Source: Acta Crystallogr E Crystallogr Commun. 2015 Sep 17;71(Pt 10):1196–8. doi: 10.1107/S2056989015017090 (PMC4647397; doi:10.1107/S2056989015017090)
Supplement: Supplementary file 1 [file e-71-01196-sup1.cif]

##############################################################################
#                                                                            #
# This CIF contains the data in a paper accepted for publication in          #
# Acta Crystallographica Section E. It conforms to the requirements of       #
# Notes for Authors for Acta Crystallographica Section E, and has been       #
# peer reviewed under the auspices of the IUCr Commission on Journals.       #
#                                                                            #
# Full details of the Crystallographic Information File format               #
# are given in the paper "The Crystallographic Information File (CIF):       #
# a New Standard Archive File for Crystallography" by S. R. Hall, F. H.      #
# Allen and I. D. Brown [Acta Cryst. (1991), A47, 655-685].                  #
#                                                                            #
# The current version of the core CIF dictionary is obtainable from          #
# ftp://ftp.iucr.org/pub/cif_core.dic.                                       #
#                                                                            #
# Software is freely available for graphical display of the structure(s)     #
# in this CIF. For information consult the CIF software page                 #
# http://www.iucr.org/resources/cif/software.                                #
#                                                                            #
# This file may be used for bona fide research purposes within the           #
# scientific community so long as proper attribution is given to the journal # 
# article from which it was obtained.                                        #
#                                                                            #
##############################################################################
data_global
_audit_creation_method     SHELXL-97
_journal_data_validation_number     ?
_journal_date_recd_electronic     2015-09-03
_journal_date_accepted     2015-09-11
_journal_name_full     'Acta Crystallographica, Section E'
_journal_year     2015
_journal_volume     71
_journal_issue     10
_journal_page_first     1196
_journal_page_last     1198
_journal_paper_category     GO
_journal_paper_doi     10.1107/S2056989015017090
_journal_coeditor_code     SU5205
_publ_contact_author_name     'Doraisamyraja Kalaivani'
_publ_contact_author_address
;
PG and Research Department of Chemistry
Seethalakshmi Ramaswami College
Tiruchirappalli 620 002
Tamil Nadu, India
;
_publ_contact_author_email     kalaivbalaj@yahoo.co.in
_publ_contact_author_phone        .91E-306
_publ_section_title
;
Crystal structure of 3-methylpyridinium picrate: a triclinic polymorph
;
_publ_section_title_footnote     .
loop_
    _publ_author_name
    _publ_author_address
    'Jeganathan Gomathi'
;
      PG and Research Department of Chemistry
      Seethalakshmi Ramaswami College
      Tiruchirappalli 620 002, Tamil Nadu, India
;
    'Doraisamyraja Kalaivani'
;
     PG and Research Department of Chemistry
     Seethalakshmi Ramaswami College
     Tiruchirappalli 620 002, Tamil Nadu, India
;
_publ_section_synopsis
;
In the crystal of the title molecular salt, the 3-methylpyridinium cation and
the picrate anion are linked <i>via</i> bifurcated N---H...(O,O) hydrogen
bonds, forming an <i>R</i>~1~^2^(6) ring motif. These units are linked
<i>via</i> C---H...O hydrogen bonds, forming a three-dimensional framework.The
compound exhibits anticonvulsant activity.
;
data_I
_audit_creation_method     'SHELXL-2014/6'
_chemical_name_systematic
;
3-Methylpyridinium 2,4,6-trinitrophenolate
;
_chemical_name_common
;
3-Methylpyridinium picrate
;
_chemical_formula_moiety     'C6 H8 N +, C6 H2 N3 O7 - '
_chemical_formula_sum     'C12 H10 N4 O7'
_chemical_formula_iupac     'C6 H8 N +, C6 H2 N3 O7 - '
_chemical_formula_weight     322.24
_chemical_melting_point     ?
_shelx_space_group_comment
;
The symmetry employed for this shelxl refinement is uniquely defined
by the following loop, which should always be used as a source of
symmetry information in preference to the above space-group names.
They are only intended as comments.
;
_space_group_crystal_system     triclinic
_space_group_name_H-M_alt     'P -1'
_space_group_name_Hall     '-P 1'
loop_
    _space_group_symop_operation_xyz
    'x, y, z'
    '-x, -y, -z'
_cell_length_a     8.1224(5)
_cell_length_b     8.7016(5)
_cell_length_c     11.3161(6)
_cell_angle_alpha     98.239(3)
_cell_angle_beta     100.318(3)
_cell_angle_gamma     117.635(3)
_cell_volume     673.17(7)
_cell_formula_units_Z     2
_cell_measurement_reflns_used     5179
_cell_measurement_theta_min     2.73
_cell_measurement_theta_max     26.93
_cell_measurement_temperature     293(2)
_exptl_crystal_description     Block
_exptl_crystal_colour     red
_exptl_crystal_size_max     0.350
_exptl_crystal_size_mid     0.300
_exptl_crystal_size_min     0.250
_exptl_crystal_density_diffrn     1.590
_exptl_crystal_density_meas     ?
_exptl_crystal_density_method     ?
_exptl_crystal_F_000     332
_exptl_absorpt_coefficient_mu     0.134
_exptl_absorpt_correction_type     multi-scan
_exptl_absorpt_process_details
;
(SADABS; Bruker, 2004)
;
_shelx_estimated_absorpt_T_min     0.955
_shelx_estimated_absorpt_T_max     0.967
_exptl_absorpt_correction_T_min     0.952
_exptl_absorpt_correction_T_max     0.969
_diffrn_ambient_temperature     293(2)
_diffrn_radiation_type     MoK\a
_diffrn_radiation_wavelength     0.71073
_diffrn_radiation_source     'fine-focus sealed tube'
_diffrn_radiation_monochromator     graphite
_diffrn_measurement_device_type     'Bruker Kappa APEXII CCD'
_diffrn_measurement_method     '\w and \f scan'
_diffrn_detector_area_resol_mean     ?
_diffrn_reflns_number     13299
_diffrn_reflns_av_R_equivalents     0.0292
_diffrn_reflns_theta_min     2.736
_diffrn_reflns_theta_max     25.000
_diffrn_reflns_theta_full     25.000
_diffrn_measured_fraction_theta_max     1.000
_diffrn_measured_fraction_theta_full     1.000
_diffrn_reflns_limit_h_min     -9
_diffrn_reflns_limit_h_max     9
_diffrn_reflns_limit_k_min     -10
_diffrn_reflns_limit_k_max     10
_diffrn_reflns_limit_l_min     -13
_diffrn_reflns_limit_l_max     13
_refine_special_details     ?
_reflns_number_total     2374
_reflns_number_gt     1717
_reflns_threshold_expression     'I > 2\s(I)'
_refine_ls_structure_factor_coef     Fsqd
_refine_ls_matrix_type     full
_refine_ls_R_factor_all     0.0703
_refine_ls_R_factor_gt     0.0450
_refine_ls_wR_factor_gt     0.1063
_refine_ls_wR_factor_ref     0.1311
_refine_ls_goodness_of_fit_ref     1.066
_refine_ls_restrained_S_all     1.066
_refine_ls_number_reflns     2374
_refine_ls_number_parameters     212
_refine_ls_number_restraints     0
_refine_ls_hydrogen_treatment     mixed
_refine_ls_weighting_scheme     calc
_refine_ls_weighting_details
              'w=1/[\s^2^(Fo^2^)+(0.0452P)^2^+0.5934P] where P=(Fo^2^+2Fc^2^)/3'
_atom_sites_solution_hydrogens     mixed
_atom_sites_solution_primary     ?
_atom_sites_solution_secondary     ?
_refine_ls_shift/su_max     0.000
_refine_ls_shift/su_mean     0.000
_refine_diff_density_max     0.235
_refine_diff_density_min     -0.247
_refine_ls_extinction_method     none
_refine_ls_extinction_coef     .
loop_
    _atom_type_symbol
    _atom_type_description
    _atom_type_scat_dispersion_real
    _atom_type_scat_dispersion_imag
    _atom_type_scat_source
    'C' 'C' 0.0033 0.0016
                         'International Tables Vol C Tables 4.2.6.8 and 6.1.1.4'
    'H' 'H' 0.0000 0.0000
                         'International Tables Vol C Tables 4.2.6.8 and 6.1.1.4'
    'N' 'N' 0.0061 0.0033
                         'International Tables Vol C Tables 4.2.6.8 and 6.1.1.4'
    'O' 'O' 0.0106 0.0060
                         'International Tables Vol C Tables 4.2.6.8 and 6.1.1.4'
_computing_data_collection
;
APEX2 (Bruker, 2004)
;
_computing_cell_refinement
;
APEX2 and SAINT (Bruker, 2004)
;
_computing_data_reduction
;
SAINT and XPREP (Bruker, 2004)
;
_computing_structure_solution
;
SIR92 (Altomare <i>et al.</i>,  1993)
;
_computing_structure_refinement
;
SHELXL2014 (Sheldrick, 2015)
;
_computing_molecular_graphics
;
ORTEP-3 for Windows (Farrugia, 2012) and Mercury (Macrae <i>et al.</i>,
2008)
;
_computing_publication_material
;
SHELXL2014 (Sheldrick, 2015) and PLATON (Spek, 2009)
;
loop_
    _atom_site_type_symbol
    _atom_site_label
    _atom_site_fract_x
    _atom_site_fract_y
    _atom_site_fract_z
    _atom_site_U_iso_or_equiv
    _atom_site_adp_type
    _atom_site_calc_flag
    _atom_site_occupancy
    _atom_site_disorder_assembly
    _atom_site_disorder_group
    C C1 0.6227(3) 0.5359(3) 0.3281(2) 0.0338(5) Uani d 1 . .
    C C2 0.8010(3) 0.6555(3) 0.4224(2) 0.0342(5) Uani d 1 . .
    C C3 0.8216(3) 0.7875(3) 0.5161(2) 0.0371(6) Uani d 1 . .
    H H3 0.9405 0.8616 0.5755 0.044 Uiso calc 1 . .
    C C4 0.6675(3) 0.8101(3) 0.5224(2) 0.0356(6) Uani d 1 . .
    C C5 0.4892(3) 0.7045(3) 0.4328(2) 0.0352(6) Uani d 1 . .
    H H5 0.3854 0.7222 0.4356 0.042 Uiso calc 1 . .
    C C6 0.4730(3) 0.5752(3) 0.3417(2) 0.0320(5) Uani d 1 . .
    C C7 0.7112(4) 0.0619(4) 0.1648(3) 0.0537(7) Uani d 1 . .
    H H7 0.6806 0.0272 0.2355 0.064 Uiso calc 1 . .
    C C8 0.7330(4) -0.0490(4) 0.0772(2) 0.0441(6) Uani d 1 . .
    C C9 0.7774(4) 0.0108(4) -0.0253(2) 0.0460(7) Uani d 1 . .
    H H9 0.7911 -0.0610 -0.0875 0.055 Uiso calc 1 . .
    C C10 0.8018(4) 0.1739(4) -0.0378(3) 0.0516(7) Uani d 1 . .
    H H10 0.8335 0.2132 -0.1071 0.062 Uiso calc 1 . .
    C C11 0.7792(4) 0.2771(4) 0.0525(3) 0.0530(7) Uani d 1 . .
    H H11 0.7960 0.3885 0.0460 0.064 Uiso calc 1 . .
    C C12 0.7062(5) -0.2262(4) 0.0915(3) 0.0683(9) Uani d 1 . .
    H H12A 0.7274 -0.2835 0.0214 0.102 Uiso calc 1 . .
    H H12B 0.7972 -0.2084 0.1665 0.102 Uiso calc 1 . .
    H H12C 0.5769 -0.3007 0.0957 0.102 Uiso calc 1 . .
    N N1 0.9729(3) 0.6445(3) 0.4219(2) 0.0495(6) Uani d 1 . .
    N N2 0.6903(3) 0.9444(3) 0.6245(2) 0.0461(6) Uani d 1 . .
    N N3 0.2906(3) 0.4686(3) 0.24334(19) 0.0398(5) Uani d 1 . .
    N N4 0.7332(3) 0.2180(4) 0.1493(2) 0.0549(7) Uani d 1 . .
    O O1 0.9718(3) 0.5443(3) 0.3360(3) 0.0885(9) Uani d 1 . .
    O O2 1.1190(3) 0.7419(4) 0.5074(2) 0.0792(8) Uani d 1 . .
    O O3 0.8528(3) 1.0446(3) 0.69676(19) 0.0630(6) Uani d 1 . .
    O O4 0.5489(3) 0.9540(3) 0.6359(2) 0.0670(6) Uani d 1 . .
    O O5 0.2505(3) 0.5433(3) 0.1711(2) 0.0799(7) Uani d 1 . .
    O O6 0.1909(3) 0.3122(3) 0.2365(2) 0.0673(6) Uani d 1 . .
    O O7 0.5902(3) 0.4101(3) 0.24116(17) 0.0518(5) Uani d 1 . .
    H H4A 0.712(6) 0.291(5) 0.205(4) 0.093(12) Uiso d 1 . .
loop_
    _atom_site_aniso_label
    _atom_site_aniso_U_11
    _atom_site_aniso_U_22
    _atom_site_aniso_U_33
    _atom_site_aniso_U_12
    _atom_site_aniso_U_13
    _atom_site_aniso_U_23
    C1 0.0374(13) 0.0393(13) 0.0313(12) 0.0242(11) 0.0115(10) 0.0080(10)
    C2 0.0287(12) 0.0393(13) 0.0389(13) 0.0200(10) 0.0124(10) 0.0079(10)
    C3 0.0301(13) 0.0386(13) 0.0358(13) 0.0136(10) 0.0085(10) 0.0050(10)
    C4 0.0384(14) 0.0339(12) 0.0345(12) 0.0186(11) 0.0138(11) 0.0031(10)
    C5 0.0361(13) 0.0396(13) 0.0381(13) 0.0246(11) 0.0141(11) 0.0084(11)
    C6 0.0310(12) 0.0372(12) 0.0302(12) 0.0203(10) 0.0074(10) 0.0063(10)
    C7 0.0408(16) 0.072(2) 0.0438(15) 0.0268(14) 0.0152(12) 0.0057(14)
    C8 0.0328(13) 0.0488(15) 0.0427(15) 0.0188(12) 0.0067(11) 0.0002(12)
    C9 0.0453(15) 0.0493(15) 0.0403(14) 0.0272(13) 0.0078(12) -0.0050(12)
    C10 0.0584(18) 0.0547(17) 0.0434(15) 0.0330(14) 0.0112(13) 0.0048(13)
    C11 0.0496(17) 0.0504(16) 0.0557(18) 0.0304(14) 0.0038(14) -0.0005(14)
    C12 0.067(2) 0.062(2) 0.076(2) 0.0307(17) 0.0222(18) 0.0207(17)
    N1 0.0350(13) 0.0548(14) 0.0596(15) 0.0254(11) 0.0136(11) 0.0064(12)
    N2 0.0503(14) 0.0424(12) 0.0428(12) 0.0233(11) 0.0148(11) 0.0009(10)
    N3 0.0386(12) 0.0480(13) 0.0360(11) 0.0269(11) 0.0076(9) 0.0048(10)
    N4 0.0416(13) 0.0639(16) 0.0530(15) 0.0316(12) 0.0076(11) -0.0137(13)
    O1 0.0459(13) 0.0855(16) 0.114(2) 0.0365(12) 0.0156(13) -0.0352(15)
    O2 0.0415(12) 0.116(2) 0.0693(15) 0.0458(13) -0.0011(11) -0.0092(14)
    O3 0.0572(13) 0.0555(12) 0.0524(12) 0.0195(10) 0.0083(10) -0.0134(10)
    O4 0.0646(14) 0.0736(14) 0.0663(14) 0.0430(12) 0.0233(11) -0.0078(11)
    O5 0.0700(16) 0.0835(16) 0.0718(15) 0.0343(13) -0.0089(12) 0.0310(13)
    O6 0.0546(13) 0.0478(13) 0.0684(14) 0.0122(10) -0.0058(10) 0.0049(10)
    O7 0.0504(11) 0.0585(12) 0.0472(11) 0.0367(10) 0.0068(9) -0.0093(9)
_geom_special_details
;
 All esds (except the esd in the dihedral angle between two l.s. planes)
 are estimated using the full covariance matrix.  The cell esds are taken
 into account individually in the estimation of esds in distances, angles
 and torsion angles; correlations between esds in cell parameters are only
 used when they are defined by crystal symmetry.  An approximate (isotropic)
 treatment of cell esds is used for estimating esds involving l.s. planes.
;
loop_
    _geom_bond_atom_site_label_1
    _geom_bond_atom_site_label_2
    _geom_bond_site_symmetry_2
    _geom_bond_distance
    _geom_bond_publ_flag
    C1 O7 . 1.251(3) ?
    C1 C2 . 1.432(3) ?
    C1 C6 . 1.434(3) ?
    C2 C3 . 1.372(3) ?
    C2 N1 . 1.444(3) ?
    C3 C4 . 1.366(3) ?
    C3 H3 . 0.9300 ?
    C4 C5 . 1.394(3) ?
    C4 N2 . 1.439(3) ?
    C5 C6 . 1.351(3) ?
    C5 H5 . 0.9300 ?
    C6 N3 . 1.461(3) ?
    C7 N4 . 1.326(4) ?
    C7 C8 . 1.375(4) ?
    C7 H7 . 0.9300 ?
    C8 C9 . 1.377(4) ?
    C8 C12 . 1.491(4) ?
    C9 C10 . 1.371(4) ?
    C9 H9 . 0.9300 ?
    C10 C11 . 1.357(4) ?
    C10 H10 . 0.9300 ?
    C11 N4 . 1.318(4) ?
    C11 H11 . 0.9300 ?
    C12 H12A . 0.9600 ?
    C12 H12B . 0.9600 ?
    C12 H12C . 0.9600 ?
    N1 O1 . 1.205(3) ?
    N1 O2 . 1.218(3) ?
    N2 O4 . 1.217(3) ?
    N2 O3 . 1.230(3) ?
    N3 O6 . 1.199(3) ?
    N3 O5 . 1.205(3) ?
    N4 H4A . 0.93(4) ?
loop_
    _geom_angle_atom_site_label_1
    _geom_angle_atom_site_label_2
    _geom_angle_atom_site_label_3
    _geom_angle_site_symmetry_1
    _geom_angle_site_symmetry_3
    _geom_angle
    _geom_angle_publ_flag
    O7 C1 C2 . . 127.4(2) ?
    O7 C1 C6 . . 120.7(2) ?
    C2 C1 C6 . . 111.90(19) ?
    C3 C2 C1 . . 123.2(2) ?
    C3 C2 N1 . . 116.0(2) ?
    C1 C2 N1 . . 120.8(2) ?
    C4 C3 C2 . . 120.0(2) ?
    C4 C3 H3 . . 120.0 ?
    C2 C3 H3 . . 120.0 ?
    C3 C4 C5 . . 121.2(2) ?
    C3 C4 N2 . . 119.0(2) ?
    C5 C4 N2 . . 119.7(2) ?
    C6 C5 C4 . . 117.4(2) ?
    C6 C5 H5 . . 121.3 ?
    C4 C5 H5 . . 121.3 ?
    C5 C6 C1 . . 126.1(2) ?
    C5 C6 N3 . . 118.5(2) ?
    C1 C6 N3 . . 115.36(19) ?
    N4 C7 C8 . . 120.7(3) ?
    N4 C7 H7 . . 119.6 ?
    C8 C7 H7 . . 119.6 ?
    C7 C8 C9 . . 116.5(3) ?
    C7 C8 C12 . . 121.8(3) ?
    C9 C8 C12 . . 121.8(2) ?
    C10 C9 C8 . . 121.5(2) ?
    C10 C9 H9 . . 119.3 ?
    C8 C9 H9 . . 119.3 ?
    C11 C10 C9 . . 119.0(3) ?
    C11 C10 H10 . . 120.5 ?
    C9 C10 H10 . . 120.5 ?
    N4 C11 C10 . . 119.4(3) ?
    N4 C11 H11 . . 120.3 ?
    C10 C11 H11 . . 120.3 ?
    C8 C12 H12A . . 109.5 ?
    C8 C12 H12B . . 109.5 ?
    H12A C12 H12B . . 109.5 ?
    C8 C12 H12C . . 109.5 ?
    H12A C12 H12C . . 109.5 ?
    H12B C12 H12C . . 109.5 ?
    O1 N1 O2 . . 121.1(2) ?
    O1 N1 C2 . . 120.0(2) ?
    O2 N1 C2 . . 118.8(2) ?
    O4 N2 O3 . . 122.8(2) ?
    O4 N2 C4 . . 119.0(2) ?
    O3 N2 C4 . . 118.2(2) ?
    O6 N3 O5 . . 123.3(2) ?
    O6 N3 C6 . . 119.3(2) ?
    O5 N3 C6 . . 117.4(2) ?
    C11 N4 C7 . . 123.0(2) ?
    C11 N4 H4A . . 115(2) ?
    C7 N4 H4A . . 122(2) ?
loop_
    _geom_torsion_atom_site_label_1
    _geom_torsion_atom_site_label_2
    _geom_torsion_atom_site_label_3
    _geom_torsion_atom_site_label_4
    _geom_torsion_site_symmetry_1
    _geom_torsion_site_symmetry_2
    _geom_torsion_site_symmetry_3
    _geom_torsion_site_symmetry_4
    _geom_torsion
    _geom_torsion_publ_flag
    O7 C1 C2 C3 . . . . -178.4(2) ?
    C6 C1 C2 C3 . . . . 1.9(3) ?
    O7 C1 C2 N1 . . . . 2.7(4) ?
    C6 C1 C2 N1 . . . . -177.0(2) ?
    C1 C2 C3 C4 . . . . -0.2(4) ?
    N1 C2 C3 C4 . . . . 178.7(2) ?
    C2 C3 C4 C5 . . . . -1.9(4) ?
    C2 C3 C4 N2 . . . . 177.4(2) ?
    C3 C4 C5 C6 . . . . 2.0(4) ?
    N2 C4 C5 C6 . . . . -177.3(2) ?
    C4 C5 C6 C1 . . . . 0.0(4) ?
    C4 C5 C6 N3 . . . . -177.0(2) ?
    O7 C1 C6 C5 . . . . 178.5(2) ?
    C2 C1 C6 C5 . . . . -1.8(3) ?
    O7 C1 C6 N3 . . . . -4.4(3) ?
    C2 C1 C6 N3 . . . . 175.3(2) ?
    N4 C7 C8 C9 . . . . -0.3(4) ?
    N4 C7 C8 C12 . . . . -179.1(3) ?
    C7 C8 C9 C10 . . . . 1.2(4) ?
    C12 C8 C9 C10 . . . . -180.0(3) ?
    C8 C9 C10 C11 . . . . -0.8(4) ?
    C9 C10 C11 N4 . . . . -0.4(4) ?
    C3 C2 N1 O1 . . . . -172.7(3) ?
    C1 C2 N1 O1 . . . . 6.3(4) ?
    C3 C2 N1 O2 . . . . 5.0(4) ?
    C1 C2 N1 O2 . . . . -176.0(3) ?
    C3 C4 N2 O4 . . . . -173.7(2) ?
    C5 C4 N2 O4 . . . . 5.6(4) ?
    C3 C4 N2 O3 . . . . 6.1(4) ?
    C5 C4 N2 O3 . . . . -174.6(2) ?
    C5 C6 N3 O6 . . . . -112.1(3) ?
    C1 C6 N3 O6 . . . . 70.5(3) ?
    C5 C6 N3 O5 . . . . 69.4(3) ?
    C1 C6 N3 O5 . . . . -108.0(3) ?
    C10 C11 N4 C7 . . . . 1.4(4) ?
    C8 C7 N4 C11 . . . . -1.0(4) ?
loop_
    _geom_hbond_atom_site_label_D
    _geom_hbond_atom_site_label_H
    _geom_hbond_atom_site_label_A
    _geom_hbond_site_symmetry_A
    _geom_hbond_distance_DH
    _geom_hbond_distance_HA
    _geom_hbond_distance_DA
    _geom_hbond_angle_DHA
    N4 H4A O1 . 0.93(4) 2.27(4) 2.827(4) 118(4)
    N4 H4A O7 . 0.93(4) 1.79(5) 2.638(4) 152(4)
    C5 H5 O2 1_455 0.93 2.51 3.406(4) 162
    C10 H10 O3 1_544 0.93 2.55 3.220(4) 129
    C12 H12B O3 2_766 0.96 2.56 3.414(5) 149
_shelx_hkl_file
;
  -1   0   0   75.49    2.10
  -1   0   0   75.79    2.10
  -1   0   0   78.69    2.80
  -1   0   0   76.69    3.10
   1   0   0   74.29    2.10
   1   0   0   77.79    2.10
   1   0   0   82.79    2.80
   1   0   0   75.19    3.00
  -2   0   0 2995.90   82.09
  -2   0   0 2971.60   80.29
  -2   0   0 3120.79   75.79
  -2   0   0 3004.30   56.89
  -2   0   0 2920.71   55.19
   2   0   0 2984.60   58.89
   2   0   0 3202.78   58.29
   2   0   0 3020.90   84.79
   2   0   0 3074.39   73.29
  -3   0   0   82.19    3.30
  -3   0   0   86.29    3.30
  -3   0   0   83.89    4.90
  -3   0   0   89.49    4.90
  -3   0   0   86.59    4.50
   3   0   0   88.69    3.30
   3   0   0   93.39    4.40
   3   0   0   81.79    4.50
   3   0   0   86.09    3.30
  -4   0   0  478.35   11.30
  -4   0   0  490.05   16.70
  -4   0   0  501.35   15.50
  -4   0   0  513.35   17.20
  -4   0   0  478.85   11.50
   4   0   0  509.65   11.50
   4   0   0  492.95   16.80
   4   0   0  495.35   11.60
   4   0   0  487.25   14.90
  -5   0   0    3.10    2.10
  -5   0   0    2.40    2.30
  -5   0   0    2.60    1.60
   5   0   0    3.40    1.40
   5   0   0    3.10    0.90
   5   0   0    4.10    1.70
  -6   0   0   13.40    3.80
  -6   0   0   16.20    3.90
  -6   0   0   14.40    2.80
   6   0   0   17.90    2.00
   6   0   0   17.70    3.00
  -7   0   0    8.70    2.70
  -7   0   0    6.60    3.60
  -7   0   0    3.00    3.90
   7   0   0   10.60    2.40
   7   0   0    9.50    2.70
  -8   0   0   -6.10    3.10
  -8   0   0    3.00    2.40
   8   0   0    1.40    2.10
   8   0   0    0.00    2.40
   9  -1   0    2.50    2.70
   9  -1   0   -1.10    2.10
  -9   1   0    0.80    2.50
   8  -1   0   -0.20    2.20
  -8   1   0    0.60    2.20
  -8   1   0   -2.90    3.80
   7  -1   0  192.68    7.80
   7  -1   0  173.58    5.20
  -7   1   0  187.38    7.70
  -7   1   0  175.38   10.90
   6  -1   0   92.29    5.20
  -6   1   0   98.69    5.30
  -6   1   0   95.09    7.60
  -6   1   0  104.99    7.70
   5  -1   0  295.57    8.40
   5  -1   0  276.47   11.60
   5  -1   0  301.57    8.30
  -5   1   0  292.17   12.10
  -5   1   0  295.87   12.50
  -5   1   0  285.17    8.30
  -5   1   0  290.47   11.30
   4  -1   0    0.10    1.20
   4  -1   0    0.20    1.00
   4  -1   0    0.70    1.00
   4  -1   0    0.00    0.90
  -4   1   0   -0.40    0.90
  -4   1   0    0.40    1.40
  -4   1   0    0.60    1.50
  -4   1   0    0.50    1.40
  -4   1   0   -0.80    0.90
   3  -1   0  299.97    7.10
   3  -1   0  285.17   10.30
   3  -1   0  306.47    9.30
   3  -1   0  285.67    7.00
  -3   1   0  283.57    7.00
  -3   1   0  296.67   10.00
  -3   1   0  302.67   10.70
  -3   1   0  302.47    9.30
  -3   1   0  290.97    7.00
   2  -1   0 1763.72   40.70
   2  -1   0 1680.63   31.20
   2  -1   0 1743.33   31.20
   2  -1   0 1707.33   47.00
   2  -1   0 1637.04   37.20
  -2   1   0 1726.43   32.10
  -2   1   0 1694.43   33.50
  -2   1   0 1750.12   50.19
  -2   1   0 1669.93   31.20
   1  -1   0    5.70    0.70
   1  -1   0    5.20    0.60
   1  -1   0    5.80    0.60
  -1   1   0    5.60    0.60
  -1   1   0    5.00    0.60
  -1   1   0    5.30    0.60
  -1   1   0    5.50    0.60
   0  -1   0   86.89    2.00
   0  -1   0   77.39    2.70
   0  -1   0   83.89    1.80
   0  -1   0   78.89    2.30
   0  -1   0   84.99    2.00
   0  -1   0   78.69    2.80
   0   1   0   84.49    2.00
   0   1   0   80.19    2.70
   0   1   0   78.39    2.30
   0   1   0   80.69    2.00
   0   1   0   75.89    2.80
   0   1   0   86.19    1.90
  -1  -1   0   29.40    2.60
  -1  -1   0   32.10    1.50
  -1  -1   0   34.10    2.00
  -1  -1   0   38.40    1.60
  -1  -1   0   35.70    1.60
   1   1   0   31.70    1.50
   1   1   0   32.70    1.60
   1   1   0   35.60    2.10
   1   1   0   30.90    1.50
   1   1   0   31.90    1.30
  -2  -1   0  439.06   12.70
  -2  -1   0  437.36    9.50
  -2  -1   0  440.06   14.20
  -2  -1   0  435.46    9.50
  -2  -1   0  436.86   14.00
   2   1   0  444.96    8.80
   2   1   0  438.46    9.50
   2   1   0  455.95    9.50
   2   1   0  446.26   10.20
   2   1   0  440.06   12.50
  -3  -1   0   25.40    2.90
  -3  -1   0   23.30    2.00
  -3  -1   0   25.30    2.30
  -3  -1   0   25.10    3.50
  -3  -1   0   26.50    3.10
   3   1   0   25.40    2.10
   3   1   0   24.10    1.80
   3   1   0   23.40    2.60
   3   1   0   23.20    1.70
   3   1   0   25.30    2.20
  -4  -1   0   62.79    3.70
  -4  -1   0   66.09    5.10
  -4  -1   0   64.69    5.30
   4   1   0   61.89    2.70
   4   1   0   64.19    3.40
   4   1   0   61.09    3.50
   4   1   0   60.89    3.10
  -5  -1   0   17.20    3.60
  -5  -1   0   12.80    3.00
  -5  -1   0   15.10    2.60
   5   1   0   18.40    1.80
   5   1   0   15.00    2.60
   5   1   0   19.30    2.30
  -6  -1   0   21.40    4.30
  -6  -1   0   28.90    3.70
  -6  -1   0   17.70    4.10
   6   1   0   31.80    3.90
   6   1   0   34.60    3.30
  -7  -1   0   20.20    3.60
  -7  -1   0   24.30    5.40
  -7  -1   0    9.30    4.40
   7   1   0   17.10    2.60
   7   1   0   23.20    3.80
  -8  -1   0    2.60    4.40
  -8  -1   0   10.30    3.20
   8   1   0    9.10    3.20
   8   1   0    9.70    2.70
   9  -2   0    1.30    2.60
  -9   2   0   -2.30    2.30
   8  -2   0   11.00    2.90
  -8   2   0   10.20    2.70
  -8   2   0    2.60    4.70
   7  -2   0    9.80    2.60
   7  -2   0   11.30    1.40
  -7   2   0    9.40    4.30
  -7   2   0    9.70    2.40
   6  -2   0  308.47    9.10
   6  -2   0  289.97    8.10
  -6   2   0  294.87    9.00
  -6   2   0  302.87   14.00
   5  -2   0    5.40    1.90
   5  -2   0    3.20    1.80
   5  -2   0    7.40    1.60
   5  -2   0    5.50    1.00
   5  -2   0    6.90    1.50
  -5   2   0    4.20    1.30
  -5   2   0    3.30    1.40
  -5   2   0    7.80    2.70
  -5   2   0    7.30    2.10
   4  -2   0   36.60    2.10
   4  -2   0   35.60    2.40
   4  -2   0   34.90    3.50
   4  -2   0   33.10    2.50
   4  -2   0   31.30    3.20
  -4   2   0   35.60    2.40
  -4   2   0   37.20    4.50
  -4   2   0   33.00    2.40
  -4   2   0   34.50    3.30
   3  -2   0 1235.38   24.20
   3  -2   0 1259.27   26.10
   3  -2   0 1304.47   24.30
   3  -2   0 1263.57   27.80
   3  -2   0 1276.47   36.70
  -3   2   0 1256.17   24.30
  -3   2   0 1316.87   24.30
  -3   2   0 1280.47   37.00
   2  -2   0  583.04   17.80
   2  -2   0  561.64   11.40
   2  -2   0  567.74   13.30
   2  -2   0  555.84   12.30
  -2   2   0  567.64   13.30
  -2   2   0  578.54   11.50
  -2   2   0  578.74   11.50
  -2   2   0  578.54   12.30
  -2   2   0  610.94   17.90
   1  -2   0  594.84   13.70
   1  -2   0  597.74   12.50
   1  -2   0  613.84   11.60
   1  -2   0  591.94   11.50
   1  -2   0  593.94   15.30
  -1   2   0  589.44   11.30
  -1   2   0  583.14   13.70
  -1   2   0  601.24   11.50
  -1   2   0  596.14   15.30
  -1   2   0  600.74   11.50
   0  -2   0  203.28    6.30
   0  -2   0  201.38    4.70
   0  -2   0  192.08    6.60
   0  -2   0  203.38    4.70
   0  -2   0  208.58    5.60
   0   2   0  202.38    4.40
   0   2   0  191.48    5.50
   0   2   0  198.08    6.20
   0   2   0  206.78    4.70
   0   2   0  203.38    4.70
  -1  -2   0  145.09    4.10
  -1  -2   0  141.49    6.10
  -1  -2   0  150.98    4.60
  -1  -2   0  151.08    4.20
  -1  -2   0  150.18    5.60
   1   2   0  149.49    3.70
   1   2   0  143.09    4.10
   1   2   0  146.09    4.50
   1   2   0  148.09    4.10
   1   2   0  152.68    3.80
   1   2   0  151.38    5.60
  -2  -2   0  777.32   23.60
  -2  -2   0  818.22   18.30
  -2  -2   0  790.82   21.70
  -2  -2   0  795.02   16.20
  -2  -2   0  803.92   16.30
   2   2   0  829.42   16.40
   2   2   0  787.92   18.10
   2   2   0  795.02   15.10
   2   2   0  800.72   21.50
   2   2   0  787.92   16.30
  -3  -2   0   71.89    5.00
  -3  -2   0   68.79    5.40
  -3  -2   0   63.79    3.50
  -3  -2   0   71.99    4.80
  -3  -2   0   68.99    3.70
   3   2   0   62.19    3.50
   3   2   0   70.99    3.00
   3   2   0   66.09    4.50
   3   2   0   66.99    3.40
   3   2   0   70.89    3.10
  -4  -2   0   13.50    2.30
  -4  -2   0    9.20    2.30
  -4  -2   0   10.80    2.60
   4   2   0   11.10    2.10
   4   2   0   17.10    1.90
   4   2   0   15.80    2.20
   4   2   0   13.10    1.80
  -5  -2   0   17.10    4.00
  -5  -2   0   10.80    2.50
  -5  -2   0    7.00    3.00
   5   2   0   10.90    2.00
   5   2   0   10.30    1.40
   5   2   0    9.90    2.40
  -6  -2   0    1.50    2.90
  -6  -2   0   -1.20    2.10
  -6  -2   0   -4.40    3.00
   6   2   0    2.00    1.80
   6   2   0   -1.70    2.00
  -7  -2   0   19.60    5.20
  -7  -2   0   14.40    3.30
   7   2   0   20.70    3.10
   7   2   0   14.90    3.50
   9  -3   0   30.80    4.10
  -9   3   0   16.10    7.20
   8  -3   0   -2.80    2.20
   8  -3   0    0.50    0.90
  -8   3   0    0.40    2.20
   7  -3   0   18.10    3.10
   7  -3   0   17.30    2.20
  -7   3   0   12.10    4.80
  -7   3   0   16.40    3.00
   6  -3   0   -1.50    1.20
   6  -3   0    0.50    0.80
  -6   3   0    0.50    1.70
  -6   3   0   -1.80    1.30
  -6   3   0    0.20    3.30
   5  -3   0  208.28    8.40
   5  -3   0  203.48    6.40
   5  -3   0  195.18    6.40
   5  -3   0  196.18    9.30
   5  -3   0  197.38    6.40
  -5   3   0  209.68    6.40
  -5   3   0  198.48    6.40
  -5   3   0  208.88   10.40
  -5   3   0  209.98    8.30
   4  -3   0  444.56   11.40
   4  -3   0  440.86   15.70
   4  -3   0  430.46   10.30
   4  -3   0  447.06   10.30
   4  -3   0  440.96   11.10
  -4   3   0  454.55   13.40
  -4   3   0  436.56    9.10
  -4   3   0  441.66   10.40
  -4   3   0  449.36   10.30
  -4   3   0  450.15   16.10
   3  -3   0  652.23   15.60
   3  -3   0  651.33   13.50
   3  -3   0  655.23   20.90
   3  -3   0  618.24   14.50
  -3   3   0  655.53   15.60
  -3   3   0  670.13   21.00
  -3   3   0  645.04   12.50
  -3   3   0  644.74   13.50
  -3   3   0  681.73   13.60
   2  -3   0  111.39    3.60
   2  -3   0  122.19    4.30
   2  -3   0  117.39    4.00
   2  -3   0  125.89    6.30
   2  -3   0  120.69    3.60
  -2   3   0  115.19    3.20
  -2   3   0  121.69    3.70
  -2   3   0  123.19    3.60
  -2   3   0  119.39    4.30
   1  -3   0   17.80    1.80
   1  -3   0   21.20    1.90
   1  -3   0   24.00    1.70
   1  -3   0   25.30    1.70
  -1   3   0   25.00    1.60
  -1   3   0   18.30    1.10
  -1   3   0   22.70    1.70
  -1   3   0   17.20    1.80
   0  -3   0  179.68    5.70
   0  -3   0  179.88    4.80
   0  -3   0  185.88    4.80
   0  -3   0  173.88    6.70
   0  -3   0  188.38    6.60
   0   3   0  179.18    4.50
   0   3   0  185.08    6.50
   0   3   0  176.48    4.80
   0   3   0  183.88    4.80
   0   3   0  169.58    5.60
   0   3   0  187.88    4.30
  -1  -3   0    1.80    1.50
  -1  -3   0    2.70    1.10
  -1  -3   0    2.40    1.10
  -1  -3   0    4.20    1.00
  -1  -3   0    2.80    1.10
   1   3   0    3.40    0.90
   1   3   0    1.30    0.90
   1   3   0    2.40    0.80
   1   3   0    2.40    1.10
   1   3   0    1.60    1.00
   1   3   0    2.90    0.90
  -2  -3   0    6.00    1.30
  -2  -3   0    6.90    2.20
  -2  -3   0    5.70    1.40
  -2  -3   0    5.60    1.50
  -2  -3   0    7.40    1.70
   2   3   0    7.10    1.50
   2   3   0    6.90    1.50
   2   3   0    7.30    1.30
   2   3   0    7.00    1.30
   2   3   0    6.90    1.30
   2   3   0    5.30    1.40
  -3  -3   0  131.09    5.30
  -3  -3   0  140.69    7.30
  -3  -3   0  134.59    7.80
   3   3   0  127.39    4.50
   3   3   0  132.69    5.10
   3   3   0  131.19    5.10
   3   3   0  132.99    5.30
  -4  -3   0   11.00    3.00
  -4  -3   0   10.00    2.30
  -4  -3   0   10.30    3.00
   4   3   0   10.90    1.80
   4   3   0   12.60    2.20
   4   3   0   12.60    2.40
   4   3   0    9.90    1.50
  -5  -3   0   -1.30    1.90
  -5  -3   0    2.20    2.60
  -5  -3   0   -1.70    2.60
   5   3   0   -1.50    1.90
   5   3   0    0.20    1.50
  -6  -3   0   -2.60    2.10
  -6  -3   0   -4.70    2.90
  -6  -3   0    2.00    2.80
   6   3   0   -0.90    2.10
   6   3   0   -1.00    1.60
  -7  -3   0    1.00    3.00
   7   3   0   -1.10    2.40
   7   3   0   -1.60    2.50
   7   3   0    1.90    2.20
  10  -4   0    1.70    2.60
 -10   4   0    3.30    2.70
   9  -4   0    3.00    2.70
  -9   4   0    0.30    2.40
   8  -4   0    4.20    2.70
   8  -4   0    3.10    1.20
  -8   4   0   -4.90    4.90
  -8   4   0    1.00    1.80
  -8   4   0    5.40    2.60
   7  -4   0    1.00    1.00
   7  -4   0    1.30    1.70
  -7   4   0    2.60    1.90
  -7   4   0   -1.60    3.60
  -7   4   0   -1.40    1.40
   6  -4   0   11.20    2.10
   6  -4   0   10.00    1.70
  -6   4   0    9.60    4.10
  -6   4   0   13.40    2.40
  -6   4   0    7.30    2.00
  -6   4   0   12.10    1.60
   5  -4   0   23.50    2.40
   5  -4   0   23.40    3.00
   5  -4   0   17.50    3.50
  -5   4   0   24.10    1.80
  -5   4   0   23.50    2.60
  -5   4   0   22.00    2.80
  -5   4   0   31.40    5.80
  -5   4   0   22.80    2.50
   4  -4   0  242.58    7.70
   4  -4   0  245.08    6.80
   4  -4   0  238.48    6.80
   4  -4   0  252.67    7.50
   4  -4   0  241.78   11.00
  -4   4   0  246.38    7.80
  -4   4   0  249.48    6.90
  -4   4   0  234.18    7.60
  -4   4   0  242.48    5.80
  -4   4   0  250.57    6.80
   3  -4   0   73.69    5.60
   3  -4   0   67.79    3.50
   3  -4   0   69.29    3.20
   3  -4   0   72.69    3.70
   3  -4   0   71.79    3.20
  -3   4   0   68.49    3.20
  -3   4   0   65.29    3.50
  -3   4   0   68.79    2.60
   2  -4   0  859.21   17.00
   2  -4   0  888.61   20.40
   2  -4   0  841.42   16.90
   2  -4   0  838.12   21.70
   2  -4   0  824.02   18.40
  -2   4   0  803.92   20.00
  -2   4   0  833.72   16.50
  -2   4   0  865.01   16.90
  -2   4   0  847.82   17.00
   1  -4   0   39.00    2.40
   1  -4   0   39.60    3.00
   1  -4   0   35.40    2.90
   1  -4   0   36.30    2.80
   1  -4   0   39.30    2.40
  -1   4   0   39.40    1.70
  -1   4   0   35.20    2.70
  -1   4   0   41.70    2.40
  -1   4   0   38.80    2.50
   0  -4   0  687.73   14.50
   0  -4   0  701.73   14.50
   0  -4   0  701.13   20.40
   0  -4   0  706.23   17.30
   0  -4   0  700.43   19.50
   0   4   0  670.13   14.40
   0   4   0  700.33   13.40
   0   4   0  697.43   13.70
   0   4   0  657.83   17.00
   0   4   0  700.33   14.50
  -1  -4   0   30.30    4.10
  -1  -4   0   32.10    3.50
  -1  -4   0   33.00    2.60
  -1  -4   0   37.60    2.80
  -1  -4   0   36.30    3.00
   1   4   0   34.10    2.00
   1   4   0   35.20    2.70
   1   4   0   35.30    2.60
   1   4   0   31.70    2.20
   1   4   0   35.10    3.30
   1   4   0   34.00    2.80
  -2  -4   0  106.09    6.40
  -2  -4   0  106.39    5.10
  -2  -4   0  104.69    4.70
   2   4   0  104.79    4.50
   2   4   0  109.59    4.80
   2   4   0  110.49    4.10
   2   4   0  107.59    4.00
   2   4   0  108.79    4.90
  -3  -4   0   -0.60    2.30
  -3  -4   0    1.20    1.70
  -3  -4   0    3.00    2.20
   3   4   0    2.70    1.50
   3   4   0    2.20    1.30
   3   4   0    3.80    1.90
   3   4   0    2.70    1.20
   3   4   0    2.40    1.40
  -4  -4   0   53.39    6.20
  -4  -4   0   39.40    6.10
  -4  -4   0   46.20    4.40
   4   4   0   44.90    4.40
   4   4   0   40.60    3.70
   4   4   0   46.30    3.50
  -5  -4   0   63.39    7.20
  -5  -4   0   60.69    5.20
  -5  -4   0   58.39    7.50
   5   4   0   57.39    4.30
   5   4   0   63.29    5.40
   5   4   0   60.79    4.40
  -6  -4   0    4.50    3.10
   6   4   0   -1.20    2.40
   6   4   0   -1.50    2.20
   6   4   0    0.10    1.90
 -10   5   0   35.80    5.30
  -9   5   0   -1.00    2.40
   8  -5   0    1.40    1.20
  -8   5   0   -1.70    1.90
  -8   5   0   -0.40    1.30
  -8   5   0   -5.40    4.00
   7  -5   0   50.69    3.80
  -7   5   0   44.30    7.80
  -7   5   0   52.19    4.60
  -7   5   0   50.39    2.90
  -7   5   0   48.00    4.70
   6  -5   0   21.70    2.80
   6  -5   0   20.20    3.00
  -6   5   0   21.10    2.10
  -6   5   0   19.60    3.10
  -6   5   0   16.40    2.40
  -6   5   0   18.70    4.60
   5  -5   0   36.00    3.10
   5  -5   0   39.50    3.40
   5  -5   0   39.30    3.50
  -5   5   0   38.90    2.30
  -5   5   0   38.60    2.70
  -5   5   0   38.50    3.30
  -5   5   0   40.90    3.10
   4  -5   0   42.60    3.40
   4  -5   0   46.70    3.40
   4  -5   0   40.20    3.00
  -4   5   0   38.90    3.00
  -4   5   0   39.40    3.10
  -4   5   0   41.60    2.80
  -4   5   0   42.90    2.30
   3  -5   0    3.90    1.30
   3  -5   0    4.80    1.70
   3  -5   0    3.60    1.30
   3  -5   0    6.50    1.60
   3  -5   0    2.80    2.50
  -3   5   0    4.20    1.30
  -3   5   0    4.90    1.20
  -3   5   0    3.00    1.30
  -3   5   0    4.00    1.30
   2  -5   0  408.46   11.70
   2  -5   0  422.36   12.00
   2  -5   0  397.56    9.60
   2  -5   0  412.06   10.80
   2  -5   0  413.46    9.70
  -2   5   0  418.56    9.70
  -2   5   0  390.96   11.60
  -2   5   0  417.36    9.90
  -2   5   0  405.96    8.60
   1  -5   0   59.59    3.20
   1  -5   0   67.39    3.40
   1  -5   0   71.69    4.50
   1  -5   0   67.99    4.20
   1  -5   0   68.39    4.10
  -1   5   0   67.29    3.50
  -1   5   0   63.49    3.90
  -1   5   0   62.79    2.50
  -1   5   0   67.99    3.30
   0  -5   0   31.00    4.00
   0  -5   0   34.50    3.20
   0  -5   0   35.10    2.90
   0  -5   0   32.30    3.50
   0   5   0   31.50    2.60
   0   5   0   34.30    3.00
   0   5   0   34.80    2.10
   0   5   0   28.20    2.20
   0   5   0   31.00    2.80
  -1  -5   0    0.90    1.70
  -1  -5   0    4.90    1.60
  -1  -5   0    1.60    1.30
  -1  -5   0    0.00    2.30
   1   5   0    2.70    1.50
   1   5   0    3.60    1.10
   1   5   0    1.10    1.20
   1   5   0    3.30    1.40
  -2  -5   0   56.99    5.40
  -2  -5   0   39.30    4.20
  -2  -5   0   49.90    3.80
   2   5   0   49.20    3.20
   2   5   0   52.79    4.10
   2   5   0   53.49    3.10
   2   5   0   51.19    3.70
  -3  -5   0   -4.80    2.10
  -3  -5   0   -1.30    1.70
   3   5   0   -3.40    1.70
   3   5   0   -1.80    1.50
   3   5   0   -2.90    1.30
  -4  -5   0   11.40    3.80
  -4  -5   0   16.40    3.00
  -4  -5   0   14.00    3.80
   4   5   0   18.10    2.90
   4   5   0   15.30    2.60
   4   5   0   20.40    3.40
  -5  -5   0   -3.60    3.00
  -5  -5   0    5.50    3.00
   5   5   0   -0.60    2.10
   5   5   0    0.70    2.30
   5   5   0   -1.70    1.80
 -10   6   0    0.80    2.50
   9  -6   0    2.30    1.70
  -9   6   0    7.70    3.10
   8  -6   0   99.59    5.80
   8  -6   0  100.59    6.30
  -8   6   0   82.39   10.90
  -8   6   0  112.99    6.50
   7  -6   0    7.30    1.80
   7  -6   0    6.30    2.40
   7  -6   0    8.40    2.70
  -7   6   0    3.00    1.70
  -7   6   0    7.70    2.40
  -7   6   0    7.50    1.40
   6  -6   0   10.20    2.90
   6  -6   0    6.80    2.20
   6  -6   0    4.80    1.60
  -6   6   0    9.30    2.50
  -6   6   0    3.40    1.20
  -6   6   0    6.50    1.30
   5  -6   0  221.08    7.40
   5  -6   0  227.98    8.50
   5  -6   0  224.98    8.10
  -5   6   0  216.08    7.10
  -5   6   0  212.98    6.10
  -5   6   0  218.58    7.40
   4  -6   0   -0.20    1.00
   4  -6   0    0.40    1.80
   4  -6   0   -2.10    1.30
  -4   6   0   -0.80    1.00
  -4   6   0   -0.80    1.40
   3  -6   0   15.30    2.50
   3  -6   0   12.90    2.10
   3  -6   0    9.70    1.90
  -3   6   0   11.70    1.80
  -3   6   0   11.50    2.10
   2  -6   0   72.29    3.90
   2  -6   0   70.89    4.80
   2  -6   0   70.49    4.70
   2  -6   0   65.49    3.70
   2  -6   0   71.09    4.50
  -2   6   0   70.49    3.70
  -2   6   0   70.29    3.90
  -2   6   0   67.59    2.80
   1  -6   0   94.09    4.40
   1  -6   0   73.79    5.20
   1  -6   0   88.49    5.80
   1  -6   0   91.89    5.30
  -1   6   0   83.49    3.20
  -1   6   0   86.59    4.40
  -1   6   0   84.79    4.10
   0  -6   0   -1.10    1.30
   0  -6   0   -3.40    1.70
   0  -6   0    0.00    1.40
   0  -6   0    0.30    1.40
   0   6   0   -0.40    1.50
   0   6   0   -0.80    1.20
   0   6   0   -0.80    0.80
  -1  -6   0    9.10    2.80
  -1  -6   0    5.30    2.00
  -1  -6   0    5.70    2.10
   1   6   0    4.90    1.70
   1   6   0    9.60    2.00
   1   6   0   11.70    2.40
   1   6   0    9.40    1.80
  -2  -6   0   -0.90    1.90
  -2  -6   0    0.90    2.20
  -2  -6   0    1.40    1.90
   2   6   0   -0.60    1.40
   2   6   0   -1.00    1.90
   2   6   0   -0.30    1.60
  -3  -6   0    2.20    2.30
  -3  -6   0   -1.10    2.50
   3   6   0   -2.10    1.80
   3   6   0   -0.30    2.10
   3   6   0    0.00    1.70
  -4  -6   0   -1.70    2.80
  -4  -6   0    4.10    2.90
   4   6   0   -0.70    2.30
   4   6   0    0.90    1.90
   4   6   0   -2.60    1.80
  10  -7   0    5.10    3.30
 -10   7   0    5.50    2.80
   9  -7   0    9.20    3.40
   9  -7   0    6.70    2.20
  -9   7   0    9.20    3.10
   8  -7   0   49.70    5.00
   8  -7   0   53.69    6.10
   8  -7   0   57.19    5.70
  -8   7   0   54.29    5.50
   7  -7   0   40.40    4.50
   7  -7   0   46.00    5.00
   7  -7   0   41.20    5.40
  -7   7   0   43.30    3.00
  -7   7   0   42.50    5.00
   6  -7   0   17.40    3.50
   6  -7   0   17.20    2.80
   6  -7   0   13.90    2.60
  -6   7   0   16.60    2.10
  -6   7   0   16.20    2.90
   5  -7   0   30.60    3.90
   5  -7   0   25.20    3.10
  -5   7   0   34.30    4.00
  -5   7   0   29.80    3.00
   4  -7   0    3.80    2.20
   4  -7   0    6.80    2.40
   4  -7   0    4.00    1.90
  -4   7   0    4.90    2.00
   3  -7   0   16.80    2.50
   3  -7   0   15.00    2.60
   3  -7   0   10.70    2.30
   3  -7   0   13.20    2.70
  -3   7   0   14.80    2.20
  -3   7   0   18.90    2.80
   2  -7   0    1.20    1.60
   2  -7   0   -0.90    1.50
   2  -7   0   -0.90    1.10
   2  -7   0    0.20    1.40
   2  -7   0   -0.80    2.00
  -2   7   0    0.10    1.60
  -2   7   0   -0.30    0.80
  -2   7   0   -0.30    1.20
   1  -7   0    5.70    2.20
   1  -7   0    5.90    1.90
   1  -7   0    7.40    2.40
   1  -7   0    9.10    2.60
  -1   7   0    6.40    1.90
  -1   7   0    8.40    2.20
  -1   7   0   12.00    1.70
   0  -7   0    9.10    2.80
   0  -7   0   10.70    2.80
   0  -7   0    9.50    2.40
   0   7   0    9.50    2.20
   0   7   0   14.90    2.70
   0   7   0   11.10    1.80
  -1  -7   0   85.19    7.50
  -1  -7   0   74.99    6.30
  -1  -7   0   81.19    5.20
   1   7   0   76.79    4.10
   1   7   0   92.69    5.60
  -2  -7   0   52.09    5.90
  -2  -7   0   78.09    7.60
  -2  -7   0   71.89    5.50
   2   7   0   70.29    4.60
   2   7   0   69.89    5.50
   2   7   0   69.69    4.40
  -3  -7   0   13.30    3.60
  -3  -7   0   11.90    3.80
   3   7   0   11.80    2.70
   3   7   0    9.40    3.00
   3   7   0    9.10    2.50
   9  -8   0   10.30    3.50
   9  -8   0    8.50    2.60
  -9   8   0    8.70    3.30
   8  -8   0    1.30    2.60
   8  -8   0    2.50    2.10
   8  -8   0    1.10    3.20
  -8   8   0    4.10    2.70
   7  -8   0   23.00    4.60
   7  -8   0   17.80    3.50
   7  -8   0   18.90    3.30
  -7   8   0   24.50    4.00
  -7   8   0   21.10    2.60
   6  -8   0  133.99    7.60
   6  -8   0  131.79    6.60
   6  -8   0  141.49    7.80
  -6   8   0  127.69    5.50
  -6   8   0  139.49    7.00
   5  -8   0   25.70    3.50
   5  -8   0   14.10    2.90
   5  -8   0   24.70    3.90
  -5   8   0   22.10    3.30
   4  -8   0    5.50    2.20
   4  -8   0    6.10    2.40
   4  -8   0    7.30    3.00
  -4   8   0    5.00    2.30
   3  -8   0   -2.30    2.40
   3  -8   0    1.00    1.60
   3  -8   0    0.80    1.80
   3  -8   0   -1.80    1.70
  -3   8   0    0.20    1.50
  -3   8   0   -0.80    1.80
   2  -8   0    0.60    2.00
   2  -8   0   -1.30    2.00
   2  -8   0    0.00    2.40
   2  -8   0   -1.40    1.70
  -2   8   0   -2.40    1.40
  -2   8   0   -0.60    0.90
  -2   8   0   -1.50    1.80
   1  -8   0    9.00    3.00
   1  -8   0    7.80    2.60
   1  -8   0   10.10    2.60
  -1   8   0   12.60    1.90
  -1   8   0    9.40    2.60
   0  -8   0   79.99    7.30
   0  -8   0   69.69    6.50
   0  -8   0   80.09    5.50
   0   8   0   74.39    4.00
   0   8   0   78.99    5.70
  -1  -8   0   53.39    6.50
  -1  -8   0   63.29    7.60
   1   8   0   62.59    4.00
   1   8   0   77.79    5.70
  -2  -8   0    4.90    3.10
  -2  -8   0   -3.60    2.50
   2   8   0    2.70    2.10
   2   8   0    3.10    2.60
   9  -9   0   -1.30    2.00
   9  -9   0    0.10    3.50
   9  -9   0   -1.70    2.90
  -9   9   0   -2.00    2.90
   8  -9   0   21.20    4.80
   8  -9   0   17.10    3.90
   8  -9   0   13.60    3.40
  -8   9   0   19.10    4.10
   7  -9   0   -4.80    2.30
   7  -9   0   -2.50    2.00
   7  -9   0    0.30    3.40
  -7   9   0   -0.60    2.70
   6  -9   0    0.80    2.10
   6  -9   0    1.50    2.50
   6  -9   0    1.20    3.00
  -6   9   0    2.80    2.60
   5  -9   0  105.39    7.20
   5  -9   0   95.49    7.40
   5  -9   0   99.39    6.10
  -5   9   0   97.99    6.30
   4  -9   0   -0.70    2.30
   4  -9   0   -0.30    2.10
   4  -9   0    0.90    1.90
   4  -9   0   -0.30    2.80
  -4   9   0   -1.80    2.20
   3  -9   0    2.30    2.40
   3  -9   0    5.40    2.40
   3  -9   0    2.50    3.10
   3  -9   0    3.30    2.50
  -3   9   0    5.00    2.70
   2  -9   0   16.80    3.10
   2  -9   0   18.70    3.90
   2  -9   0   19.10    4.50
   2  -9   0   12.90    3.40
  -2   9   0   17.90    3.30
  -2   9   0   16.30    2.30
   1  -9   0    1.90    2.60
   1  -9   0    4.30    3.10
  -1   9   0    4.10    1.70
  -1   9   0    7.30    2.80
   0  -9   0   -1.20    2.40
   0  -9   0   -0.80    2.70
   0   9   0    0.00    2.50
   8 -10   0   -1.00    2.40
   8 -10   0    2.10    4.10
   8 -10   0   -1.60    3.00
  -8  10   0   -0.30    3.20
   7 -10   0    5.30    3.10
   7 -10   0    3.50    2.70
   7 -10   0    2.70    3.60
  -7  10   0    2.70    2.90
   6 -10   0    3.70    2.90
   6 -10   0    5.80    2.70
   6 -10   0    8.20    3.90
  -6  10   0    5.40    3.10
   5 -10   0    6.40    3.90
   5 -10   0    2.10    2.20
   5 -10   0    1.20    2.20
  -5  10   0   -2.60    2.40
   4 -10   0   11.60    3.20
   4 -10   0   11.50    3.90
   4 -10   0   12.00    3.70
  -4  10   0   14.80    3.40
   3 -10   0   30.40    5.60
   3 -10   0   18.80    4.10
   3 -10   0   22.40    4.30
  -3  10   0   20.70    3.70
   2 -10   0   11.10    3.40
   2 -10   0   21.50    5.10
   2 -10   0   14.40    4.10
  -2  10   0   16.10    3.40
   1 -10   0   -4.80    2.60
   1 -10   0   -0.90    2.80
  -1  10   0    1.90    2.70
   6 -11   0   -0.10    4.00
   5 -11   0   -0.60    2.90
   5 -11   0    3.40    2.70
   5 -11   0    2.40    4.00
  -5  11   0    4.10    3.20
  -4  11  -1   -0.10    3.00
   4 -11   1   -2.70    3.00
   4 -11   1   -8.80    3.50
   4 -11   1    1.00    2.70
  -5  11  -1   -0.50    2.80
   5 -11   1   -3.20    2.80
   5 -11   1   -5.50    3.80
   5 -11   1    1.10    2.40
   6 -11   1    3.20    2.40
   6 -11   1   -5.00    2.70
   6 -11   1    4.10    4.50
  -1  10  -1    6.70    3.20
   1 -10   1    2.80    3.30
   1 -10   1    6.10    3.00
  -2  10  -1    1.90    2.70
   2 -10   1   -0.80    2.80
   2 -10   1    3.20    4.20
   2 -10   1    1.30    2.50
  -3  10  -1   -0.90    2.60
   3 -10   1   -4.10    3.60
   3 -10   1   -2.60    2.50
   3 -10   1   -2.30    2.50
   3 -10   1   -1.80    2.20
  -4  10  -1   -2.50    2.60
   4 -10   1   -0.50    2.00
   4 -10   1   -5.70    2.10
   4 -10   1    1.60    2.60
   4 -10   1   -1.60    3.10
  -5  10  -1   68.29    6.20
   5 -10   1   69.89    6.50
   5 -10   1   72.19    7.20
   5 -10   1   64.19    5.70
   5 -10   1   57.29    7.00
  -6  10  -1   22.40    4.00
   6 -10   1   25.60    4.10
   6 -10   1   25.10    5.10
   6 -10   1   19.30    4.00
  -7  10  -1   -2.50    2.70
   7 -10   1    2.60    3.70
   7 -10   1    1.00    3.00
   7 -10   1   -1.50    2.30
  -8  10  -1   -1.00    3.20
   8 -10   1   -1.60    3.90
   8 -10   1   -3.10    2.10
   8 -10   1   -2.90    3.00
   1   9  -1   15.30    3.40
  -1  -9   1   11.20    3.70
  -1  -9   1    9.70    3.90
   0   9  -1   10.10    3.20
   0  -9   1    4.20    3.10
   0  -9   1    3.60    3.10
  -1   9  -1    7.20    2.80
   1  -9   1    5.70    2.90
   1  -9   1    2.00    2.80
   1  -9   1    3.30    2.40
  -2   9  -1    4.90    2.70
   2  -9   1    4.70    2.60
   2  -9   1    6.70    2.60
   2  -9   1    0.20    3.30
   2  -9   1    2.80    2.50
  -3   9  -1   -0.10    2.40
   3  -9   1   -0.80    1.90
   3  -9   1   -2.50    2.10
   3  -9   1   -0.10    3.30
   3  -9   1    1.50    2.20
  -4   9  -1   43.10    5.30
   4  -9   1   44.30    5.40
   4  -9   1   35.10    4.90
   4  -9   1   40.30    5.70
   4  -9   1   29.90    3.90
  -5   9  -1  313.17   10.80
   5  -9   1  306.17   12.60
   5  -9   1  317.47   11.90
   5  -9   1  316.07   10.70
  -6   9  -1    2.30    2.70
   6  -9   1    3.20    2.20
   6  -9   1    3.10    3.30
   6  -9   1    4.80    2.70
  -7   9  -1    3.20    3.00
   7  -9   1    5.60    3.90
   7  -9   1    7.50    2.80
   7  -9   1    4.20    3.00
  -8   9  -1    1.80    3.20
   8  -9   1    7.50    4.10
   8  -9   1    1.10    2.20
   8  -9   1    0.70    2.90
  -9   9  -1   -2.70    2.80
   9  -9   1    0.50    3.10
   9  -9   1    0.00    2.10
   9  -9   1    2.30    3.80
   2   8  -1    3.10    2.60
   2   8  -1   -0.50    1.70
  -2  -8   1    2.00    2.90
   1   8  -1   56.29    5.50
   1   8  -1   46.20    3.40
  -1  -8   1   52.79    7.10
  -1  -8   1   57.09    5.10
   0   8  -1   22.00    2.40
   0   8  -1   22.40    3.50
   0  -8   1   14.20    3.30
   0  -8   1   20.00    3.20
   0  -8   1   16.90    3.50
  -1   8  -1   -0.30    1.00
  -1   8  -1   -0.60    2.00
   1  -8   1    0.10    2.10
   1  -8   1   -1.60    1.70
   1  -8   1    0.40    1.90
  -2   8  -1   19.70    3.20
   2  -8   1   15.10    2.80
   2  -8   1   18.40    3.70
   2  -8   1   20.00    3.50
   2  -8   1   19.20    3.40
  -3   8  -1   15.80    3.00
   3  -8   1   13.40    2.70
   3  -8   1   19.50    3.90
   3  -8   1   13.70    3.00
   3  -8   1   15.60    2.90
  -4   8  -1   30.00    3.80
   4  -8   1   34.80    4.30
   4  -8   1   28.40    3.60
   4  -8   1   22.20    3.60
   4  -8   1   24.10    3.90
  -5   8  -1   25.40    3.40
   5  -8   1   19.40    3.20
   5  -8   1   22.60    3.70
   5  -8   1   29.30    4.10
  -6   8  -1    1.00    2.40
   6  -8   1    2.90    2.50
   6  -8   1    0.50    2.70
   6  -8   1   -0.10    1.80
  -7   8  -1   -0.80    2.50
   7  -8   1   -0.70    1.80
   7  -8   1    2.20    2.50
   7  -8   1    1.10    3.00
  -8   8  -1    1.70    2.70
   8  -8   1    4.30    3.40
   8  -8   1    0.60    2.00
   8  -8   1    1.90    2.70
  -9   8  -1   51.59    6.20
   9  -8   1   49.80    5.70
   9  -8   1   46.00    5.40
   3   7  -1    0.20    1.70
   3   7  -1    1.60    2.20
   3   7  -1    2.50    2.40
  -3  -7   1    1.10    2.90
   2   7  -1   22.60    3.20
   2   7  -1   26.60    3.10
   2   7  -1   29.30    3.80
  -2  -7   1   19.60    4.00
  -2  -7   1   16.00    3.40
  -2  -7   1   27.00    3.60
   1   7  -1   75.69    3.70
   1   7  -1   77.19    4.60
   1   7  -1   83.19    5.60
  -1  -7   1   85.09    5.40
  -1  -7   1   74.89    6.40
  -1  -7   1   89.69    7.30
   0   7  -1    7.60    1.40
   0   7  -1    6.50    2.20
   0  -7   1    6.00    2.30
   0  -7   1    4.50    2.40
   0  -7   1    5.10    2.10
  -1   7  -1   13.60    1.60
  -1   7  -1   11.90    2.20
  -1   7  -1   16.20    2.80
   1  -7   1   16.50    2.70
   1  -7   1   15.70    3.00
   1  -7   1    9.00    2.30
   1  -7   1   13.20    2.80
  -2   7  -1   55.19    4.10
  -2   7  -1   49.10    3.70
   2  -7   1   51.19    4.90
   2  -7   1   55.89    4.90
   2  -7   1   50.79    4.80
   2  -7   1   53.09    4.00
   2  -7   1   46.20    3.60
  -3   7  -1   12.00    2.10
  -3   7  -1    9.50    2.20
   3  -7   1    9.50    2.40
   3  -7   1   12.70    2.80
   3  -7   1    9.90    2.10
   3  -7   1   10.60    2.30
  -4   7  -1    2.30    2.00
   4  -7   1   -2.90    1.40
   4  -7   1    0.60    2.20
   4  -7   1    0.00    1.80
  -5   7  -1   -0.30    1.70
   5  -7   1    0.40    2.20
   5  -7   1   -1.40    1.80
   5  -7   1   -1.00    1.60
  -6   7  -1   22.70    3.40
  -6   7  -1   12.90    1.70
  -6   7  -1   19.60    2.30
  -6   7  -1   18.10    1.50
   6  -7   1   23.40    3.40
   6  -7   1   14.10    2.50
   6  -7   1   20.00    3.60
  -7   7  -1   39.30    4.60
   7  -7   1   32.60    4.30
   7  -7   1   25.60    3.80
   7  -7   1   32.60    4.20
  -8   7  -1   52.19    5.60
   8  -7   1   52.49    6.30
   8  -7   1   43.10    5.30
   8  -7   1   48.30    4.90
  -9   7  -1    9.20    3.20
   9  -7   1    9.20    2.40
   9  -7   1    9.80    3.50
   4   6  -1   -1.30    1.90
   4   6  -1    2.50    2.50
   4   6  -1   -1.30    1.60
  -4  -6   1   -4.60    2.70
  -4  -6   1    4.40    2.80
  -4  -6   1    1.90    2.30
   3   6  -1   -1.60    1.70
   3   6  -1    0.90    2.20
   3   6  -1   -1.10    1.50
  -3  -6   1   -0.10    2.00
  -3  -6   1   -1.10    2.60
   2   6  -1    9.40    2.50
   2   6  -1   12.00    1.90
   2   6  -1    6.00    2.00
  -2  -6   1    6.70    2.30
  -2  -6   1    8.70    3.00
  -2  -6   1    1.60    2.30
   1   6  -1   -2.30    1.20
   1   6  -1   -1.20    1.30
   1   6  -1   -1.60    0.90
   1   6  -1   -1.40    1.60
  -1  -6   1    1.30    1.70
  -1  -6   1   -0.10    1.70
  -1  -6   1   -1.30    1.50
   0   6  -1    3.20    1.60
   0   6  -1    3.30    1.00
   0   6  -1   -0.40    1.50
   0  -6   1    2.80    1.70
   0  -6   1    1.10    2.00
   0  -6   1    2.50    1.80
   0  -6   1    2.60    1.70
  -1   6  -1  340.27    9.40
  -1   6  -1  324.77    7.30
  -1   6  -1  325.57    9.00
   1  -6   1  342.97   12.00
   1  -6   1  335.37    9.20
   1  -6   1  320.47   11.60
   1  -6   1  332.47   11.00
  -2   6  -1  108.29    4.80
  -2   6  -1  101.09    4.50
   2  -6   1  105.59    5.30
   2  -6   1  104.59    4.70
   2  -6   1  109.59    5.70
   2  -6   1  102.69    4.70
   2  -6   1  108.99    5.70
  -3   6  -1    4.60    1.60
  -3   6  -1    1.50    1.50
   3  -6   1    2.70    1.50
   3  -6   1    2.00    1.30
   3  -6   1    1.80    1.80
  -4   6  -1   16.60    1.40
  -4   6  -1   14.00    2.20
   4  -6   1   13.80    2.20
   4  -6   1   17.90    2.70
   4  -6   1   13.30    2.20
  -5   6  -1   -1.30    1.50
  -5   6  -1    0.60    0.90
  -5   6  -1    0.50    0.60
   5  -6   1    0.00    1.70
   5  -6   1    0.10    1.90
   5  -6   1    0.10    1.10
  -6   6  -1    1.60    1.10
  -6   6  -1   -0.10    1.80
  -6   6  -1    1.90    0.90
   6  -6   1   -0.40    1.80
   6  -6   1    1.80    2.20
   6  -6   1    0.50    1.20
  -7   6  -1   30.90    3.80
  -7   6  -1   24.40    3.60
  -7   6  -1   17.50    5.50
   7  -6   1   27.30    3.50
   7  -6   1   24.50    3.80
   7  -6   1   27.70    3.70
  -8   6  -1   -7.00    4.50
  -8   6  -1    2.60    2.40
   8  -6   1    3.40    1.60
   8  -6   1    3.50    2.60
  -9   6  -1    5.40    6.20
  -9   6  -1   39.00    4.80
 -10   6  -1    3.10    2.80
   5   5  -1    4.20    2.10
   5   5  -1    4.70    2.70
   5   5  -1    6.70    2.30
  -5  -5   1    2.10    3.70
  -5  -5   1    8.30    2.80
  -5  -5   1    9.00    3.30
   4   5  -1   13.00    2.50
   4   5  -1   10.70    2.60
   4   5  -1   11.50    2.90
  -4  -5   1    6.20    3.50
  -4  -5   1    8.90    2.70
  -4  -5   1   14.90    3.80
   3   5  -1    8.70    2.10
   3   5  -1    5.30    2.20
   3   5  -1    8.90    1.90
  -3  -5   1    6.60    3.00
  -3  -5   1    6.40    2.30
   2   5  -1   22.60    2.80
   2   5  -1   24.70    2.70
   2   5  -1   20.30    2.70
   2   5  -1   26.40    2.30
  -2  -5   1   19.80    3.30
  -2  -5   1   19.50    2.80
  -2  -5   1   26.40    3.30
   1   5  -1  129.79    4.80
   1   5  -1  127.89    5.10
   1   5  -1  129.19    4.10
   1   5  -1  129.59    5.40
  -1  -5   1  131.69    6.10
  -1  -5   1  135.79    7.00
  -1  -5   1  131.89    5.40
  -1  -5   1  124.39    7.60
   0   5  -1    0.00    0.90
   0   5  -1    0.10    0.70
   0   5  -1   -0.80    1.00
   0   5  -1   -0.90    1.10
   0   5  -1    0.60    1.00
   0  -5   1    0.20    1.10
   0  -5   1   -1.40    1.40
   0  -5   1   -0.50    1.20
   0  -5   1   -0.20    1.20
  -1   5  -1   16.30    2.00
  -1   5  -1   11.70    1.80
  -1   5  -1   10.30    1.80
  -1   5  -1   12.40    1.10
  -1   5  -1    8.70    1.90
   1  -5   1    8.10    1.80
   1  -5   1   16.10    2.00
   1  -5   1   20.30    2.50
   1  -5   1   11.30    1.90
   1  -5   1   10.00    1.90
  -2   5  -1    8.20    1.50
  -2   5  -1    5.80    1.30
  -2   5  -1   12.00    1.80
  -2   5  -1    8.10    1.40
   2  -5   1    8.80    1.70
   2  -5   1    6.50    1.10
   2  -5   1    7.10    1.50
   2  -5   1    6.70    1.50
   2  -5   1   10.90    1.70
   2  -5   1    7.70    1.70
  -3   5  -1    4.60    1.40
  -3   5  -1    4.20    1.20
  -3   5  -1    4.80    1.40
  -3   5  -1    4.50    0.90
   3  -5   1    4.10    1.70
   3  -5   1    4.80    1.40
   3  -5   1    4.10    3.00
   3  -5   1    3.40    1.40
   3  -5   1    4.30    1.40
  -4   5  -1   64.09    2.60
  -4   5  -1   66.79    3.00
  -4   5  -1   70.49    3.50
  -4   5  -1   66.19    3.90
  -4   5  -1   70.49    3.90
   4  -5   1   61.99    4.00
   4  -5   1   66.69    3.80
   4  -5   1   69.59    4.10
  -5   5  -1   54.29    3.70
  -5   5  -1   54.79    2.30
  -5   5  -1   53.59    3.60
  -5   5  -1   54.49    3.80
  -5   5  -1   54.89    6.70
   5  -5   1   51.59    3.70
   5  -5   1   57.49    3.80
   5  -5   1   57.39    4.20
  -6   5  -1   46.20    8.00
  -6   5  -1   46.40    3.90
  -6   5  -1   44.50    3.90
  -6   5  -1   40.20    2.20
   6  -5   1   42.70    3.50
   6  -5   1   39.40    3.80
   6  -5   1   41.60    4.20
  -7   5  -1    1.80    1.70
  -7   5  -1    2.80    1.00
  -7   5  -1    3.00    1.90
  -7   5  -1   -0.20    4.20
   7  -5   1    2.90    1.30
  -8   5  -1    2.10    2.20
   8  -5   1    1.40    1.20
  -9   5  -1   -7.60    5.60
  -9   5  -1    5.90    2.90
 -10   5  -1   30.70    4.70
   6   4  -1    1.50    2.60
   6   4  -1    0.60    2.10
   6   4  -1    1.80    2.10
  -6  -4   1   -7.40    3.50
  -6  -4   1    3.10    2.70
  -6  -4   1    5.50    2.90
   5   4  -1   15.30    2.90
   5   4  -1   16.00    2.70
   5   4  -1   22.20    3.60
  -5  -4   1   14.70    4.00
  -5  -4   1   21.20    4.30
  -5  -4   1   17.80    3.30
   4   4  -1   54.79    4.70
   4   4  -1   53.59    3.90
   4   4  -1   53.79    3.80
  -4  -4   1   55.39    6.00
  -4  -4   1   53.49    6.20
  -4  -4   1   55.09    4.70
   3   4  -1   16.10    2.20
   3   4  -1   21.50    2.40
   3   4  -1   13.60    2.10
   3   4  -1   20.80    2.40
   3   4  -1   17.00    2.50
  -3  -4   1   15.20    3.00
  -3  -4   1   18.10    2.60
   2   4  -1   81.59    3.30
   2   4  -1   78.69    4.30
   2   4  -1   76.19    3.90
   2   4  -1   75.59    3.50
   2   4  -1   80.39    4.20
  -2  -4   1   86.89    5.80
  -2  -4   1   80.59    4.60
  -2  -4   1   78.29    4.20
   1   4  -1    6.60    1.60
   1   4  -1   11.20    1.30
   1   4  -1    9.30    1.60
   1   4  -1    9.90    1.60
   1   4  -1    7.20    1.60
   1   4  -1   10.10    1.50
  -1  -4   1    8.60    1.70
  -1  -4   1    6.30    2.20
  -1  -4   1    8.70    1.60
  -1  -4   1    6.50    1.70
  -1  -4   1    8.70    1.60
   0   4  -1  329.17   11.20
   0   4  -1  331.17   10.40
   0   4  -1  326.07    6.70
   0   4  -1  315.77    8.00
   0   4  -1  322.07    7.50
   0   4  -1  295.37    9.20
   0   4  -1  326.17    8.00
   0  -4   1  338.37   10.60
   0  -4   1  306.57    7.90
   0  -4   1  317.07   10.90
   0  -4   1  326.37    9.60
   0  -4   1  309.37    8.00
  -1   4  -1   38.70    3.00
  -1   4  -1   40.30    2.50
  -1   4  -1   36.50    1.50
  -1   4  -1   39.90    2.40
  -1   4  -1   39.90    2.80
   1  -4   1   41.70    3.00
   1  -4   1   40.50    2.80
   1  -4   1   43.20    2.60
   1  -4   1   38.00    2.50
   1  -4   1   37.40    2.90
  -2   4  -1  104.89    4.00
  -2   4  -1  108.69    4.50
  -2   4  -1  104.29    3.70
  -2   4  -1  108.49    3.90
   2  -4   1  108.79    4.30
   2  -4   1  104.59    3.80
   2  -4   1  110.29    4.50
   2  -4   1  103.79    6.30
   2  -4   1  106.09    3.90
  -3   4  -1    9.60    1.50
  -3   4  -1   11.50    1.40
  -3   4  -1   10.60    1.50
  -3   4  -1   11.30    1.30
   3  -4   1   11.20    1.60
   3  -4   1   11.30    1.60
   3  -4   1   13.00    3.20
   3  -4   1   12.00    1.70
   3  -4   1   12.50    1.90
  -4   4  -1 1077.69   33.40
  -4   4  -1 1058.69   21.60
  -4   4  -1 1078.89   21.60
  -4   4  -1 1049.09   19.60
  -4   4  -1 1076.69   24.70
   4  -4   1 1043.20   21.60
   4  -4   1 1039.30   23.20
   4  -4   1 1076.99   21.60
   4  -4   1 1109.59   24.90
   4  -4   1 1029.10   33.00
  -5   4  -1    0.40    0.60
  -5   4  -1    2.90    2.80
  -5   4  -1    0.10    1.30
  -5   4  -1    0.30    1.10
   5  -4   1   -2.60    1.60
   5  -4   1    0.90    1.50
   5  -4   1    0.40    0.80
  -6   4  -1   25.00    3.10
  -6   4  -1   18.60    1.80
  -6   4  -1   15.20    4.50
  -6   4  -1   22.70    3.60
   6  -4   1   21.90    2.40
  -7   4  -1   90.99    5.60
  -7   4  -1   86.19    3.70
  -7   4  -1   80.09    9.40
   7  -4   1   88.49    4.30
   7  -4   1   87.89    5.50
  -8   4  -1    8.30    2.70
  -8   4  -1   -6.50    4.70
   8  -4   1    2.70    1.20
   8  -4   1   -0.10    2.50
  -9   4  -1   51.09    5.50
   9  -4   1   53.49    5.50
   7   3  -1   -0.70    1.80
   7   3  -1   -1.00    2.40
  -7  -3   1    2.80    2.90
  -7  -3   1    4.40    3.40
   6   3  -1    1.10    1.90
   6   3  -1    2.40    2.50
  -6  -3   1    1.70    2.40
  -6  -3   1    5.70    3.10
  -6  -3   1   -3.30    3.10
   5   3  -1   13.40    2.30
   5   3  -1   14.30    2.90
  -5  -3   1   14.50    3.60
  -5  -3   1   17.50    3.10
  -5  -3   1    9.60    3.40
   4   3  -1   18.20    2.70
   4   3  -1   23.90    2.60
   4   3  -1   27.60    2.80
  -4  -3   1   21.60    3.80
  -4  -3   1   18.10    3.30
  -4  -3   1   17.90    2.70
   3   3  -1  440.16   10.10
   3   3  -1  447.16   11.00
   3   3  -1  431.76   11.10
   3   3  -1  428.26   11.80
  -3  -3   1  448.36   16.00
  -3  -3   1  428.86   11.10
  -3  -3   1  436.06   14.80
   2   3  -1   13.00    1.80
   2   3  -1   13.30    1.80
   2   3  -1   10.80    1.90
   2   3  -1   14.60    2.00
   2   3  -1   14.50    1.70
  -2  -3   1    9.40    2.50
  -2  -3   1   11.50    1.70
  -2  -3   1   12.90    1.80
  -2  -3   1   11.90    1.70
  -2  -3   1   12.40    2.20
   1   3  -1  155.98    3.90
   1   3  -1  149.59    5.30
   1   3  -1  154.88    4.30
   1   3  -1  147.89    7.00
   1   3  -1  154.28    6.20
   1   3  -1  156.98    4.70
   1   3  -1  148.79    4.80
  -1  -3   1  149.79    5.30
  -1  -3   1  143.69    6.70
  -1  -3   1  158.38    6.30
  -1  -3   1  150.78    4.70
  -1  -3   1  152.28    4.80
   0   3  -1  174.98    4.50
   0   3  -1  170.38    5.60
   0   3  -1  182.58    4.90
   0   3  -1  188.58    6.30
   0   3  -1  180.68    6.90
   0   3  -1  176.68    4.90
   0  -3   1  183.38    6.40
   0  -3   1  181.18    4.90
   0  -3   1  179.48    5.00
   0  -3   1  175.58    6.70
   0  -3   1  185.08    5.90
  -1   3  -1  971.60   18.40
  -1   3  -1  926.31   21.50
  -1   3  -1  932.31   25.00
  -1   3  -1  969.40   18.40
   1  -3   1  981.70   21.70
   1  -3   1  930.51   18.30
   1  -3   1  946.71   18.40
   1  -3   1  947.21   23.50
   1  -3   1  924.31   24.90
  -2   3  -1   31.60    2.10
  -2   3  -1   36.00    2.20
  -2   3  -1   35.10    2.00
  -2   3  -1   33.40    1.90
  -2   3  -1   35.30    1.50
   2  -3   1   38.40    2.30
   2  -3   1   34.00    2.40
   2  -3   1   33.70    2.10
   2  -3   1   36.60    2.20
  -3   3  -1   46.90    2.60
  -3   3  -1   48.50    2.60
  -3   3  -1   52.39    2.50
  -3   3  -1   58.99    5.20
   3  -3   1   48.10    2.60
   3  -3   1   48.70    2.90
   3  -3   1   47.60    2.60
   3  -3   1   47.50    4.40
   3  -3   1   45.90    2.60
  -4   3  -1  234.68   10.80
  -4   3  -1  226.58    5.10
  -4   3  -1  229.68    6.50
  -4   3  -1  230.88    6.60
   4  -3   1  225.58    7.10
   4  -3   1  234.28   10.10
   4  -3   1  235.78    6.60
   4  -3   1  236.28    6.80
   4  -3   1  235.88    8.30
  -5   3  -1    0.80    1.20
  -5   3  -1    0.00    1.40
  -5   3  -1    1.50    2.60
   5  -3   1    1.20    1.30
   5  -3   1    0.50    1.30
   5  -3   1    0.20    1.60
   5  -3   1    1.30    0.70
  -6   3  -1    6.60    1.90
  -6   3  -1    7.50    3.90
   6  -3   1    4.80    1.90
   6  -3   1    5.70    1.20
  -7   3  -1   -2.40    3.60
  -7   3  -1    4.00    2.00
   7  -3   1   -1.00    1.90
   7  -3   1    1.50    1.00
  -8   3  -1   16.10    6.10
  -8   3  -1   22.10    3.30
   8  -3   1   23.30    3.70
  -9   3  -1    3.00    2.50
   9  -3   1    1.90    2.50
   7   2  -1    1.70    2.40
   7   2  -1    0.30    1.80
  -7  -2   1   -0.40    2.80
  -7  -2   1    0.40    2.40
   6   2  -1   53.59    3.80
   6   2  -1   57.89    5.10
  -6  -2   1   55.99    6.60
  -6  -2   1   53.89    5.00
   5   2  -1   16.40    2.30
   5   2  -1   17.30    3.10
   5   2  -1   18.30    2.40
  -5  -2   1   12.10    3.30
  -5  -2   1   13.60    3.30
  -5  -2   1   14.60    3.00
   4   2  -1   63.09    3.90
   4   2  -1   58.99    3.30
   4   2  -1   64.89    3.40
   4   2  -1   57.69    3.60
  -4  -2   1   65.29    5.30
  -4  -2   1   59.99    5.20
  -4  -2   1   60.79    4.00
   3   2  -1   48.00    2.60
   3   2  -1   47.50    2.80
   3   2  -1   38.80    2.80
   3   2  -1   45.20    3.60
   3   2  -1   46.30    3.00
  -3  -2   1   46.60    3.80
  -3  -2   1   41.00    4.50
  -3  -2   1   47.00    4.00
  -3  -2   1   41.20    2.90
  -3  -2   1   42.10    3.00
   2   2  -1    6.80    2.10
   2   2  -1   11.60    1.50
   2   2  -1   11.50    1.60
   2   2  -1   11.90    1.40
   2   2  -1   12.70    1.60
   2   2  -1   13.70    2.10
  -2  -2   1   12.80    1.60
  -2  -2   1    7.50    2.10
  -2  -2   1   11.80    1.90
  -2  -2   1   12.30    1.60
   1   2  -1  696.43   18.00
   1   2  -1  702.53   13.80
   1   2  -1  711.53   13.80
   1   2  -1  672.53   19.80
   1   2  -1  677.03   15.80
   1   2  -1  697.63   12.90
  -1  -2   1  687.83   18.00
  -1  -2   1  672.73   13.70
  -1  -2   1  645.14   19.60
  -1  -2   1  675.13   13.80
  -1  -2   1  713.23   16.00
   0   2  -1  312.97    9.50
   0   2  -1  328.17    6.80
   0   2  -1  322.27    6.90
   0   2  -1  298.07    7.90
   0   2  -1  314.57    6.40
   0   2  -1  316.97    8.70
   0  -2   1  316.47    8.70
   0  -2   1  319.67    8.00
   0  -2   1  303.77    9.40
   0  -2   1  303.27    6.80
   0  -2   1  316.17    6.80
  -1   2  -1  503.35    9.80
  -1   2  -1  474.15   11.40
  -1   2  -1  501.85    9.90
  -1   2  -1  475.45   13.20
   1  -2   1  482.85    9.80
   1  -2   1  502.95   11.50
   1  -2   1  501.25   15.10
   1  -2   1  481.35   10.60
   1  -2   1  492.65    9.80
  -2   2  -1  288.97    6.60
  -2   2  -1  296.07   10.40
  -2   2  -1  290.47    7.00
  -2   2  -1  290.97    7.30
  -2   2  -1  292.17    6.60
   2  -2   1  277.97    6.50
   2  -2   1  296.57   10.20
   2  -2   1  279.27    6.50
   2  -2   1  289.77    7.10
   2  -2   1  291.67    7.30
  -3   2  -1  236.18    6.20
  -3   2  -1  241.18    6.10
  -3   2  -1  251.97   10.00
  -3   2  -1  252.07    6.40
   3  -2   1  224.88    6.10
   3  -2   1  244.28    9.50
   3  -2   1  241.58    6.30
   3  -2   1  241.68    6.20
   3  -2   1  240.28    6.70
   3  -2   1  250.57    7.80
  -4   2  -1  119.49    4.40
  -4   2  -1  123.59    4.30
  -4   2  -1  123.49    7.30
   4  -2   1  127.99    4.50
   4  -2   1  124.89    6.50
   4  -2   1  127.29    5.60
   4  -2   1  128.69    4.50
   4  -2   1  123.39    3.90
  -5   2  -1  144.79    5.40
  -5   2  -1  154.38    8.90
   5  -2   1  142.79    6.60
   5  -2   1  144.09    5.30
   5  -2   1  149.88    8.40
   5  -2   1  145.09    5.40
   5  -2   1  141.29    4.40
  -6   2  -1  543.55   20.70
  -6   2  -1  520.55   13.20
   6  -2   1  531.75   13.20
   6  -2   1  478.05   12.00
  -7   2  -1   27.50    5.60
  -7   2  -1   41.90    4.40
   7  -2   1   37.20    4.30
   7  -2   1   28.40    1.90
  -8   2  -1   52.39    5.20
  -8   2  -1   35.30    6.90
   8  -2   1   54.19    5.40
  -9   2  -1    1.40    2.60
   9  -2   1    0.20    2.60
   8   1  -1    1.50    2.60
   8   1  -1    2.20    2.00
  -8  -1   1   -3.40    3.20
  -8  -1   1    1.70    2.70
   7   1  -1   37.20    3.80
   7   1  -1   26.40    3.70
  -7  -1   1   16.60    4.90
  -7  -1   1   32.60    5.60
  -7  -1   1   23.60    3.50
   6   1  -1  118.49    4.90
   6   1  -1  132.89    5.60
   6   1  -1  128.09    6.40
  -6  -1   1  133.69    6.70
  -6  -1   1  125.19    9.60
  -6  -1   1  133.39    9.00
   5   1  -1    0.00    1.70
   5   1  -1    0.20    1.00
   5   1  -1    4.80    1.60
  -5  -1   1    2.40    2.40
  -5  -1   1    2.70    2.30
  -5  -1   1    2.60    1.90
   4   1  -1   13.10    1.70
   4   1  -1   14.80    1.90
   4   1  -1   11.20    1.50
   4   1  -1   12.60    1.90
  -4  -1   1   11.60    2.40
  -4  -1   1   13.30    2.50
  -4  -1   1   11.40    1.80
   3   1  -1  272.87    7.30
   3   1  -1  277.77    7.00
   3   1  -1  269.57    9.30
   3   1  -1  272.67    6.50
   3   1  -1  269.87    7.10
  -3  -1   1  270.97    9.60
  -3  -1   1  272.67   10.00
  -3  -1   1  257.57    6.90
  -3  -1   1  261.07   10.40
  -3  -1   1  270.57    7.10
   2   1  -1  160.38    5.90
   2   1  -1  169.98    4.90
   2   1  -1  169.88    4.60
   2   1  -1  165.18    4.20
   2   1  -1  169.58    7.10
   2   1  -1  165.48    4.60
  -2  -1   1  164.08    4.60
  -2  -1   1  162.28    6.80
  -2  -1   1  169.78    6.10
  -2  -1   1  158.68    6.20
  -2  -1   1  161.38    4.50
   1   1  -1 1034.20   19.10
   1   1  -1 1065.09   19.20
   1   1  -1 1002.50   22.10
   1   1  -1 1022.70   24.90
   1   1  -1 1020.00   18.00
   1   1  -1 1005.10   27.30
  -1  -1   1 1009.40   27.30
  -1  -1   1 1045.30   24.90
  -1  -1   1 1014.10   19.10
  -1  -1   1  989.10   19.10
   0   1  -1  983.20   21.10
   0   1  -1  951.30   24.20
   0   1  -1 1000.00   19.60
   0   1  -1  958.90   17.00
   0   1  -1  945.01   26.80
   0   1  -1 1010.80   19.20
   0  -1   1  949.31   24.00
   0  -1   1  926.21   25.40
   0  -1   1  984.50   18.00
   0  -1   1  969.90   18.00
   0  -1   1 1006.00   21.10
  -1   1  -1  510.05    9.60
  -1   1  -1  486.95   10.20
  -1   1  -1  516.25   11.00
  -1   1  -1  486.25   14.60
   1  -1   1  488.55    9.60
   1  -1   1  497.25    9.60
   1  -1   1  512.15   11.00
   1  -1   1  493.45   10.30
   1  -1   1  503.45   14.60
  -2   1  -1  492.75    9.90
  -2   1  -1  480.05   10.60
  -2   1  -1  485.05    9.90
  -2   1  -1  500.15   12.70
  -2   1  -1  481.65   15.20
  -2   1  -1  488.05   10.60
   2  -1   1  488.65   15.10
   2  -1   1  485.85    9.90
   2  -1   1  473.15    9.90
   2  -1   1  482.65   10.60
   2  -1   1  504.35   12.70
  -3   1  -1  292.67   10.80
  -3   1  -1  289.37    7.00
  -3   1  -1  296.67    9.20
  -3   1  -1  289.17    7.00
   3  -1   1  278.87    6.60
   3  -1   1  282.67   10.50
   3  -1   1  280.27    7.00
   3  -1   1  286.97    8.90
   3  -1   1  295.97    7.10
  -4   1  -1  625.04   13.60
  -4   1  -1  630.74   20.90
  -4   1  -1  618.74   13.70
  -4   1  -1  617.84   17.90
   4  -1   1  619.54   13.70
   4  -1   1  643.14   17.70
   4  -1   1  627.24   20.50
   4  -1   1  639.84   13.70
   4  -1   1  614.54   13.70
  -5   1  -1   81.09    6.80
  -5   1  -1   87.09    6.30
  -5   1  -1   82.59    4.20
   5  -1   1   84.69    4.30
   5  -1   1   82.89    4.10
   5  -1   1   76.89    2.50
  -6   1  -1  576.64   22.00
  -6   1  -1  555.34   19.10
  -6   1  -1  557.34   14.30
   6  -1   1  586.04   14.50
  -7   1  -1   56.29    7.50
  -7   1  -1   53.59    4.90
   7  -1   1   62.59    5.20
  -8   1  -1    1.70    2.30
  -8   1  -1   -0.90    4.20
   8  -1   1    2.90    2.50
  -9   1  -1   -0.70    2.50
   9  -1   1   -3.30    2.50
   9  -1   1   -1.10    2.20
   9   0  -1    0.70    2.90
  -9   0   1    1.30    2.70
   8   0  -1   17.10    3.80
   8   0  -1   13.00    2.70
  -8   0   1    6.60    4.30
  -8   0   1    9.20    3.10
  -8   0   1   -4.30    4.30
   7   0  -1   45.90    4.80
   7   0  -1   42.70    3.90
  -7   0   1   50.29    5.20
  -7   0   1   27.70    5.60
  -7   0   1   46.30    6.90
   6   0  -1  511.85   13.30
   6   0  -1  453.85   12.30
  -6   0   1  505.65   18.90
  -6   0   1  499.95   13.20
  -6   0   1  471.65   17.50
   5   0  -1    6.80    1.80
   5   0  -1    9.10    2.00
  -5   0   1    6.20    2.40
  -5   0   1    5.70    1.80
  -5   0   1    5.00    2.20
   4   0  -1    6.20    1.60
   4   0  -1    6.70    1.30
   4   0  -1    9.30    1.60
   4   0  -1    8.30    1.70
  -4   0   1    9.20    2.10
  -4   0   1    8.60    2.00
  -4   0   1    6.60    1.30
  -4   0   1    6.70    1.50
  -4   0   1    4.90    2.00
   3   0  -1   14.90    1.90
   3   0  -1   16.50    2.20
   3   0  -1   15.90    1.70
   3   0  -1   16.90    1.70
  -3   0   1   15.40    1.80
  -3   0   1   17.20    1.80
  -3   0   1   18.80    2.60
  -3   0   1   20.90    2.80
  -3   0   1   18.10    2.30
   2   0  -1 1660.13   40.10
   2   0  -1 1678.03   30.60
   2   0  -1 1659.43   48.50
   2   0  -1 1680.03   31.90
   2   0  -1 1693.33   43.70
  -2   0   1 1632.64   30.60
  -2   0   1 1647.44   48.30
  -2   0   1 1704.13   43.70
  -2   0   1 1659.93   40.10
  -2   0   1 1634.54   30.60
   1   0  -1   49.70    1.50
   1   0  -1   51.39    1.50
   1   0  -1   50.19    2.10
   1   0  -1   49.70    2.30
   1   0  -1   46.30    1.80
  -1   0   1   53.29    2.40
  -1   0   1   48.60    1.80
  -1   0   1   50.29    1.50
  -1   0   1   48.00    1.50
  -1   0   1   53.89    2.20
  -1   0  -1  133.29    3.20
  -1   0  -1  149.49    4.30
  -1   0  -1  135.59    5.10
  -1   0  -1  140.19    3.20
   1   0   1  135.19    3.20
   1   0   1  139.09    5.10
   1   0   1  144.79    4.20
   1   0   1  136.69    3.20
  -2   0  -1 5397.16  148.39
  -2   0  -1 5345.77   99.29
  -2   0  -1 5595.74  134.39
  -2   0  -1 5354.86  101.29
   2   0   1 5573.54   98.99
   2   0   1 5317.07  149.59
   2   0   1 5400.56  129.79
   2   0   1 5324.17  101.79
  -3   0  -1  142.09    4.40
  -3   0  -1  138.79    4.50
  -3   0  -1  145.29    7.00
  -3   0  -1  138.69    5.90
   3   0   1  145.59    6.60
   3   0   1  149.59    4.50
   3   0   1  144.59    4.50
   3   0   1  143.49    5.80
  -4   0  -1  634.84   14.10
  -4   0  -1  656.53   21.80
  -4   0  -1  637.04   20.70
  -4   0  -1  633.34   18.90
  -4   0  -1  637.74   14.30
   4   0   1  642.94   21.30
   4   0   1  663.53   14.30
   4   0   1  640.44   14.30
   4   0   1  649.54   18.50
  -5   0  -1   47.60    3.70
  -5   0  -1   51.89    5.80
  -5   0  -1   54.29    5.70
   5   0   1   56.99    3.90
   5   0   1   54.99    3.50
  -6   0  -1   16.60    4.00
  -6   0  -1   19.70    3.10
  -6   0  -1   17.40    4.20
   6   0   1   22.80    3.10
  -7   0  -1   13.90    4.50
  -7   0  -1   12.90    2.80
  -7   0  -1    3.90    4.00
   7   0   1   18.40    2.80
   7   0   1   18.90    3.20
  -8   0  -1   16.90    3.40
  -8   0  -1   12.40    4.80
   8   0   1   29.70    4.30
   8   0   1   21.60    3.20
   9  -1  -1    1.10    2.80
   9  -1  -1   -1.30    2.00
  -9   1   1   -1.00    2.30
   8  -1  -1   33.80    4.40
  -8   1   1   28.80    4.20
   7  -1  -1   83.79    5.70
  -7   1   1   85.29    8.40
  -7   1   1   88.39    5.70
   6  -1  -1    1.20    1.60
  -6   1   1    3.60    1.80
  -6   1   1    4.50    2.70
   5  -1  -1   20.00    2.30
   5  -1  -1   18.00    2.70
   5  -1  -1   15.80    2.10
  -5   1   1   12.70    1.90
  -5   1   1   19.90    2.30
  -5   1   1   15.80    3.00
  -5   1   1   20.00    3.40
   4  -1  -1  119.69    5.70
   4  -1  -1  116.29    5.70
   4  -1  -1  121.89    4.30
   4  -1  -1  117.89    4.30
  -4   1   1  113.79    4.30
  -4   1   1  116.59    4.20
  -4   1   1  122.79    6.30
  -4   1   1  119.29    6.10
   3  -1  -1 3871.51   72.09
   3  -1  -1 3840.32   89.89
   3  -1  -1 3737.03  103.99
   3  -1  -1 3732.33   73.19
  -3   1   1 3886.31  104.69
  -3   1   1 4030.50  100.19
  -3   1   1 3744.33   70.59
  -3   1   1 3677.33   69.79
   2  -1  -1  318.87   10.00
   2  -1  -1  326.27    9.30
   2  -1  -1  303.57    6.70
   2  -1  -1  299.47    6.60
  -2   1   1  333.77   10.20
  -2   1   1  299.87    6.60
  -2   1   1  303.77    7.10
  -2   1   1  289.47    6.60
  -2   1   1  330.07    9.40
   1  -1  -1  143.99    3.00
   1  -1  -1  144.59    4.10
   1  -1  -1  139.09    3.30
   1  -1  -1  135.59    3.00
  -1   1   1  142.49    4.10
  -1   1   1  142.79    3.30
  -1   1   1  135.19    3.00
  -1   1   1  135.69    3.00
   0  -1  -1  175.48    3.50
   0  -1  -1  172.08    3.20
   0  -1  -1  175.38    3.50
   0  -1  -1  169.78    5.00
   0  -1  -1  167.58    4.30
   0   1   1  165.48    4.30
   0   1   1  169.98    3.50
  -1  -1  -1 1882.31   34.50
  -1  -1  -1 1912.61   41.10
  -1  -1  -1 1914.81   47.00
  -1  -1  -1 1908.61   34.40
   1   1   1 1927.51   33.90
   1   1   1 1846.62   34.40
   1   1   1 1970.10   33.40
   1   1   1 1918.11   34.50
   1   1   1 1875.31   41.50
   1   1   1 1903.81   45.40
  -2  -1  -1  214.28    5.20
  -2  -1  -1  211.28    5.40
  -2  -1  -1  208.58    5.30
  -2  -1  -1  205.78    8.40
  -2  -1  -1  203.28    7.20
   2   1   1  204.88    5.30
   2   1   1  212.98    4.70
   2   1   1  206.18    7.20
   2   1   1  207.58    5.30
   2   1   1  207.68    5.10
  -3  -1  -1 1302.57   33.30
  -3  -1  -1 1247.98   36.30
  -3  -1  -1 1262.17   24.90
  -3  -1  -1 1302.87   38.10
  -3  -1  -1 1258.57   25.00
   3   1   1 1298.67   23.20
   3   1   1 1257.17   32.80
   3   1   1 1308.57   25.00
   3   1   1 1291.77   27.30
   3   1   1 1276.47   25.00
  -4  -1  -1  149.59    8.20
  -4  -1  -1  143.09    5.40
  -4  -1  -1  147.79    7.40
   4   1   1  146.59    4.00
   4   1   1  143.09    4.60
   4   1   1  144.49    5.20
   4   1   1  144.19    5.40
  -5  -1  -1   54.89    6.20
  -5  -1  -1   56.79    6.30
  -5  -1  -1   59.59    4.30
   5   1   1   60.59    2.00
   5   1   1   63.19    3.40
   5   1   1   63.99    4.40
   5   1   1   61.49    3.80
  -6  -1  -1    5.00    3.20
  -6  -1  -1   11.20    2.60
  -6  -1  -1   12.30    4.10
   6   1   1    9.90    2.00
   6   1   1   11.50    2.70
  -7  -1  -1   -0.70    2.10
  -7  -1  -1   -2.80    3.00
   7   1   1   -1.40    2.20
   7   1   1    0.40    1.90
  -8  -1  -1    0.10    4.40
  -8  -1  -1    3.60    2.70
   8   1   1    6.20    2.90
   8   1   1    7.80    2.40
   9  -2  -1   -0.50    2.40
  -9   2   1    1.10    2.20
   8  -2  -1   11.50    1.70
   8  -2  -1    9.70    3.00
  -8   2   1   13.10    2.80
  -8   2   1    3.90    4.60
   7  -2  -1    2.80    2.10
   7  -2  -1    3.10    1.10
  -7   2   1    0.30    3.50
  -7   2   1    2.00    1.90
   6  -2  -1   77.59    4.40
   6  -2  -1   68.79    3.50
  -6   2   1   73.49    7.10
  -6   2   1   68.99    4.30
   5  -2  -1  176.38    8.00
   5  -2  -1  172.18    8.10
   5  -2  -1  180.28    5.80
   5  -2  -1  182.58    6.00
  -5   2   1  182.08    8.20
  -5   2   1  182.08    9.20
  -5   2   1  172.38    5.80
  -5   2   1  171.48    5.90
   4  -2  -1  308.57   11.50
   4  -2  -1  318.87    7.90
   4  -2  -1  320.47   10.50
   4  -2  -1  313.07    7.90
  -4   2   1  313.47    7.80
  -4   2   1  326.47   10.80
  -4   2   1  302.17    7.80
  -4   2   1  310.67   12.00
   3  -2  -1 2057.79   38.00
   3  -2  -1 2009.70   44.30
   3  -2  -1 2079.39   38.00
   3  -2  -1 2011.40   40.80
   3  -2  -1 2051.19   57.39
  -3   2   1 2180.58   53.19
  -3   2   1 2075.99   57.49
  -3   2   1 2013.00   38.00
  -3   2   1 2121.99   37.00
  -3   2   1 2041.40   38.00
   2  -2  -1   53.39    2.00
   2  -2  -1   49.90    2.00
   2  -2  -1   50.19    2.40
   2  -2  -1   57.09    3.70
   2  -2  -1   51.99    2.20
  -2   2   1   48.60    1.90
  -2   2   1   49.99    2.00
  -2   2   1   51.89    2.10
  -2   2   1   49.90    2.00
  -2   2   1   51.99    1.90
   1  -2  -1  940.21   18.90
   1  -2  -1  926.91   17.40
   1  -2  -1  945.81   17.40
   1  -2  -1  962.40   21.00
  -1   2   1  927.81   17.50
  -1   2   1  955.70   17.40
  -1   2   1  904.01   20.90
  -1   2   1  964.10   16.90
  -1   2   1  949.40   17.40
   0  -2  -1   23.20    1.90
   0  -2  -1   24.80    1.60
   0  -2  -1   22.50    1.30
   0  -2  -1   23.20    1.30
   0   2   1   22.40    1.30
   0   2   1   21.80    1.50
   0   2   1   26.40    1.30
   0   2   1   23.10    1.10
   0   2   1   24.90    1.30
  -1  -2  -1    7.50    1.40
  -1  -2  -1    8.20    1.10
  -1  -2  -1   10.10    1.20
  -1  -2  -1    8.10    1.10
   1   2   1    8.50    1.10
   1   2   1    9.70    1.20
   1   2   1    9.10    1.00
   1   2   1    8.40    1.10
   1   2   1    9.10    1.10
   1   2   1    7.50    1.30
  -2  -2  -1  385.76    9.40
  -2  -2  -1  370.66    8.70
  -2  -2  -1  372.46    8.80
  -2  -2  -1  382.36   13.30
  -2  -2  -1  380.76   12.10
   2   2   1  372.86    8.80
   2   2   1  382.36    8.80
   2   2   1  373.56    9.30
   2   2   1  377.96    8.50
   2   2   1  369.06   11.80
   2   2   1  370.06    7.90
  -3  -2  -1    6.20    1.50
  -3  -2  -1    3.20    2.00
  -3  -2  -1    5.00    1.70
   3   2   1    7.50    1.20
   3   2   1    6.20    1.50
   3   2   1    5.10    0.90
   3   2   1    5.20    1.30
  -4  -2  -1  120.59    7.80
  -4  -2  -1  116.19    7.30
  -4  -2  -1  118.29    5.20
   4   2   1  120.59    4.00
   4   2   1  121.09    5.10
   4   2   1  114.99    4.30
   4   2   1  118.49    5.00
  -5  -2  -1    6.00    2.20
  -5  -2  -1    4.30    2.90
  -5  -2  -1   11.20    3.60
   5   2   1    6.70    1.00
   5   2   1    8.20    1.90
   5   2   1    7.90    2.30
  -6  -2  -1   -2.20    3.20
  -6  -2  -1    4.80    3.40
  -6  -2  -1    1.60    2.30
   6   2   1    2.70    2.40
   6   2   1    3.10    1.80
  -7  -2  -1    1.50    3.40
  -7  -2  -1    1.10    2.30
   7   2   1    1.50    1.90
   7   2   1    1.70    2.50
  10  -3  -1   64.99    6.60
 -10   3   1   75.79    6.90
   9  -3  -1    3.10    2.60
  -9   3   1    7.60    2.90
   8  -3  -1   23.50    3.80
   8  -3  -1   21.80    2.70
  -8   3   1   24.50    3.80
   7  -3  -1   29.20    2.80
   7  -3  -1   29.50    3.60
  -7   3   1   24.40    5.20
  -7   3   1   30.10    3.60
   6  -3  -1   53.59    3.30
   6  -3  -1   57.39    3.80
  -6   3   1   46.50    5.00
  -6   3   1   57.29    6.90
  -6   3   1   49.60    3.70
   5  -3  -1    2.70    2.00
   5  -3  -1    2.90    1.30
   5  -3  -1    3.50    1.30
   5  -3  -1    1.60    1.80
   5  -3  -1    4.80    1.20
  -5   3   1    3.40    1.20
  -5   3   1    3.10    1.30
  -5   3   1    3.70    2.80
  -5   3   1    5.10    1.20
  -5   3   1    3.90    1.50
   4  -3  -1  293.67    7.40
   4  -3  -1  281.97    8.00
   4  -3  -1  280.57    7.40
   4  -3  -1  286.37   11.50
   4  -3  -1  282.77    8.40
  -4   3   1  286.47    7.40
  -4   3   1  284.97    7.40
  -4   3   1  292.07    6.70
  -4   3   1  292.57    9.30
  -4   3   1  295.07   11.70
   3  -3  -1    3.20    1.10
   3  -3  -1    4.50    1.00
   3  -3  -1    1.80    0.80
   3  -3  -1    4.50    2.00
  -3   3   1    1.60    0.80
  -3   3   1    1.80    0.70
  -3   3   1    3.60    0.60
  -3   3   1    2.70    0.90
   2  -3  -1    5.50    1.00
   2  -3  -1    6.40    1.00
   2  -3  -1    7.50    1.00
   2  -3  -1    5.50    1.10
  -2   3   1    7.30    1.20
  -2   3   1    6.60    1.20
  -2   3   1    6.40    1.00
  -2   3   1    6.40    1.00
   1  -3  -1  431.76   12.20
   1  -3  -1  430.36    8.90
   1  -3  -1  434.76    8.90
   1  -3  -1  434.06   11.10
  -1   3   1  444.56    9.00
  -1   3   1  435.46    9.30
  -1   3   1  429.16    9.00
  -1   3   1  422.16    8.60
  -1   3   1  427.26   11.00
   0  -3  -1    0.90    0.70
   0  -3  -1    0.80    0.80
   0  -3  -1   -0.90    0.90
   0  -3  -1   -0.40    0.60
   0  -3  -1   -0.10    0.70
   0   3   1   -0.50    0.50
   0   3   1   -1.00    0.70
   0   3   1   -0.30    0.60
   0   3   1    2.60    0.70
   0   3   1    0.80    0.70
  -1  -3  -1  190.88    8.10
  -1  -3  -1  197.68    5.40
  -1  -3  -1  197.28    5.40
  -1  -3  -1  200.98    6.20
  -1  -3  -1  201.58    7.80
   1   3   1  198.98    5.40
   1   3   1  201.88    6.20
   1   3   1  191.58    4.90
   1   3   1  196.68    5.50
   1   3   1  203.08    7.70
   1   3   1  205.38    5.30
  -2  -3  -1  142.29    5.10
  -2  -3  -1  143.49    7.00
  -2  -3  -1  144.59    4.90
  -2  -3  -1  139.09    7.50
   2   3   1  142.99    4.70
   2   3   1  145.19    4.80
   2   3   1  142.49    5.00
   2   3   1  135.49    4.80
   2   3   1  139.09    4.20
  -3  -3  -1    1.50    1.40
  -3  -3  -1   -1.00    1.90
  -3  -3  -1   -0.40    1.40
   3   3   1    2.00    1.10
   3   3   1    0.00    1.10
   3   3   1   -0.30    1.30
   3   3   1   -0.20    0.70
   3   3   1   -0.10    1.10
  -4  -3  -1   51.49    6.10
  -4  -3  -1   47.80    6.20
  -4  -3  -1   54.09    4.10
   4   3   1   54.39    3.30
   4   3   1   44.70    3.60
   4   3   1   54.29    3.80
   4   3   1   50.89    4.10
   4   3   1   56.29    3.10
  -5  -3  -1   46.10    6.50
  -5  -3  -1   29.50    4.90
  -5  -3  -1   42.20    4.40
   5   3   1   41.40    4.50
   5   3   1   33.70    3.90
   5   3   1   37.60    3.30
  -6  -3  -1    2.20    3.00
  -6  -3  -1    4.80    2.50
  -6  -3  -1   -4.60    3.10
   6   3   1    1.80    1.80
   6   3   1    1.20    2.30
   6   3   1    0.80    2.40
  10  -4  -1    2.60    2.70
 -10   4   1    0.80    2.60
   9  -4  -1    3.30    2.70
  -9   4   1    0.80    2.30
  -9   4   1    1.60    2.30
   8  -4  -1   21.90    3.40
   8  -4  -1   14.60    2.10
  -8   4   1   13.20    5.80
  -8   4   1   20.70    3.40
  -8   4   1   15.00    2.70
   7  -4  -1   -0.20    1.00
   7  -4  -1    1.10    1.60
  -7   4   1   -0.50    1.60
  -7   4   1   -4.30    3.50
  -7   4   1   -0.90    1.90
  -7   4   1   -1.00    1.40
   6  -4  -1   34.60    3.30
   6  -4  -1   34.00    3.00
  -6   4   1   30.30    5.10
  -6   4   1   33.20    2.60
  -6   4   1   34.90    3.30
  -6   4   1   28.70    3.80
   5  -4  -1   -0.30    2.40
   5  -4  -1    0.80    1.10
   5  -4  -1    1.70    1.50
  -5   4   1    2.50    1.00
  -5   4   1    1.30    1.20
  -5   4   1    1.10    1.20
  -5   4   1    3.70    2.60
  -5   4   1    3.10    1.20
   4  -4  -1    1.50    2.60
   4  -4  -1    5.80    1.30
   4  -4  -1    5.70    1.40
   4  -4  -1    5.20    1.30
   4  -4  -1    5.60    1.60
  -4   4   1    4.60    0.80
  -4   4   1    5.70    1.30
  -4   4   1    3.50    1.20
  -4   4   1    6.00    1.10
   3  -4  -1   67.09    3.00
   3  -4  -1   67.69    3.70
   3  -4  -1   64.39    2.90
   3  -4  -1   63.89    3.30
   3  -4  -1   63.09    5.60
  -3   4   1   66.19    3.00
  -3   4   1   65.19    3.60
  -3   4   1   68.99    2.90
  -3   4   1   64.09    2.80
   2  -4  -1   70.89    3.40
   2  -4  -1   61.99    2.50
   2  -4  -1   66.09    2.80
   2  -4  -1   70.29    2.90
   2  -4  -1   66.49    3.70
  -2   4   1   65.59    3.00
  -2   4   1   65.69    2.70
  -2   4   1   65.29    2.50
  -2   4   1   62.69    2.80
  -2   4   1   60.39    3.50
   1  -4  -1  342.97   10.70
   1  -4  -1  347.97   10.00
   1  -4  -1  350.96   11.10
   1  -4  -1  356.56    8.00
   1  -4  -1  340.57    7.90
  -1   4   1  341.37    8.00
  -1   4   1  333.87    9.80
  -1   4   1  348.37    8.00
  -1   4   1  343.47    7.60
   0  -4  -1   25.00    3.30
   0  -4  -1   28.70    2.20
   0  -4  -1   29.20    2.60
   0  -4  -1   24.10    2.20
   0  -4  -1   28.20    3.10
   0   4   1   25.30    2.20
   0   4   1   25.60    1.80
   0   4   1   29.80    2.50
   0   4   1   27.70    2.10
  -1  -4  -1   36.30    4.20
  -1  -4  -1   34.90    2.90
  -1  -4  -1   36.60    2.70
  -1  -4  -1   33.50    3.60
   1   4   1   36.20    2.70
   1   4   1   34.60    2.20
   1   4   1   35.30    2.30
   1   4   1   33.60    2.70
   1   4   1   31.60    2.40
  -2  -4  -1   72.89    4.20
  -2  -4  -1   76.79    5.80
  -2  -4  -1   77.39    4.00
   2   4   1   75.99    3.40
   2   4   1   78.39    4.10
   2   4   1   76.39    3.60
   2   4   1   80.59    4.10
   2   4   1   74.59    3.80
  -3  -4  -1    0.00    2.20
  -3  -4  -1    0.40    1.50
  -3  -4  -1    3.30    1.70
  -3  -4  -1    0.70    2.20
   3   4   1   -0.10    1.30
   3   4   1    3.20    1.80
   3   4   1    2.90    1.20
   3   4   1   -0.80    1.40
   3   4   1    2.20    1.50
  -4  -4  -1   17.80    3.90
  -4  -4  -1   14.80    3.60
  -4  -4  -1   21.00    2.90
   4   4   1   19.80    2.50
   4   4   1   18.30    3.00
   4   4   1   17.10    2.70
  -5  -4  -1    7.20    3.60
  -5  -4  -1    3.70    2.20
  -5  -4  -1   -3.20    2.60
   5   4   1    4.40    1.90
   5   4   1   -0.50    1.80
   5   4   1    0.80    2.10
  -6  -4  -1    5.60    3.40
   6   4   1    5.30    2.60
   6   4   1    6.20    2.20
   6   4   1    1.80    2.60
  10  -5  -1    0.40    2.60
 -10   5   1   -0.30    2.70
   9  -5  -1    1.00    1.30
   9  -5  -1    3.80    2.40
  -9   5   1    1.30    2.40
  -9   5   1    1.70    1.80
   8  -5  -1   18.30    2.60
  -8   5   1   11.20    5.10
  -8   5   1   19.00    2.40
  -8   5   1   18.70    3.20
   7  -5  -1    7.80    1.80
  -7   5   1    5.90    1.60
  -7   5   1    3.90    2.00
  -7   5   1   11.70    2.50
  -7   5   1    4.30    4.20
   6  -5  -1    0.70    1.10
   6  -5  -1   -2.30    1.70
  -6   5   1   -0.60    1.40
  -6   5   1   -0.50    1.30
  -6   5   1   -0.50    1.10
  -6   5   1   -0.30    1.00
   5  -5  -1    9.20    1.70
   5  -5  -1   10.40    2.10
   5  -5  -1   16.30    2.30
  -5   5   1   13.00    1.50
  -5   5   1   14.80    1.70
  -5   5   1   15.40    2.20
  -5   5   1   11.80    1.80
   4  -5  -1    3.70    1.60
   4  -5  -1   -0.20    2.80
   4  -5  -1    4.80    1.40
   4  -5  -1    5.00    1.40
  -4   5   1    5.40    1.50
  -4   5   1    4.70    1.10
  -4   5   1    3.40    1.20
  -4   5   1    5.30    1.40
   3  -5  -1    9.50    1.60
   3  -5  -1    7.60    1.50
   3  -5  -1    7.70    1.60
   3  -5  -1   10.60    2.00
  -3   5   1    9.10    1.60
  -3   5   1    4.70    1.30
  -3   5   1    9.40    1.70
   2  -5  -1  278.87    8.60
   2  -5  -1  277.97    7.20
   2  -5  -1  287.17    9.20
   2  -5  -1  281.67    8.30
   2  -5  -1  299.77    7.40
  -2   5   1  289.07    6.80
  -2   5   1  292.87    7.30
  -2   5   1  286.07    7.40
  -2   5   1  278.47    7.60
  -2   5   1  269.47    9.00
   1  -5  -1    1.30    1.20
   1  -5  -1    1.80    1.20
   1  -5  -1    0.70    1.30
   1  -5  -1    0.50    1.20
   1  -5  -1    0.60    1.10
  -1   5   1    0.80    1.10
  -1   5   1    1.90    1.20
  -1   5   1    0.90    0.80
  -1   5   1    0.50    1.00
   0  -5  -1    7.60    2.20
   0  -5  -1   11.40    1.90
   0  -5  -1    7.70    2.10
   0  -5  -1   10.10    1.90
   0   5   1   12.80    1.90
   0   5   1   10.30    1.50
   0   5   1    9.70    1.70
   0   5   1    8.90    1.60
  -1  -5  -1   44.30    4.80
  -1  -5  -1   44.20    3.20
  -1  -5  -1   42.90    3.70
   1   5   1   43.40    3.30
   1   5   1   43.00    2.80
   1   5   1   45.10    3.20
   1   5   1   42.70    2.70
  -2  -5  -1    1.10    1.80
  -2  -5  -1    4.80    2.40
  -2  -5  -1    8.30    2.10
   2   5   1    5.00    1.60
   2   5   1    5.30    1.70
   2   5   1    8.30    2.00
   2   5   1    5.80    1.70
  -3  -5  -1   21.10    4.30
  -3  -5  -1   33.70    5.80
  -3  -5  -1   20.80    2.90
  -3  -5  -1   22.30    3.00
   3   5   1   26.60    3.10
   3   5   1   22.10    2.60
   3   5   1   25.70    3.30
  -4  -5  -1    3.60    3.00
  -4  -5  -1   -2.30    2.40
  -4  -5  -1    3.30    2.20
   4   5   1   -0.40    1.70
   4   5   1   -0.80    1.90
   4   5   1   -0.40    1.70
  -5  -5  -1   -4.60    2.70
  -5  -5  -1    4.80    3.00
   5   5   1    0.00    2.30
   5   5   1    1.30    1.90
   5   5   1    0.40    2.00
 -10   6   1    6.90    3.10
   9  -6  -1    0.50    1.40
  -9   6   1   -1.60    2.10
   8  -6  -1   27.00    3.90
  -8   6   1   28.10    3.00
  -8   6   1   20.20    3.20
   7  -6  -1  118.79    6.70
   7  -6  -1  116.29    6.20
   7  -6  -1  119.39    6.00
  -7   6   1  116.99    5.90
  -7   6   1  111.89    4.60
  -7   6   1   98.29    5.10
   6  -6  -1   32.00    3.70
   6  -6  -1   30.80    3.90
   6  -6  -1   28.10    3.40
  -6   6   1   27.60    2.60
  -6   6   1   30.70    3.80
   5  -6  -1    0.90    1.20
   5  -6  -1    2.50    1.60
   5  -6  -1    4.10    2.00
  -5   6   1    1.30    1.50
  -5   6   1    1.70    1.30
  -5   6   1    1.10    1.10
   4  -6  -1   26.90    3.30
   4  -6  -1   23.10    2.70
   4  -6  -1   25.20    3.30
  -4   6   1   25.00    2.70
  -4   6   1   22.40    2.50
   3  -6  -1  319.17    9.60
   3  -6  -1  317.27   10.70
   3  -6  -1  315.37    8.40
  -3   6   1  308.57    8.30
  -3   6   1  319.57    8.60
  -3   6   1  312.87    8.60
   2  -6  -1   34.30    3.60
   2  -6  -1   33.90    3.80
   2  -6  -1   31.30    3.00
   2  -6  -1   30.30    2.80
   2  -6  -1   32.60    3.60
  -2   6   1   34.00    2.80
  -2   6   1   31.90    3.00
  -2   6   1   31.60    2.10
   1  -6  -1   84.99    5.90
   1  -6  -1   78.09    4.00
   1  -6  -1   79.99    5.10
   1  -6  -1   70.99    5.20
  -1   6   1   82.39    3.40
  -1   6   1   82.09    3.90
  -1   6   1   85.79    4.20
   0  -6  -1    9.80    2.70
   0  -6  -1   10.60    2.20
   0  -6  -1    9.90    2.50
   0  -6  -1   10.50    2.00
   0   6   1   14.40    2.30
   0   6   1   13.10    1.90
   0   6   1   12.20    2.00
  -1  -6  -1   13.30    2.50
  -1  -6  -1   20.30    3.70
  -1  -6  -1   28.90    3.40
   1   6   1   21.40    2.50
   1   6   1   14.00    2.30
   1   6   1   22.00    2.80
  -2  -6  -1    7.30    2.30
  -2  -6  -1    4.10    2.10
  -2  -6  -1    4.70    2.90
   2   6   1    4.80    1.80
   2   6   1    6.50    2.40
   2   6   1    7.40    2.00
  -3  -6  -1   14.40    4.00
  -3  -6  -1    3.70    2.90
   3   6   1    6.60    2.20
   3   6   1    5.70    2.40
   3   6   1    5.50    2.00
  -4  -6  -1   -1.80    2.60
  -4  -6  -1    6.60    3.20
   4   6   1    2.50    2.00
   4   6   1    0.80    2.40
   4   6   1    3.40    2.30
  10  -7  -1   36.10    5.10
 -10   7   1   37.30    5.20
   9  -7  -1   44.40    5.10
   9  -7  -1   39.90    4.80
  -9   7   1   46.40    5.60
   8  -7  -1    0.70    2.30
   8  -7  -1    0.40    2.70
   8  -7  -1    4.90    2.00
  -8   7   1    5.50    2.50
  -8   7   1    3.40    1.50
   7  -7  -1   62.59    5.20
   7  -7  -1   59.49    5.10
   7  -7  -1   63.89    5.90
  -7   7   1   63.59    5.30
  -7   7   1   61.09    3.80
   6  -7  -1   12.00    2.60
   6  -7  -1   11.00    2.40
   6  -7  -1   12.10    3.20
  -6   7   1    9.80    1.90
  -6   7   1   11.90    2.60
   5  -7  -1  574.24   17.10
   5  -7  -1  589.34   14.10
   5  -7  -1  574.94   15.50
  -5   7   1  517.25   13.60
  -5   7   1  571.14   13.40
  -5   7   1  588.84   14.20
   4  -7  -1   17.80    2.60
   4  -7  -1   12.60    2.80
   4  -7  -1   11.50    2.40
  -4   7   1   16.80    2.70
  -4   7   1    7.20    2.30
   3  -7  -1   47.40    4.60
   3  -7  -1   52.39    3.70
   3  -7  -1   50.89    2.30
   3  -7  -1   55.69    4.90
   3  -7  -1   61.49    5.20
  -3   7   1   52.19    3.50
  -3   7   1   56.49    4.00
   2  -7  -1   -0.90    1.30
   2  -7  -1   -1.10    1.40
   2  -7  -1   -4.80    2.10
   2  -7  -1    0.30    1.40
   2  -7  -1    0.30    1.50
  -2   7   1    0.00    1.30
  -2   7   1    1.60    1.70
  -2   7   1    1.60    1.00
   1  -7  -1    3.80    2.20
   1  -7  -1    1.30    1.70
   1  -7  -1   -0.50    2.00
   1  -7  -1    5.70    2.30
  -1   7   1    6.30    1.60
  -1   7   1    3.90    1.70
  -1   7   1    4.70    2.00
   0  -7  -1   33.70    3.80
   0  -7  -1   18.80    3.50
   0  -7  -1   26.50    3.60
   0   7   1   30.70    3.50
   0   7   1   31.70    2.70
  -1  -7  -1   60.49    6.90
  -1  -7  -1   47.10    5.50
  -1  -7  -1   65.69    4.60
   1   7   1   52.69    3.90
   1   7   1   64.49    4.80
  -2  -7  -1    2.50    2.30
  -2  -7  -1   12.50    3.60
   2   7   1    9.30    2.40
   2   7   1    9.20    2.50
  -3  -7  -1    7.20    3.20
  -3  -7  -1    3.30    3.20
   3   7   1   -0.20    2.20
   3   7   1    1.40    1.90
   3   7   1   -1.30    2.10
   9  -8  -1    3.30    2.80
   9  -8  -1    5.10    2.30
  -9   8   1    6.80    3.20
   8  -8  -1   22.40    3.80
   8  -8  -1   31.80    5.00
   8  -8  -1   25.70    3.80
  -8   8   1   31.30    3.50
  -8   8   1   24.30    4.10
   7  -8  -1    8.10    2.60
   7  -8  -1   10.80    3.60
   7  -8  -1    8.00    2.90
  -7   8   1   10.20    2.20
  -7   8   1   10.60    3.20
   6  -8  -1   90.49    5.70
   6  -8  -1   92.99    6.50
   6  -8  -1   83.59    6.50
  -6   8   1   97.39    5.90
  -6   8   1   86.99    4.90
   5  -8  -1  119.59    6.00
   5  -8  -1  116.09    6.90
   5  -8  -1  122.79    7.50
  -5   8   1  107.79    5.40
  -5   8   1  117.49    6.10
   4  -8  -1   38.40    4.90
   4  -8  -1   34.70    3.90
   4  -8  -1   26.90    4.10
  -4   8   1   36.30    4.20
   3  -8  -1   -1.50    1.70
   3  -8  -1    0.10    1.80
   3  -8  -1   -4.70    2.30
   3  -8  -1    0.70    1.80
  -3   8   1   -0.30    1.50
  -3   8   1    0.80    1.90
   2  -8  -1   -0.40    1.70
   2  -8  -1    2.30    2.10
   2  -8  -1    2.00    2.10
   2  -8  -1    0.40    2.60
  -2   8   1    3.20    1.50
  -2   8   1   -0.40    2.00
   1  -8  -1   12.30    2.60
   1  -8  -1   13.50    3.30
   1  -8  -1    8.80    3.10
  -1   8   1   14.40    2.20
  -1   8   1    8.80    2.50
   0  -8  -1    1.40    2.30
   0  -8  -1    4.30    3.00
   0   8   1    5.50    2.40
   0   8   1    2.60    1.70
  -1  -8  -1    1.50    2.60
  -1  -8  -1   -2.50    2.20
   1   8   1    2.90    2.20
   1   8   1    1.40    1.70
  -2  -8  -1   -1.60    2.80
   2   8   1    1.80    2.40
   2   8   1   -2.40    1.70
   9  -9  -1    8.60    3.00
   9  -9  -1   11.30    4.20
   9  -9  -1    6.80    3.30
  -9   9   1    8.10    3.50
   8  -9  -1    2.50    2.30
   8  -9  -1    9.80    3.40
   8  -9  -1    2.70    3.50
  -8   9   1    4.80    3.10
   7  -9  -1   -0.60    2.40
   7  -9  -1    1.10    2.30
   7  -9  -1    2.30    3.10
  -7   9   1    3.70    2.20
  -7   9   1   -1.60    2.60
   6  -9  -1   17.90    4.00
   6  -9  -1   12.60    3.00
   6  -9  -1    7.60    2.80
  -6   9   1   11.70    3.00
   5  -9  -1    5.50    2.50
   5  -9  -1    4.10    2.30
   5  -9  -1    9.40    3.20
  -5   9   1    3.00    2.40
   4  -9  -1    4.10    3.00
   4  -9  -1    4.70    2.40
   4  -9  -1    7.00    2.80
   4  -9  -1    4.10    2.30
  -4   9   1    4.80    2.50
   3  -9  -1   -0.90    2.10
   3  -9  -1   -1.80    2.70
   3  -9  -1    0.20    2.30
  -3   9   1   -4.70    1.90
   2  -9  -1   -0.90    2.20
   2  -9  -1   -0.80    2.10
   2  -9  -1    0.30    3.00
  -2   9   1   -0.20    2.10
  -2   9   1   -0.60    1.40
   1  -9  -1   -1.10    2.30
   1  -9  -1   -1.60    2.30
  -1   9   1    0.00    2.10
  -1   9   1   -0.70    1.60
   0  -9  -1   -1.40    2.50
   0  -9  -1    0.50    2.40
   0   9   1   -1.50    1.60
   0   9   1    2.80    2.40
   8 -10  -1   12.50    3.40
   8 -10  -1   13.30    4.20
  -8  10   1   16.50    4.10
   7 -10  -1   13.30    4.10
   7 -10  -1   11.40    3.50
  -7  10   1   11.50    3.40
   6 -10  -1   15.70    3.60
   6 -10  -1   19.60    4.70
  -6  10   1   16.20    3.40
   5 -10  -1    1.80    2.60
   5 -10  -1   -0.50    3.30
   5 -10  -1    1.00    2.30
  -5  10   1   -1.50    2.30
   4 -10  -1    5.60    2.80
   4 -10  -1    9.40    3.30
   4 -10  -1    5.00    3.50
  -4  10   1   10.80    3.10
   3 -10  -1    0.20    2.30
   3 -10  -1   -2.00    2.50
   3 -10  -1    0.40    3.40
  -3  10   1    3.60    2.50
   2 -10  -1   -0.90    3.70
   2 -10  -1   -2.20    2.40
   2 -10  -1   -1.00    2.50
  -2  10   1   -1.30    1.80
  -2  10   1    3.40    2.50
  -4  11  -2    0.00    3.00
   4 -11   2   -2.20    2.10
   4 -11   2   -3.00    3.10
   4 -11   2   -4.60    4.00
  -5  11  -2    3.20    3.20
   5 -11   2    1.50    2.30
   5 -11   2    8.00    4.70
   5 -11   2    1.30    3.10
   6 -11   2    5.30    4.40
   6 -11   2    1.20    2.30
   6 -11   2    0.60    3.00
   6 -11   2    1.10    3.10
  -1  10  -2    2.10    2.80
   1 -10   2   -5.50    2.80
   1 -10   2   -1.20    2.40
  -2  10  -2   -0.90    2.60
   2 -10   2   -3.00    2.20
   2 -10   2   -1.80    2.00
   2 -10   2   -4.30    2.60
   2 -10   2   -6.10    3.80
  -3  10  -2   -3.50    2.50
   3 -10   2    0.80    2.40
   3 -10   2   -4.00    2.20
   3 -10   2    2.20    3.90
   3 -10   2   -1.90    2.60
  -4  10  -2    2.00    2.80
   4 -10   2    3.60    3.70
   4 -10   2   -0.10    2.00
   4 -10   2   -0.10    2.60
   4 -10   2    0.00    2.60
  -5  10  -2    5.30    3.00
   5 -10   2    8.30    3.40
   5 -10   2    6.10    2.90
   5 -10   2    5.90    2.50
   5 -10   2    8.90    3.80
  -6  10  -2   42.50    5.40
   6 -10   2   43.50    6.30
   6 -10   2   40.80    5.20
   6 -10   2   47.10    5.50
  -7  10  -2   -2.30    3.00
   7 -10   2    0.70    3.10
   7 -10   2    4.00    4.30
   7 -10   2    0.60    2.70
  -8  10  -2   -2.40    3.10
   8 -10   2   -2.80    3.00
   8 -10   2   -2.80    3.70
   8 -10   2   -1.00    2.50
   1   9  -2   49.00    5.80
  -1  -9   2   51.89    7.50
   0   9  -2    1.90    2.60
   0  -9   2   -1.40    2.70
   0  -9   2   -0.80    2.40
   0  -9   2    2.80    2.50
  -1   9  -2   -1.90    2.30
   1  -9   2   -1.50    2.10
   1  -9   2    0.30    2.20
   1  -9   2   -2.10    2.40
  -2   9  -2   12.30    3.30
   2  -9   2   10.80    3.00
   2  -9   2    7.00    2.90
   2  -9   2   11.60    3.00
   2  -9   2    7.70    3.70
  -3   9  -2   -1.40    2.30
   3  -9   2    2.60    2.50
   3  -9   2   -0.40    3.00
   3  -9   2   -0.20    2.30
   3  -9   2    2.10    2.00
  -4   9  -2   49.10    5.20
   4  -9   2   58.39    5.90
   4  -9   2   55.89    5.30
   4  -9   2   51.29    6.20
   4  -9   2   59.09    6.40
  -5   9  -2   30.60    4.30
   5  -9   2   23.90    4.00
   5  -9   2   37.70    4.80
   5  -9   2   32.50    4.80
   5  -9   2   32.60    4.30
  -6   9  -2    4.40    2.80
   6  -9   2    4.70    2.70
   6  -9   2    5.50    2.90
   6  -9   2    3.10    3.30
  -7   9  -2    5.40    3.20
   7  -9   2    0.10    2.70
   7  -9   2    1.70    2.30
   7  -9   2    1.90    3.40
  -8   9  -2    8.80    3.50
   8  -9   2    4.70    3.90
   8  -9   2    6.90    2.80
   8  -9   2    0.80    3.10
  -9   9  -2   -3.90    2.90
   9  -9   2   -2.90    2.00
   9  -9   2   -2.80    3.00
   9  -9   2   10.60    4.90
   2   8  -2    5.90    2.40
   2   8  -2    1.30    2.50
  -2  -8   2    5.60    2.60
  -2  -8   2    1.50    2.60
   1   8  -2   10.70    3.00
  -1  -8   2   18.50    3.20
  -1  -8   2   11.30    3.30
  -1  -8   2    6.00    3.20
   0   8  -2   -0.20    2.20
   0  -8   2   -1.10    2.00
   0  -8   2   -1.10    2.40
   0  -8   2    1.20    2.10
  -1   8  -2    8.80    2.60
   1  -8   2    3.40    2.50
   1  -8   2    8.30    2.50
   1  -8   2    7.80    2.40
  -2   8  -2    9.20    2.60
   2  -8   2    7.70    2.50
   2  -8   2    6.50    2.30
   2  -8   2    8.80    3.00
   2  -8   2    7.80    2.70
  -3   8  -2    8.10    2.60
   3  -8   2    4.40    2.60
   3  -8   2    8.30    2.50
   3  -8   2    5.80    2.20
   3  -8   2    8.50    2.80
  -4   8  -2    8.30    2.60
   4  -8   2   12.90    2.80
   4  -8   2   13.70    3.50
   4  -8   2    6.50    2.50
   4  -8   2    9.50    2.30
  -5   8  -2   12.60    2.90
   5  -8   2    9.90    3.00
   5  -8   2   10.80    3.00
   5  -8   2    8.70    2.70
  -6   8  -2   -4.10    2.30
   6  -8   2    0.80    2.60
   6  -8   2   -0.80    1.80
   6  -8   2   -2.00    2.70
  -7   8  -2   36.60    4.70
   7  -8   2   27.90    4.50
   7  -8   2   37.20    4.60
   7  -8   2   20.60    3.20
  -8   8  -2   47.20    5.70
   8  -8   2   42.70    5.20
   8  -8   2   44.20    5.30
   8  -8   2   50.39    6.40
  -9   8  -2   -0.10    2.90
   9  -8   2    3.20    3.00
   9  -8   2   -1.00    1.80
   3   7  -2    1.90    1.70
   3   7  -2    3.00    2.30
   3   7  -2    3.00    2.60
  -3  -7   2    3.50    2.50
  -3  -7   2    1.20    2.90
   2   7  -2   -0.40    1.30
   2   7  -2    0.40    2.20
   2   7  -2    1.10    2.00
  -2  -7   2    0.50    2.30
  -2  -7   2    1.40    2.10
  -2  -7   2   -3.90    2.30
   1   7  -2   24.10    3.50
   1   7  -2   21.10    2.10
   1   7  -2   20.80    2.90
  -1  -7   2   15.30    3.20
  -1  -7   2   20.20    3.20
  -1  -7   2   18.60    3.40
   0   7  -2   10.40    1.40
   0   7  -2    9.20    2.50
   0  -7   2    9.90    2.50
   0  -7   2    7.70    2.50
   0  -7   2   10.60    2.90
  -1   7  -2   19.10    2.90
  -1   7  -2   17.50    1.50
   1  -7   2   22.90    3.10
   1  -7   2   11.90    2.30
   1  -7   2   13.70    2.60
   1  -7   2   18.00    3.10
  -2   7  -2   49.30    4.30
  -2   7  -2   55.89    4.70
   2  -7   2   52.39    3.90
   2  -7   2   60.69    4.80
   2  -7   2   57.49    4.90
   2  -7   2   54.59    4.40
   2  -7   2   54.69    5.00
  -3   7  -2   22.70    3.10
  -3   7  -2   20.90    2.90
   3  -7   2   17.90    2.80
   3  -7   2   22.30    3.40
   3  -7   2   19.90    3.20
   3  -7   2   16.30    2.90
  -4   7  -2   23.00    3.30
  -4   7  -2   20.00    2.50
   4  -7   2   17.90    2.90
   4  -7   2   23.60    3.30
   4  -7   2   16.50    2.80
  -5   7  -2   13.90    2.10
  -5   7  -2   16.20    2.90
   5  -7   2   13.70    2.70
   5  -7   2   15.60    2.80
   5  -7   2    9.70    2.60
  -6   7  -2   13.70    3.10
  -6   7  -2   16.80    2.20
   6  -7   2    8.30    2.70
   6  -7   2   10.60    2.90
   6  -7   2   11.80    2.50
  -7   7  -2   -0.20    2.40
   7  -7   2   -2.00    2.20
   7  -7   2    0.80    2.70
   7  -7   2    1.60    1.80
  -8   7  -2    4.20    2.90
  -8   7  -2   -7.00    5.00
   8  -7   2    3.00    1.80
   8  -7   2    6.70    3.00
   8  -7   2    8.40    3.80
  -9   7  -2   -6.30    5.90
  -9   7  -2   10.50    3.20
   9  -7   2    8.90    3.30
   5   6  -2   14.40    2.90
  -5  -6   2   15.10    3.80
  -5  -6   2    5.80    4.80
   4   6  -2    0.30    2.40
   4   6  -2    0.60    2.00
   4   6  -2    0.80    1.80
  -4  -6   2   -6.10    2.60
  -4  -6   2   -1.70    2.30
  -4  -6   2    2.40    2.40
   3   6  -2    0.70    1.40
   3   6  -2    0.20    2.20
   3   6  -2    0.10    1.80
  -3  -6   2   -2.90    2.20
  -3  -6   2    0.10    2.10
   2   6  -2   -0.50    1.00
   2   6  -2   -0.80    1.80
   2   6  -2   -1.00    1.60
  -2  -6   2   -1.70    1.90
  -2  -6   2   -0.70    1.80
  -2  -6   2   -2.90    1.80
   1   6  -2    0.10    1.80
   1   6  -2   -2.80    1.40
   1   6  -2   -1.10    0.80
  -1  -6   2    0.00    1.70
  -1  -6   2   -1.70    1.60
  -1  -6   2   -0.80    1.80
   0   6  -2    3.90    1.60
   0   6  -2    6.90    1.10
   0   6  -2    4.40    2.40
   0   6  -2    4.10    1.80
   0   6  -2    5.80    1.70
   0  -6   2    4.80    2.20
   0  -6   2    7.40    2.10
   0  -6   2    4.20    1.90
   0  -6   2    7.00    2.00
  -1   6  -2   77.19    2.50
  -1   6  -2   82.59    4.30
  -1   6  -2   83.99    5.70
  -1   6  -2   82.39    4.60
   1  -6   2   89.39    5.40
   1  -6   2   77.99    5.10
   1  -6   2   88.59    5.40
   1  -6   2   81.19    4.50
  -2   6  -2    0.70    1.40
  -2   6  -2    1.10    1.40
  -2   6  -2    1.10    1.20
   2  -6   2   -0.20    1.10
   2  -6   2    0.10    0.90
   2  -6   2    0.60    1.80
   2  -6   2    0.10    1.20
   2  -6   2    1.10    1.50
  -3   6  -2    9.40    2.10
  -3   6  -2    7.40    1.60
  -3   6  -2    5.80    1.40
   3  -6   2   10.70    2.20
   3  -6   2    7.60    2.30
   3  -6   2    6.50    1.70
  -4   6  -2   23.80    2.30
  -4   6  -2   24.90    2.90
   4  -6   2   21.40    2.70
   4  -6   2   28.70    3.60
   4  -6   2   23.70    3.20
  -5   6  -2   -0.20    0.80
  -5   6  -2   -2.50    1.40
   5  -6   2    0.00    1.70
   5  -6   2   -2.00    1.60
   5  -6   2   -0.60    1.10
  -6   6  -2   27.90    3.50
  -6   6  -2   18.80    5.40
   6  -6   2   27.50    3.40
   6  -6   2   26.40    3.40
   6  -6   2   17.20    2.90
  -7   6  -2   -0.90    2.00
  -7   6  -2   -7.10    4.00
   7  -6   2   -1.20    2.20
   7  -6   2   -3.20    2.50
   7  -6   2   -0.50    1.20
  -8   6  -2   -5.30    5.00
  -8   6  -2    8.90    2.70
   8  -6   2    4.00    1.70
   8  -6   2    5.80    2.90
  -9   6  -2    1.70    2.60
   9  -6   2    1.20    2.90
   5   5  -2    5.00    2.30
   5   5  -2    5.00    2.30
   5   5  -2    2.10    2.50
  -5  -5   2    8.20    3.00
  -5  -5   2    3.60    2.60
  -5  -5   2   -1.60    3.40
   4   5  -2   -0.50    1.60
   4   5  -2   -1.00    1.90
   4   5  -2   -0.40    1.70
  -4  -5   2    2.60    2.40
  -4  -5   2   -3.50    2.30
  -4  -5   2   -1.20    2.10
   3   5  -2    0.00    1.10
   3   5  -2   -1.40    1.40
   3   5  -2   -0.20    1.90
  -3  -5   2   -1.00    1.90
  -3  -5   2    0.10    2.10
   2   5  -2   30.80    3.40
   2   5  -2   32.30    2.90
   2   5  -2   32.90    2.30
  -2  -5   2   29.10    3.50
  -2  -5   2   36.10    4.40
  -2  -5   2   36.80    4.30
   1   5  -2   -1.30    2.10
   1   5  -2    0.10    1.10
   1   5  -2    0.00    1.40
   1   5  -2    0.20    0.70
   1   5  -2   -0.90    1.10
  -1  -5   2   -3.60    1.70
  -1  -5   2    0.10    1.30
  -1  -5   2    1.00    1.40
  -1  -5   2   -1.20    1.40
   0   5  -2   12.50    1.90
   0   5  -2    8.90    2.40
   0   5  -2   12.40    1.10
   0   5  -2    9.30    1.70
   0   5  -2   10.20    1.80
   0   5  -2   12.60    1.70
   0  -5   2    8.50    2.20
   0  -5   2   10.10    2.00
   0  -5   2   13.60    2.20
   0  -5   2   10.50    1.90
  -1   5  -2  263.67    8.90
  -1   5  -2  286.37   10.10
  -1   5  -2  284.27    7.70
  -1   5  -2  278.67    7.80
   1  -5   2  267.07    7.60
   1  -5   2  275.07    9.10
   1  -5   2  293.67    9.60
   1  -5   2  277.67    9.70
   1  -5   2  279.07    7.80
  -2   5  -2  150.68    5.90
  -2   5  -2  141.49    5.90
  -2   5  -2  145.99    5.20
  -2   5  -2  148.89    5.10
   2  -5   2  134.69    5.60
   2  -5   2  145.49    8.40
   2  -5   2  149.39    5.70
   2  -5   2  147.89    5.20
   2  -5   2  143.79    5.10
   2  -5   2  152.18    6.20
   2  -5   2  152.58    6.00
  -3   5  -2   44.70    2.90
  -3   5  -2   45.80    3.20
  -3   5  -2   47.10    3.00
  -3   5  -2   44.70    3.20
   3  -5   2   41.10    3.40
   3  -5   2   43.70    3.00
   3  -5   2   47.00    3.40
   3  -5   2   36.00    5.20
   3  -5   2   42.40    3.20
  -4   5  -2  130.09    5.20
  -4   5  -2  126.99    5.50
  -4   5  -2  128.69    8.60
  -4   5  -2  128.69    5.00
   4  -5   2  125.29    5.60
   4  -5   2  129.79    5.20
   4  -5   2  131.59    5.60
  -5   5  -2   24.20    2.70
  -5   5  -2   27.90    3.20
  -5   5  -2   23.70    1.40
  -5   5  -2   23.30    5.00
   5  -5   2   22.20    2.80
   5  -5   2   26.20    3.30
   5  -5   2   23.80    3.00
  -6   5  -2   11.20    5.10
  -6   5  -2   13.80    2.70
   6  -5   2    9.80    1.80
   6  -5   2   13.10    2.90
   6  -5   2   13.50    2.70
  -7   5  -2   12.70    2.60
  -7   5  -2    9.40    5.60
   7  -5   2   12.80    2.00
  -8   5  -2   -9.70    4.90
  -8   5  -2    4.00    2.30
   8  -5   2    1.30    1.20
  -9   5  -2    4.20    2.80
   6   4  -2    5.80    2.40
   6   4  -2    6.10    3.00
  -6  -4   2    5.80    3.00
  -6  -4   2    5.10    2.90
  -6  -4   2   -3.40    3.90
   5   4  -2    0.30    1.90
   5   4  -2    1.40    2.20
  -5  -4   2    2.20    2.40
  -5  -4   2   -5.00    2.50
  -5  -4   2    0.50    2.30
   4   4  -2   26.50    3.00
   4   4  -2   27.70    3.60
  -4  -4   2   28.70    3.70
  -4  -4   2   28.40    4.70
  -4  -4   2   26.40    4.40
   3   4  -2   37.60    3.80
   3   4  -2   46.20    3.30
  -3  -4   2   44.60    5.30
  -3  -4   2   42.80    3.90
   2   4  -2  117.19    3.80
   2   4  -2  112.89    5.30
   2   4  -2  115.09    4.80
   2   4  -2  121.19    4.50
   2   4  -2  117.49    5.00
   2   4  -2  116.19    7.70
  -2  -4   2  111.89    4.90
  -2  -4   2  121.79    6.60
  -2  -4   2  123.59    5.60
   1   4  -2    8.90    1.40
   1   4  -2    8.40    1.00
   1   4  -2    5.10    1.30
   1   4  -2    3.40    2.20
   1   4  -2    6.70    1.50
   1   4  -2    6.10    1.30
   1   4  -2    9.20    1.80
  -1  -4   2    5.60    1.30
  -1  -4   2    3.40    1.90
  -1  -4   2    9.50    1.80
  -1  -4   2    8.00    1.70
  -1  -4   2    6.50    1.70
   0   4  -2   12.40    1.60
   0   4  -2   10.90    1.40
   0   4  -2    9.80    1.70
   0   4  -2   13.60    1.70
   0   4  -2    8.80    1.60
   0   4  -2   10.70    2.00
   0  -4   2    9.20    1.70
   0  -4   2   11.00    1.90
   0  -4   2   10.00    1.50
   0  -4   2   13.10    1.70
   0  -4   2   12.90    2.10
  -1   4  -2  182.58    6.40
  -1   4  -2  187.98    7.10
  -1   4  -2  185.68    5.60
  -1   4  -2  194.38    5.50
   1  -4   2  185.48    5.50
   1  -4   2  192.18    7.00
   1  -4   2  186.08    5.50
   1  -4   2  190.58    6.60
   1  -4   2  197.78    6.60
  -2   4  -2   74.29    3.70
  -2   4  -2   75.39    3.40
  -2   4  -2   73.49    3.60
  -2   4  -2   75.39    3.20
   2  -4   2   80.69    3.90
   2  -4   2   73.79    3.70
   2  -4   2   74.39    3.40
   2  -4   2   72.29    3.30
   2  -4   2   74.49    5.50
  -3   4  -2  930.11   22.20
  -3   4  -2  953.70   19.50
  -3   4  -2  938.61   29.80
   3  -4   2  942.01   19.30
   3  -4   2  981.50   22.50
   3  -4   2  936.31   19.40
   3  -4   2  954.80   20.90
   3  -4   2  972.60   29.90
  -4   4  -2   24.00    2.30
  -4   4  -2   24.20    2.20
  -4   4  -2   28.30    5.00
  -4   4  -2   24.00    2.60
   4  -4   2   20.30    3.70
   4  -4   2   23.20    2.90
   4  -4   2   22.90    2.60
   4  -4   2   21.40    2.50
   4  -4   2   23.40    2.40
  -5   4  -2   48.40    3.00
  -5   4  -2   46.50    3.50
  -5   4  -2   53.19    7.20
  -5   4  -2   46.10    1.90
   5  -4   2   40.30    3.80
   5  -4   2   50.69    3.10
   5  -4   2   43.50    4.20
  -6   4  -2   12.80    2.50
  -6   4  -2   12.00    1.20
  -6   4  -2   10.60    4.40
   6  -4   2    5.00    2.00
   6  -4   2    9.20    1.50
  -7   4  -2    7.00    2.50
  -7   4  -2   -1.20    4.80
   7  -4   2    3.50    1.20
  -8   4  -2   26.40    7.50
  -8   4  -2   32.10    4.00
   8  -4   2   39.30    4.70
  -9   4  -2    9.90    3.10
   9  -4   2   13.10    3.10
   7   3  -2    8.50    2.60
   7   3  -2    9.20    3.20
  -7  -3   2    6.80    3.60
  -7  -3   2    4.50    2.90
   6   3  -2    3.60    2.00
   6   3  -2    4.60    2.60
  -6  -3   2    5.50    2.60
  -6  -3   2   -1.20    3.60
  -6  -3   2    6.60    2.90
   5   3  -2    0.60    1.30
   5   3  -2   -0.90    1.70
   5   3  -2   -1.20    2.00
  -5  -3   2   -0.90    2.70
  -5  -3   2    3.60    2.60
  -5  -3   2   -1.30    2.00
   4   3  -2   60.29    4.60
   4   3  -2   71.39    4.30
   4   3  -2   70.19    3.80
  -4  -3   2   77.59    6.20
  -4  -3   2   65.39    4.70
  -4  -3   2   73.89    5.80
   3   3  -2    1.00    1.10
   3   3  -2    0.30    1.10
   3   3  -2   -1.20    2.00
   3   3  -2    0.00    1.20
   3   3  -2    0.20    1.30
  -3  -3   2    2.80    1.60
  -3  -3   2    1.50    1.40
  -3  -3   2    0.00    1.50
   2   3  -2  124.99    7.20
   2   3  -2  128.29    5.20
   2   3  -2  131.79    4.80
   2   3  -2  134.39    4.40
   2   3  -2  131.79    4.70
   2   3  -2  137.99    6.20
  -2  -3   2  129.49    4.80
  -2  -3   2  131.19    6.20
  -2  -3   2  126.69    7.10
  -2  -3   2  131.29    4.90
   1   3  -2  142.39    4.60
   1   3  -2  137.09    4.10
   1   3  -2  142.79    6.90
   1   3  -2  135.89    5.20
   1   3  -2  144.09    4.60
   1   3  -2  139.89    5.70
  -1  -3   2  136.39    6.60
  -1  -3   2  141.29    4.60
  -1  -3   2  138.89    5.30
  -1  -3   2  134.89    5.60
  -1  -3   2  136.69    4.60
   0   3  -2   56.59    2.60
   0   3  -2   51.29    2.60
   0   3  -2   54.39    3.70
   0   3  -2   50.39    2.90
   0   3  -2   55.29    2.90
   0   3  -2   50.39    2.20
   0  -3   2   54.19    3.10
   0  -3   2   47.70    3.30
   0  -3   2   51.29    2.60
   0  -3   2   52.39    2.90
   0  -3   2   49.90    2.60
  -1   3  -2 1026.60   28.00
  -1   3  -2 1080.49   20.40
  -1   3  -2 1070.59   20.30
  -1   3  -2  981.20   23.60
   1  -3   2 1050.79   20.30
   1  -3   2 1029.30   20.20
   1  -3   2 1094.39   23.90
   1  -3   2 1031.10   21.80
   1  -3   2 1039.50   27.90
   1  -3   2 1062.89   25.50
   1  -3   2 1049.99   30.60
  -2   3  -2  279.17    6.70
  -2   3  -2  273.57   10.50
  -2   3  -2  273.57    7.60
  -2   3  -2  272.67    6.80
   2  -3   2  280.27   10.50
   2  -3   2  263.17    7.10
   2  -3   2  267.97    6.70
   2  -3   2  263.97    6.70
   2  -3   2  281.87    7.70
  -3   3  -2  687.23   14.20
  -3   3  -2  669.93   15.80
  -3   3  -2  684.33   14.20
  -3   3  -2  660.73   22.00
   3  -3   2  682.03   15.90
   3  -3   2  658.63   14.10
   3  -3   2  669.03   21.70
   3  -3   2  678.63   14.20
   3  -3   2  670.73   15.20
  -4   3  -2   27.80    2.30
  -4   3  -2   27.20    2.50
  -4   3  -2   29.20    2.00
  -4   3  -2   28.60    5.10
   4  -3   2   26.80    3.40
   4  -3   2   28.40    2.10
   4  -3   2   28.40    3.00
   4  -3   2   24.90    2.70
   4  -3   2   25.80    2.50
  -5   3  -2   20.80    4.10
  -5   3  -2   23.00    2.60
   5  -3   2   22.50    3.00
   5  -3   2   23.50    2.00
   5  -3   2   17.20    2.20
   5  -3   2   17.30    2.20
  -6   3  -2   50.59    7.80
  -6   3  -2   48.00    4.00
   6  -3   2   48.50    4.10
   6  -3   2   36.10    2.60
  -7   3  -2   39.80    7.00
  -7   3  -2   47.70    4.70
   7  -3   2   33.70    2.30
   7  -3   2   48.50    4.80
  -8   3  -2    5.50    5.00
  -8   3  -2   12.30    3.00
   8  -3   2   11.90    2.90
  -9   3  -2    2.90    2.80
   9  -3   2    1.90    2.60
   8   2  -2    2.10    2.90
   8   2  -2    0.50    2.20
  -8  -2   2   -3.60    3.60
  -8  -2   2    1.30    2.70
   7   2  -2    6.70    3.00
   7   2  -2    9.50    2.50
  -7  -2   2   10.10    3.20
  -7  -2   2    6.50    3.50
   6   2  -2    4.00    2.20
   6   2  -2    5.00    1.90
  -6  -2   2    4.80    2.40
  -6  -2   2    3.40    2.60
  -6  -2   2    0.50    3.20
   5   2  -2   15.30    2.80
   5   2  -2   30.00    3.10
   5   2  -2   26.60    2.90
  -5  -2   2   23.90    3.90
  -5  -2   2   27.60    4.70
  -5  -2   2   18.50    2.90
   4   2  -2    4.60    1.40
   4   2  -2    8.30    1.70
   4   2  -2    9.20    2.00
  -4  -2   2    7.70    2.30
  -4  -2   2    6.20    2.00
  -4  -2   2    6.60    1.90
   3   2  -2    0.10    1.10
   3   2  -2    0.70    0.90
   3   2  -2   -0.30    0.90
   3   2  -2    1.40    1.80
   3   2  -2   -1.60    0.90
   3   2  -2   -0.30    1.00
  -3  -2   2   -0.50    1.60
  -3  -2   2    0.00    1.00
  -3  -2   2   -0.90    1.10
  -3  -2   2   -0.30    1.10
  -3  -2   2    0.80    1.30
   2   2  -2  302.97    7.50
   2   2  -2  303.27    7.50
   2   2  -2  294.67    6.90
   2   2  -2  315.17   11.40
   2   2  -2  299.17    8.40
   2   2  -2  291.87    9.60
  -2  -2   2  301.57   11.00
  -2  -2   2  286.07    7.40
  -2  -2   2  305.47    9.90
  -2  -2   2  301.67    7.50
   1   2  -2    1.80    0.80
   1   2  -2    2.50    0.90
   1   2  -2    2.00    0.90
   1   2  -2    1.30    0.80
   1   2  -2    3.30    0.90
   1   2  -2    0.60    1.30
  -1  -2   2   -1.00    1.30
  -1  -2   2    1.80    0.90
  -1  -2   2    1.40    0.80
  -1  -2   2    1.00    0.90
   0   2  -2 9706.23  223.68
   0   2  -2 9526.55  173.38
   0   2  -2 9628.34  173.68
   0   2  -2 8821.92  201.28
   0   2  -2 9606.64  164.78
   0   2  -2 9018.60  246.58
   0  -2   2 9521.75  171.18
   0  -2   2 9456.45  223.68
   0  -2   2 9472.65  172.88
   0  -2   2 9999.00  204.78
   0  -2   2 9207.78  244.68
  -1   2  -2  128.19    4.10
  -1   2  -2  123.49    4.80
  -1   2  -2  133.99    3.70
  -1   2  -2  126.49    3.60
  -1   2  -2  134.69    3.80
  -1   2  -2  139.89    5.70
   1  -2   2  141.29    5.80
   1  -2   2  124.79    3.60
   1  -2   2  138.19    4.20
   1  -2   2  125.69    3.70
   1  -2   2  130.69    3.90
  -2   2  -2    5.70    1.80
  -2   2  -2    3.10    0.80
  -2   2  -2    4.60    1.00
  -2   2  -2    3.50    0.70
  -2   2  -2    3.10    1.00
   2  -2   2    3.90    0.70
   2  -2   2    2.80    1.30
   2  -2   2    3.60    1.10
   2  -2   2    1.50    0.90
   2  -2   2    1.70    0.90
  -3   2  -2    9.50    1.30
  -3   2  -2   10.70    1.50
  -3   2  -2    9.30    2.50
  -3   2  -2    9.70    1.10
   3  -2   2    6.10    1.20
   3  -2   2    7.90    2.00
   3  -2   2    6.90    1.30
   3  -2   2    9.60    1.20
   3  -2   2    8.70    1.40
   3  -2   2   10.50    1.70
  -4   2  -2   -1.50    1.70
  -4   2  -2   -0.70    0.90
  -4   2  -2   -0.90    0.90
   4  -2   2    0.20    1.30
   4  -2   2    0.00    0.50
   4  -2   2   -0.80    1.00
   4  -2   2   -0.30    0.80
   4  -2   2   -0.70    1.00
  -5   2  -2   92.29    7.20
  -5   2  -2   87.99    4.30
   5  -2   2   87.69    4.30
   5  -2   2   80.69    2.80
   5  -2   2   86.49    4.20
   5  -2   2   82.09    4.90
  -6   2  -2  440.16   18.80
  -6   2  -2  435.96   11.90
   6  -2   2  435.46   11.90
  -7   2  -2   24.60    5.50
  -7   2  -2   24.60    3.40
   7  -2   2   36.00    4.40
  -8   2  -2    0.60    2.10
  -8   2  -2   -5.80    4.00
   8  -2   2   -1.40    2.00
  -9   2  -2   -0.20    2.40
   9  -2   2    2.70    2.50
   8   1  -2   19.80    3.70
   8   1  -2   16.60    2.90
  -8  -1   2   15.30    3.30
  -8  -1   2   -0.20    5.20
  -8  -1   2   13.00    4.50
   7   1  -2   31.10    4.20
   7   1  -2   25.10    3.30
  -7  -1   2   23.10    3.50
  -7  -1   2   22.80    5.60
  -7  -1   2   36.50    6.60
   6   1  -2    7.30    2.00
   6   1  -2    0.60    1.40
   6   1  -2    5.90    2.40
  -6  -1   2    7.40    2.50
  -6  -1   2    1.90    3.00
  -6  -1   2    3.70    2.70
   5   1  -2    6.20    1.70
   5   1  -2    1.50    1.30
   5   1  -2    2.20    1.70
  -5  -1   2    5.50    2.10
  -5  -1   2    6.20    2.80
  -5  -1   2    2.90    1.70
   4   1  -2   -0.10    1.80
   4   1  -2    1.10    1.10
   4   1  -2    1.20    1.00
   4   1  -2    1.10    1.00
  -4  -1   2   -2.10    1.70
  -4  -1   2    1.50    1.70
  -4  -1   2    0.10    1.10
  -4  -1   2    1.50    1.10
  -4  -1   2    0.90    1.20
   3   1  -2   37.90    2.40
   3   1  -2   36.30    2.20
   3   1  -2   37.90    3.20
   3   1  -2   35.50    2.50
   3   1  -2   36.40    4.00
  -3  -1   2   38.40    2.90
  -3  -1   2   35.40    3.90
  -3  -1   2   36.70    2.40
  -3  -1   2   36.70    2.50
  -3  -1   2   40.70    3.50
   2   1  -2  444.96   13.90
   2   1  -2  427.56   12.20
   2   1  -2  440.76    8.90
   2   1  -2  449.76    9.50
   2   1  -2  429.76    9.40
  -2  -1   2  433.36   13.70
  -2  -1   2  423.36   12.80
  -2  -1   2  425.86   12.30
  -2  -1   2  413.16    9.40
  -2  -1   2  418.16    9.40
   1   1  -2 3234.18   58.19
   1   1  -2 3109.99   83.19
   1   1  -2 3353.36   61.59
   1   1  -2 3090.29   77.29
   1   1  -2 3321.57   61.29
  -1  -1   2 3212.28   60.19
  -1  -1   2 3157.88   86.49
  -1  -1   2 3187.78   59.79
  -1  -1   2 3263.87   80.39
   0   1  -2 3430.96   93.79
   0   1  -2 3387.46   81.99
   0   1  -2 3418.86   96.39
   0   1  -2 3536.45   61.79
   0   1  -2 3670.53   64.89
   0   1  -2 3574.74   65.69
   0  -1   2 3558.44   63.29
   0  -1   2 3451.05   65.09
   0  -1   2 3395.56   96.39
   0  -1   2 3483.15   93.79
   0  -1   2 3402.76   82.29
  -1   1  -2 1477.05   40.60
  -1   1  -2 1483.65   26.70
  -1   1  -2 1526.15   31.00
  -1   1  -2 1439.96   35.10
  -1   1  -2 1451.75   28.60
   1  -1   2 1427.56   26.60
   1  -1   2 1444.56   28.60
   1  -1   2 1473.05   41.90
   1  -1   2 1457.85   34.90
   1  -1   2 1468.95   26.70
  -2   1  -2 1400.16   39.90
  -2   1  -2 1394.66   33.60
  -2   1  -2 1408.56   26.10
  -2   1  -2 1382.16   28.00
  -2   1  -2 1410.16   30.40
  -2   1  -2 1408.56   26.10
   2  -1   2 1348.77   26.10
   2  -1   2 1482.35   33.60
   2  -1   2 1424.26   26.20
   2  -1   2 1376.56   39.70
  -3   1  -2    2.00    0.90
  -3   1  -2    1.80    1.50
  -3   1  -2    2.50    1.00
  -3   1  -2    2.70    1.10
   3  -1   2    1.40    0.90
   3  -1   2    3.90    1.10
   3  -1   2    2.40    1.30
   3  -1   2    1.40    0.90
  -4   1  -2 1023.10   27.40
  -4   1  -2 1042.20   21.10
  -4   1  -2 1061.69   32.50
  -4   1  -2 1020.50   20.90
   4  -1   2 1053.99   27.10
   4  -1   2 1047.00   21.00
   4  -1   2 1024.20   21.00
   4  -1   2 1004.00   31.80
  -5   1  -2  190.88    6.60
  -5   1  -2  202.08    9.00
  -5   1  -2  203.98   10.90
   5  -1   2  212.48    6.80
   5  -1   2  210.28    6.80
  -6   1  -2   10.20    2.40
  -6   1  -2   15.90    4.40
  -6   1  -2   12.20    3.60
   6  -1   2   15.80    2.70
  -7   1  -2   -0.10    1.90
  -7   1  -2    1.00    3.30
  -7   1  -2   -3.10    3.20
   7  -1   2    2.40    2.20
  -8   1  -2   76.99   10.40
  -8   1  -2   91.09    6.30
   8  -1   2   91.79    6.30
   9   0  -2    6.20    3.20
   9   0  -2   13.10    3.10
  -9   0   2    7.70    3.30
   8   0  -2   -1.00    2.40
   8   0  -2   -0.80    1.80
  -8   0   2    2.40    2.50
   7   0  -2   70.79    5.50
   7   0  -2   68.99    4.70
  -7   0   2   73.79    5.50
  -7   0   2   67.39    7.50
   6   0  -2  569.64   14.50
  -6   0   2  583.74   20.60
  -6   0   2  570.44   19.80
  -6   0   2  559.04   14.50
   5   0  -2   13.30    2.40
   5   0  -2   10.40    2.10
  -5   0   2    9.20    2.60
  -5   0   2   10.30    2.60
  -5   0   2    7.90    1.90
   4   0  -2    0.60    0.90
   4   0  -2    0.30    1.10
   4   0  -2    0.40    1.00
   4   0  -2   -1.40    1.40
   4   0  -2    0.50    0.90
  -4   0   2    0.50    1.20
  -4   0   2    2.10    1.70
  -4   0   2    0.80    1.10
  -4   0   2   -0.80    1.50
  -4   0   2   -0.40    1.00
   3   0  -2   31.60    2.00
   3   0  -2   29.60    2.20
   3   0  -2   32.70    3.10
   3   0  -2   33.70    3.40
   3   0  -2   32.00    2.20
  -3   0   2   38.70    3.30
  -3   0   2   28.50    2.20
  -3   0   2   32.30    3.30
  -3   0   2   28.60    2.10
  -3   0   2   32.40    2.60
   2   0  -2  391.76   11.70
   2   0  -2  354.96   10.80
   2   0  -2  369.46   10.60
   2   0  -2  376.26    8.00
   2   0  -2  374.36    8.00
  -2   0   2  376.06   11.60
  -2   0   2  370.06    8.00
  -2   0   2  377.06   11.00
  -2   0   2  370.16    8.00
   1   0  -2   69.19    1.90
   1   0  -2   74.09    3.20
   1   0  -2   67.69    1.90
  -1   0   2   70.79    2.00
  -1   0   2   72.19    3.10
  -1   0   2   70.39    2.00
   0   0  -2   25.20    0.80
   0   0  -2   21.70    1.50
   0   0  -2   22.40    0.70
   0   0  -2   24.50    0.80
   0   0  -2   26.20    0.70
   0   0   2   24.80    0.70
   0   0   2   24.80    0.80
  -1   0  -2 2099.99   59.09
  -1   0  -2 2005.50   38.40
  -1   0  -2 2130.79   52.19
  -1   0  -2 2148.69   38.80
   1   0   2 2136.69   37.70
   1   0   2 2014.70   39.10
   1   0   2 2106.39   49.80
   1   0   2 2178.98   36.50
   1   0   2 2076.39   57.49
  -2   0  -2  778.12   15.10
  -2   0  -2  765.62   23.60
  -2   0  -2  773.92   15.20
  -2   0  -2  799.52   20.00
   2   0   2  754.42   15.10
   2   0   2  775.32   23.50
   2   0   2  781.92   15.20
  -3   0  -2  236.78    6.30
  -3   0  -2  227.18    6.20
  -3   0  -2  249.68   10.30
  -3   0  -2  239.38    8.40
   3   0   2  235.38    6.30
   3   0   2  244.78    6.40
   3   0   2  239.78    8.20
   3   0   2  238.78    9.80
  -4   0  -2   13.70    1.90
  -4   0  -2   10.10    2.20
  -4   0  -2   10.30    2.90
   4   0   2    8.20    1.70
   4   0   2   12.20    1.70
   4   0   2   14.10    2.00
  -5   0  -2    0.10    2.00
  -5   0  -2    3.70    2.90
  -5   0  -2    2.20    1.50
   5   0   2    4.10    1.70
   5   0   2    4.00    1.50
  -6   0  -2  133.99    6.30
  -6   0  -2  130.59    9.20
  -6   0  -2  128.99   10.00
   6   0   2  145.59    6.50
  -7   0  -2    8.00    4.40
  -7   0  -2   16.40    3.10
  -7   0  -2   17.80    5.30
   7   0   2   24.80    3.70
   7   0   2   19.40    2.80
  -8   0  -2    1.60    2.30
  -8   0  -2   -3.30    3.90
   8   0   2   -1.00    1.90
   8   0   2    4.30    2.70
   9  -1  -2   -1.40    2.00
   9  -1  -2   -1.40    2.50
  -9   1   2   -1.30    2.40
   8  -1  -2   23.10    3.90
  -8   1   2   24.10    3.90
   7  -1  -2    7.60    2.40
  -7   1   2    6.60    2.20
  -7   1   2    3.00    3.30
   6  -1  -2   17.90    2.90
   6  -1  -2   19.90    2.80
  -6   1   2   17.30    3.80
  -6   1   2   16.20    2.60
   5  -1  -2   23.40    2.80
   5  -1  -2   25.10    2.70
  -5   1   2   24.80    2.70
  -5   1   2   16.10    2.90
  -5   1   2   26.20    4.20
  -5   1   2   24.80    2.50
   4  -1  -2   79.89    4.40
   4  -1  -2   86.69    3.60
   4  -1  -2   82.29    3.60
   4  -1  -2   85.89    5.10
   4  -1  -2   90.89    5.40
  -4   1   2   94.19    5.40
  -4   1   2   84.49    3.70
  -4   1   2   83.89    3.60
  -4   1   2   91.19    5.40
   3  -1  -2  316.17   10.20
   3  -1  -2  325.27    7.50
   3  -1  -2  318.57    7.50
   3  -1  -2  346.07   10.80
   3  -1  -2  322.17   10.60
  -3   1   2  315.37    7.50
  -3   1   2  318.47    7.60
  -3   1   2  339.07   10.80
  -3   1   2  337.97   11.00
   2  -1  -2 1778.42   47.00
   2  -1  -2 1701.63   32.30
   2  -1  -2 1686.33   31.60
   2  -1  -2 1770.72   48.30
  -2   1   2 1736.23   33.90
  -2   1   2 1731.73   31.70
  -2   1   2 1751.72   31.60
  -2   1   2 1767.32   31.40
   1  -1  -2 4270.97   79.79
   1  -1  -2 4410.76   79.89
   1  -1  -2 4412.46   86.39
   1  -1  -2 4414.96  116.79
  -1   1   2 4661.33   86.79
  -1   1   2 4324.87   79.89
  -1   1   2 4552.64   79.69
  -1   1   2 4488.55   80.69
   0  -1  -2  393.66    7.10
   0  -1  -2  390.76    6.60
   0  -1  -2  374.66    7.10
   0   1   2  366.56    7.10
   0   1   2  381.96    7.80
   0   1   2  392.96    7.60
  -1  -1  -2  487.25   10.20
  -1  -1  -2  539.75   14.20
  -1  -1  -2  531.35   10.30
  -1  -1  -2  527.45   11.70
   1   1   2  521.25   14.00
   1   1   2  538.55    9.30
   1   1   2  534.55   10.50
   1   1   2  502.75   10.20
   1   1   2  528.65   10.30
  -2  -1  -2   30.40    2.00
  -2  -1  -2   33.50    1.50
  -2  -1  -2   33.80    2.90
  -2  -1  -2   29.80    2.00
  -2  -1  -2   33.00    3.60
   2   1   2   30.10    2.00
   2   1   2   27.50    2.00
   2   1   2   34.40    1.50
   2   1   2   33.10    2.70
  -3  -1  -2   49.99    4.60
  -3  -1  -2   50.49    2.90
  -3  -1  -2   47.20    3.90
  -3  -1  -2   54.39    2.80
   3   1   2   47.60    3.70
   3   1   2   48.60    2.70
   3   1   2   50.89    2.20
   3   1   2   49.30    2.80
  -4  -1  -2   -0.30    1.20
  -4  -1  -2    0.80    1.80
  -4  -1  -2    1.10    1.60
   4   1   2    0.60    0.90
   4   1   2    0.30    1.20
   4   1   2    0.10    1.00
  -5  -1  -2    8.20    2.10
  -5  -1  -2    9.80    3.50
  -5  -1  -2    7.30    2.90
   5   1   2    8.80    1.90
   5   1   2   11.00    1.80
   5   1   2   11.80    2.40
  -6  -1  -2    5.60    3.10
  -6  -1  -2   10.20    2.50
  -6  -1  -2    8.40    3.70
   6   1   2   10.70    2.10
   6   1   2   10.00    2.60
  -7  -1  -2   -3.10    3.30
  -7  -1  -2   -1.10    2.00
   7   1   2   -0.20    2.30
   7   1   2   -1.50    1.60
   9  -2  -2   17.40    3.70
  -9   2   2   13.90    3.00
   8  -2  -2   -0.50    2.10
   8  -2  -2    0.70    1.00
  -8   2   2    0.50    2.00
   7  -2  -2   90.79    5.30
  -7   2   2   68.09    8.10
  -7   2   2   82.99    5.30
   6  -2  -2   33.40    3.70
   6  -2  -2   37.50    3.40
  -6   2   2   36.70    3.40
  -6   2   2   37.80    6.10
   5  -2  -2   69.79    4.70
   5  -2  -2   65.19    3.40
   5  -2  -2   59.09    5.00
   5  -2  -2   65.89    3.60
  -5   2   2   68.09    3.50
  -5   2   2   66.39    3.50
  -5   2   2   66.39    5.10
  -5   2   2   71.39    6.00
   4  -2  -2 1677.03   31.50
   4  -2  -2 1664.53   31.60
   4  -2  -2 1677.93   44.10
   4  -2  -2 1598.44   47.00
  -4   2   2 1708.43   44.30
  -4   2   2 1655.23   47.30
  -4   2   2 1679.63   31.50
  -4   2   2 1614.34   31.50
   3  -2  -2  494.35   13.80
   3  -2  -2  457.35   10.80
   3  -2  -2  489.35   15.60
   3  -2  -2  495.05   10.20
   3  -2  -2  475.95   10.10
  -3   2   2  471.75   10.10
  -3   2   2  490.05   10.90
  -3   2   2  477.85   13.80
  -3   2   2  481.55   10.10
  -3   2   2  490.25   10.10
   2  -2  -2  510.65   13.50
   2  -2  -2  490.85    9.80
   2  -2  -2  489.05   10.60
  -2   2   2  486.25    9.80
  -2   2   2  502.75   10.60
  -2   2   2  489.95   10.10
  -2   2   2  492.55    9.80
   1  -2  -2  308.67    5.90
   1  -2  -2  289.97    5.90
   1  -2  -2  294.37    7.90
  -1   2   2  299.17    5.90
  -1   2   2  300.37    6.30
  -1   2   2  295.07    6.70
   0  -2  -2  269.27    5.50
   0  -2  -2  268.17    5.50
   0  -2  -2  266.07    8.30
   0  -2  -2  265.87    7.00
   0   2   2  250.87    5.90
   0   2   2  246.98    5.50
   0   2   2  264.07    5.50
   0   2   2  260.87    6.30
   0   2   2  264.27    7.00
  -1  -2  -2  315.37   10.20
  -1  -2  -2  323.07    8.10
  -1  -2  -2  324.97    7.10
  -1  -2  -2  320.47    7.10
   1   2   2  318.97    6.30
   1   2   2  309.27    9.90
   1   2   2  312.97    7.30
   1   2   2  312.77    7.00
   1   2   2  321.77    7.10
   1   2   2  316.07    8.10
  -2  -2  -2   37.50    3.40
  -2  -2  -2   37.50    2.30
  -2  -2  -2   38.40    2.30
  -2  -2  -2   41.20    2.10
  -2  -2  -2   34.80    3.90
   2   2   2   41.20    2.10
   2   2   2   40.90    1.90
   2   2   2   40.30    2.40
   2   2   2   39.30    2.40
   2   2   2   36.80    3.20
   2   2   2   38.70    2.30
  -3  -2  -2  115.69    6.40
  -3  -2  -2  118.19    7.30
  -3  -2  -2  116.49    4.50
   3   2   2  115.39    4.50
   3   2   2  119.49    3.80
   3   2   2  114.49    4.40
   3   2   2  113.19    4.50
   3   2   2  120.89    3.80
  -4  -2  -2    1.20    1.50
  -4  -2  -2    1.40    2.00
  -4  -2  -2    0.20    2.50
   4   2   2    3.10    1.70
   4   2   2    3.10    1.20
   4   2   2    1.70    1.60
   4   2   2    2.70    1.40
  -5  -2  -2   28.30    3.30
  -5  -2  -2   23.70    4.10
  -5  -2  -2   33.40    6.20
   5   2   2   35.90    3.80
   5   2   2   34.50    2.90
  -6  -2  -2   -0.40    2.00
  -6  -2  -2   -1.20    3.00
  -6  -2  -2    2.90    3.20
   6   2   2    1.90    1.60
   6   2   2    2.60    2.30
   6   2   2    0.40    2.10
  -7  -2  -2    2.30    3.60
   7   2   2   -0.80    2.70
   7   2   2    4.20    2.00
   7   2   2    5.70    2.80
  10  -3  -2    7.20    3.20
 -10   3   2    9.70    3.30
   9  -3  -2   -1.20    2.30
  -9   3   2   -0.70    2.30
   8  -3  -2   19.70    2.80
   8  -3  -2   18.00    3.30
  -8   3   2   14.60    3.10
   7  -3  -2   38.70    3.80
   7  -3  -2   44.90    3.40
  -7   3   2   28.70    5.20
  -7   3   2   42.20    4.00
   6  -3  -2  180.78    9.20
   6  -3  -2  196.58    7.10
   6  -3  -2  203.58    6.80
  -6   3   2  192.68    6.10
  -6   3   2  202.28   10.70
  -6   3   2  195.18    6.80
  -6   3   2  202.28    6.70
   5  -3  -2   70.79    3.70
   5  -3  -2   68.59    3.90
   5  -3  -2   68.39    5.30
  -5   3   2   71.69    3.50
  -5   3   2   72.09    6.10
  -5   3   2   75.39    4.70
  -5   3   2   73.69    3.70
  -5   3   2   69.49    3.30
   4  -3  -2  274.87    7.70
   4  -3  -2  286.17    7.30
   4  -3  -2  277.87   11.30
   4  -3  -2  276.27    8.50
   4  -3  -2  282.67    7.10
  -4   3   2  286.57    7.20
  -4   3   2  279.47    7.20
  -4   3   2  280.07    9.00
  -4   3   2  285.07    6.90
   3  -3  -2  161.08    5.00
   3  -3  -2  170.18    5.20
   3  -3  -2  160.08    5.70
   3  -3  -2  172.98    7.80
   3  -3  -2  165.98    4.50
  -3   3   2  163.08    5.10
  -3   3   2  166.68    4.60
  -3   3   2  158.68    4.60
  -3   3   2  162.88    4.60
   2  -3  -2   68.39    2.40
   2  -3  -2   65.39    2.30
   2  -3  -2   67.79    3.40
   2  -3  -2   69.29    2.80
  -2   3   2   68.59    2.40
  -2   3   2   64.49    2.80
  -2   3   2   67.59    2.50
   1  -3  -2   98.79    2.80
   1  -3  -2   92.19    3.90
   1  -3  -2   93.29    2.80
  -1   3   2   96.99    4.00
  -1   3   2   93.79    2.80
  -1   3   2   96.69    2.80
  -1   3   2   93.89    3.50
  -1   3   2   98.79    3.10
   0  -3  -2    3.20    1.20
   0  -3  -2    5.40    1.10
   0  -3  -2    6.20    1.00
   0  -3  -2    4.60    0.90
   0   3   2    5.20    1.00
   0   3   2    5.10    1.00
   0   3   2    5.20    1.00
   0   3   2    5.40    0.90
  -1  -3  -2  149.49    4.40
  -1  -3  -2  153.88    5.20
  -1  -3  -2  149.29    6.70
  -1  -3  -2  145.69    4.40
   1   3   2  150.18    4.40
   1   3   2  141.09    6.40
   1   3   2  149.88    4.40
   1   3   2  145.99    3.90
   1   3   2  151.28    5.10
   1   3   2  148.49    4.60
  -2  -3  -2  176.78    8.00
  -2  -3  -2  167.98    5.60
  -2  -3  -2  168.28    5.40
   2   3   2  168.08    5.40
   2   3   2  171.58    5.40
   2   3   2  165.58    4.60
   2   3   2  169.48    5.30
   2   3   2  178.18    5.70
  -3  -3  -2    4.20    2.00
  -3  -3  -2    3.80    1.50
  -3  -3  -2    4.10    1.20
  -3  -3  -2    4.80    2.50
   3   3   2    6.80    1.80
   3   3   2    6.20    1.30
   3   3   2    6.90    1.20
   3   3   2    5.70    1.60
   3   3   2    6.20    1.60
  -4  -3  -2  181.88   10.10
  -4  -3  -2  195.88   11.30
  -4  -3  -2  177.38    6.70
   4   3   2  192.48    7.00
   4   3   2  174.58    6.70
   4   3   2  182.18    5.70
   4   3   2  179.78    6.60
  -5  -3  -2   13.50    4.10
  -5  -3  -2    8.90    2.30
  -5  -3  -2    8.20    3.20
   5   3   2   12.30    2.90
   5   3   2    7.60    1.90
   5   3   2   12.20    2.70
  -6  -3  -2   21.70    5.00
   6   3   2   34.10    4.20
   6   3   2   24.30    3.70
   6   3   2   31.20    3.50
  10  -4  -2    8.80    3.20
 -10   4   2    9.00    3.30
 -10   4   2    4.10    3.00
   9  -4  -2   16.60    3.30
   9  -4  -2   15.90    2.40
  -9   4   2   10.80    2.90
  -9   4   2    2.60    5.30
  -9   4   2   12.70    3.00
   8  -4  -2   49.99    4.70
   8  -4  -2   52.09    4.10
  -8   4   2   43.00    4.20
  -8   4   2   52.59    5.00
   7  -4  -2   -0.10    1.10
   7  -4  -2   -1.70    1.50
  -7   4   2   -3.10    1.70
  -7   4   2   -1.80    1.50
  -7   4   2   -3.70    1.40
   6  -4  -2   51.79    3.80
   6  -4  -2   50.59    3.60
  -6   4   2   53.89    3.60
  -6   4   2   49.50    4.30
  -6   4   2   52.29    3.20
  -6   4   2   53.59    3.70
   5  -4  -2   54.09    3.70
   5  -4  -2   48.60    5.90
   5  -4  -2   51.59    3.70
  -5   4   2   60.09    3.30
  -5   4   2   57.09    2.90
  -5   4   2   54.09    3.30
  -5   4   2   54.89    3.40
   4  -4  -2   89.39    6.80
   4  -4  -2   89.49    4.50
   4  -4  -2   87.89    4.00
   4  -4  -2   91.59    3.60
   4  -4  -2   90.99    3.60
  -4   4   2   93.89    3.60
  -4   4   2   88.99    3.70
  -4   4   2   90.69    3.60
  -4   4   2   89.39    3.10
   3  -4  -2   15.90    1.90
   3  -4  -2   14.40    1.70
   3  -4  -2   14.80    1.70
   3  -4  -2   16.70    2.20
  -3   4   2   16.00    1.70
  -3   4   2   17.00    1.70
  -3   4   2   13.40    1.60
   2  -4  -2  317.97    8.40
   2  -4  -2  326.47    9.70
   2  -4  -2  336.57    7.50
   2  -4  -2  316.57    7.30
  -2   4   2  322.97    9.60
  -2   4   2  324.37    7.50
  -2   4   2  322.57    7.40
  -2   4   2  332.17    7.50
  -2   4   2  312.97    8.00
   1  -4  -2  854.51   20.60
   1  -4  -2  849.22   23.10
   1  -4  -2  859.81   16.70
   1  -4  -2  829.92   16.60
  -1   4   2  841.52   16.50
  -1   4   2  864.91   16.70
  -1   4   2  871.11   16.80
  -1   4   2  822.52   17.50
  -1   4   2  851.01   20.60
   0  -4  -2   31.90    3.30
   0  -4  -2   33.80    2.20
   0  -4  -2   32.50    2.80
   0  -4  -2   31.50    2.20
   0   4   2   30.10    2.20
   0   4   2   34.00    2.20
   0   4   2   35.60    2.80
   0   4   2   31.80    2.20
  -1  -4  -2   -0.80    1.10
  -1  -4  -2   -0.80    0.90
  -1  -4  -2   -0.50    0.80
  -1  -4  -2   -0.90    1.50
   1   4   2   -0.60    0.80
   1   4   2   -0.70    1.00
   1   4   2   -0.90    0.80
   1   4   2   -1.20    0.90
   1   4   2    0.00    0.80
  -2  -4  -2   19.40    3.30
  -2  -4  -2   22.80    2.60
   2   4   2   25.70    2.60
   2   4   2   24.40    2.60
   2   4   2   21.70    2.10
   2   4   2   21.10    2.30
   2   4   2   23.30    2.80
  -3  -4  -2    1.10    1.60
  -3  -4  -2    0.20    2.40
  -3  -4  -2    0.90    1.40
  -3  -4  -2    1.80    2.60
   3   4   2    1.60    1.00
   3   4   2   -1.20    1.30
   3   4   2    1.40    1.70
   3   4   2    2.20    1.50
   3   4   2    0.30    1.60
  -4  -4  -2   16.00    4.40
  -4  -4  -2   11.50    2.40
  -4  -4  -2    7.90    3.10
   4   4   2   13.70    2.20
   4   4   2   11.80    2.50
   4   4   2    9.90    2.50
  -5  -4  -2   -2.30    2.80
  -5  -4  -2    0.80    2.90
   5   4   2    0.80    1.60
   5   4   2    0.60    2.20
   5   4   2    1.40    2.30
  10  -5  -2    3.10    2.50
 -10   5   2    0.00    2.30
 -10   5   2    0.90    2.50
   9  -5  -2   -0.20    1.90
   9  -5  -2    0.80    1.40
  -9   5   2   -0.70    1.70
  -9   5   2   -1.50    2.00
   8  -5  -2   86.79    5.50
   8  -5  -2  100.89    5.70
  -8   5   2   97.49    5.90
  -8   5   2   84.69    4.60
   7  -5  -2   -1.10    1.20
  -7   5   2   -0.70    1.30
  -7   5   2   -0.50    1.50
   6  -5  -2   23.20    3.10
   6  -5  -2   26.10    3.40
  -6   5   2   19.50    2.30
  -6   5   2   19.70    2.50
  -6   5   2   21.10    2.50
  -6   5   2   21.30    2.40
   5  -5  -2    4.50    1.60
   5  -5  -2    3.80    1.80
   5  -5  -2    3.70    1.40
  -5   5   2    3.60    1.40
  -5   5   2    4.70    1.60
  -5   5   2    5.40    1.40
   4  -5  -2    1.10    1.10
   4  -5  -2    1.70    1.50
   4  -5  -2    1.00    1.20
  -4   5   2    0.60    1.10
  -4   5   2    0.70    1.00
  -4   5   2    1.10    1.10
   3  -5  -2   10.70    1.90
   3  -5  -2   11.20    1.50
   3  -5  -2   10.80    2.00
   3  -5  -2   12.20    1.60
  -3   5   2   10.40    1.60
  -3   5   2    9.80    1.70
   2  -5  -2  243.18    6.40
   2  -5  -2  240.98    7.50
   2  -5  -2  248.38    8.50
   2  -5  -2  240.68    8.00
   2  -5  -2  251.37    6.50
  -2   5   2  249.78    6.60
  -2   5   2  251.37    6.50
  -2   5   2  258.07    9.40
  -2   5   2  245.38    6.40
  -2   5   2  241.48    7.30
   1  -5  -2    2.50    1.30
   1  -5  -2    2.60    1.10
   1  -5  -2    3.10    1.10
   1  -5  -2    3.00    1.50
   1  -5  -2    4.20    1.70
  -1   5   2    3.50    1.30
  -1   5   2    2.60    1.20
  -1   5   2    3.30    1.10
  -1   5   2    4.50    1.20
   0  -5  -2   61.19    3.30
   0  -5  -2   62.49    4.10
   0  -5  -2   59.69    5.00
   0  -5  -2   56.79    4.80
   0   5   2   60.99    4.30
   0   5   2   62.59    3.40
   0   5   2   57.89    3.10
   0   5   2   58.09    3.10
  -1  -5  -2   16.20    2.40
  -1  -5  -2   27.20    4.10
  -1  -5  -2   27.20    2.80
   1   5   2   22.00    2.50
   1   5   2   29.60    3.00
   1   5   2   25.30    2.70
  -2  -5  -2  178.18    9.70
  -2  -5  -2  173.28    6.50
  -2  -5  -2  170.68    7.20
   2   5   2  178.38    5.60
   2   5   2  177.38    6.60
   2   5   2  179.78    6.50
   2   5   2  180.28    6.60
  -3  -5  -2    9.50    3.70
  -3  -5  -2    6.40    3.00
  -3  -5  -2    8.30    2.20
  -3  -5  -2    2.70    1.80
   3   5   2    7.90    2.40
   3   5   2    5.80    1.70
   3   5   2    7.30    2.30
  -4  -5  -2    6.40    3.30
  -4  -5  -2    9.70    3.60
   4   5   2   10.50    2.70
   4   5   2   13.00    2.30
   4   5   2   12.70    2.90
  -5  -5  -2   10.40    4.00
  -5  -5  -2   -1.80    3.40
   5   5   2    3.00    2.40
   5   5   2    2.30    2.50
 -10   6   2   -0.10    2.30
   9  -6  -2   -0.10    1.30
  -9   6   2    2.80    2.40
  -9   6   2    0.90    1.70
   8  -6  -2   -1.80    1.30
  -8   6   2   -2.10    2.00
  -8   6   2   -0.10    1.50
   7  -6  -2    6.40    2.40
   7  -6  -2    9.10    2.20
   7  -6  -2    5.20    2.70
  -7   6   2    4.70    1.70
  -7   6   2    8.70    2.50
  -7   6   2    5.60    1.20
   6  -6  -2    8.70    2.20
   6  -6  -2    4.40    2.50
   6  -6  -2    6.20    2.00
  -6   6   2    8.20    2.20
  -6   6   2    3.40    1.60
  -6   6   2    5.20    1.90
   5  -6  -2   79.39    5.20
   5  -6  -2   72.49    4.70
   5  -6  -2   75.99    4.20
  -5   6   2   76.69    4.00
  -5   6   2   73.29    4.20
  -5   6   2   68.79    3.80
   4  -6  -2   11.00    2.00
   4  -6  -2   15.90    2.60
   4  -6  -2   16.70    2.20
  -4   6   2   11.50    1.90
  -4   6   2   17.10    2.10
  -4   6   2   16.90    2.20
   3  -6  -2    4.60    1.80
   3  -6  -2    3.60    1.40
   3  -6  -2    3.80    1.40
  -3   6   2    2.70    1.60
  -3   6   2    5.80    1.60
  -3   6   2    6.20    1.50
   2  -6  -2   42.70    3.60
   2  -6  -2   45.10    4.40
   2  -6  -2   44.40    4.00
   2  -6  -2   46.90    4.00
   2  -6  -2   44.10    3.00
  -2   6   2   45.00    3.00
  -2   6   2   47.90    3.30
  -2   6   2   44.30    2.70
   1  -6  -2  136.89    6.50
   1  -6  -2  129.39    7.40
   1  -6  -2  128.59    6.90
   1  -6  -2  134.89    4.90
  -1   6   2  132.79    5.10
  -1   6   2  129.89    4.80
  -1   6   2  122.59    4.80
   0  -6  -2  129.99    5.20
   0  -6  -2  124.29    6.40
   0  -6  -2  132.09    8.00
   0   6   2  131.29    5.40
   0   6   2  124.09    5.00
   0   6   2  119.69    5.00
  -1  -6  -2  543.35   19.20
  -1  -6  -2  529.85   15.80
  -1  -6  -2  537.85   13.10
   1   6   2  560.04   13.50
   1   6   2  546.35   13.30
  -2  -6  -2    1.70    1.80
  -2  -6  -2    4.60    2.70
   2   6   2    5.40    1.70
   2   6   2    3.00    2.00
   2   6   2    3.30    1.90
  -3  -6  -2   12.00    4.00
  -3  -6  -2    9.60    3.60
   3   6   2    7.50    2.40
   3   6   2   11.70    2.30
   3   6   2   11.60    2.70
  -4  -6  -2   10.80    3.50
  -4  -6  -2    1.40    3.60
   4   6   2    7.60    2.80
   4   6   2    4.10    2.60
  10  -7  -2   -0.70    1.60
  10  -7  -2   -0.80    2.70
 -10   7   2    0.50    2.50
   9  -7  -2   19.80    3.30
   9  -7  -2   19.90    3.70
  -9   7   2   31.80    3.50
  -9   7   2   20.80    3.40
   8  -7  -2    9.40    3.30
   8  -7  -2    6.50    2.80
   8  -7  -2    4.70    1.90
  -8   7   2    7.30    2.70
  -8   7   2    7.00    1.90
   7  -7  -2   20.10    3.10
   7  -7  -2   24.50    3.80
   7  -7  -2   16.60    2.70
  -7   7   2   23.60    3.30
  -7   7   2   29.50    3.30
   6  -7  -2  274.57    8.80
   6  -7  -2  271.87    9.70
   6  -7  -2  258.67   10.50
  -6   7   2  255.27    8.00
  -6   7   2  283.77    9.00
  -6   7   2  228.88    8.10
   5  -7  -2  139.99    7.50
   5  -7  -2  151.88    6.10
   5  -7  -2  142.39    6.90
  -5   7   2  152.88    6.20
  -5   7   2  121.69    5.50
  -5   7   2  141.49    6.00
   4  -7  -2  239.98    9.70
   4  -7  -2  234.08    7.40
   4  -7  -2  236.38    8.70
  -4   7   2  242.58    7.70
  -4   7   2  228.78    8.00
   3  -7  -2   70.79    4.10
   3  -7  -2   77.39    5.50
   3  -7  -2   66.79    5.40
   3  -7  -2   84.19    5.90
   3  -7  -2   71.39    3.30
  -3   7   2   73.99    3.60
  -3   7   2   74.69    4.40
  -3   7   2   66.29    3.80
   2  -7  -2   18.40    2.50
   2  -7  -2   12.30    2.90
   2  -7  -2    7.30    2.80
   2  -7  -2   14.30    2.90
   2  -7  -2   10.20    2.20
  -2   7   2   14.30    2.50
  -2   7   2   14.80    2.20
  -2   7   2   12.40    2.10
   1  -7  -2   -3.50    1.50
   1  -7  -2   -3.20    1.50
   1  -7  -2   -2.20    1.40
   1  -7  -2   -3.30    1.80
  -1   7   2   -1.30    1.20
  -1   7   2   -4.10    1.60
   0  -7  -2    3.00    2.50
   0  -7  -2    3.30    2.10
   0  -7  -2    3.30    1.90
   0   7   2    2.80    1.70
   0   7   2    3.50    2.10
  -1  -7  -2   14.60    3.60
  -1  -7  -2   12.30    3.00
   1   7   2   17.10    2.70
   1   7   2   17.30    2.70
  -2  -7  -2    1.50    2.30
  -2  -7  -2    2.20    2.60
   2   7   2    4.80    2.30
   2   7   2    2.20    2.10
   9  -8  -2    2.20    2.70
   9  -8  -2    1.80    2.10
  -9   8   2    4.20    2.10
  -9   8   2    3.90    2.90
   8  -8  -2   25.70    3.90
   8  -8  -2   33.90    4.80
   8  -8  -2   30.40    4.50
  -8   8   2   36.40    3.80
  -8   8   2   34.60    4.40
   7  -8  -2    9.10    2.90
   7  -8  -2   11.50    2.90
   7  -8  -2   12.70    3.40
  -7   8   2   13.50    2.60
  -7   8   2    9.90    3.00
   6  -8  -2  190.88    9.50
   6  -8  -2  193.38    7.50
   6  -8  -2  197.08    8.70
  -6   8   2  186.48    7.60
  -6   8   2  192.48    7.40
   5  -8  -2   53.79    4.30
   5  -8  -2   53.39    5.40
   5  -8  -2   51.59    5.20
  -5   8   2   44.80    4.50
  -5   8   2   52.69    4.70
   4  -8  -2   37.30    4.80
   4  -8  -2   35.50    3.60
  -4   8   2   33.00    3.60
   3  -8  -2   40.90    3.90
   3  -8  -2   41.10    4.80
   3  -8  -2   48.30    5.40
   3  -8  -2   56.09    5.50
  -3   8   2   48.00    3.30
  -3   8   2   39.90    4.20
   2  -8  -2   59.29    6.40
   2  -8  -2   59.69    5.70
   2  -8  -2   48.90    5.40
  -2   8   2   60.29    3.80
  -2   8   2   52.89    4.50
   1  -8  -2   15.20    3.10
   1  -8  -2   17.50    3.90
  -1   8   2   16.50    2.60
  -1   8   2   19.00    2.90
   0  -8  -2    7.00    3.00
   0  -8  -2    9.40    3.00
   0   8   2   13.00    2.50
   0   8   2   12.80    2.70
  -1  -8  -2   -1.10    2.60
   1   8   2   -0.80    1.90
   1   8   2   -1.60    1.90
   9  -9  -2    6.50    3.80
   9  -9  -2    0.80    2.40
  -9   9   2    5.00    3.10
   8  -9  -2    8.90    3.10
   8  -9  -2    9.70    3.80
  -8   9   2   10.30    2.70
  -8   9   2   10.00    3.30
   7  -9  -2   38.80    5.50
   7  -9  -2   25.20    4.30
  -7   9   2   26.60    3.90
  -7   9   2   29.90    3.60
   6  -9  -2    1.30    2.70
   6  -9  -2   -0.90    2.30
  -6   9   2    1.00    2.30
  -6   9   2   -0.50    2.20
   5  -9  -2    0.40    2.00
   5  -9  -2    0.50    2.70
  -5   9   2    0.20    2.10
   4  -9  -2   -0.90    1.90
   4  -9  -2   -3.40    2.70
   4  -9  -2    0.30    2.30
  -4   9   2   -0.20    2.00
   3  -9  -2   34.80    5.00
   3  -9  -2   21.50    4.10
   3  -9  -2   20.50    3.60
  -3   9   2   27.30    3.40
  -3   9   2   27.90    3.20
   2  -9  -2   13.30    3.70
   2  -9  -2   15.00    3.60
   2  -9  -2   15.30    3.80
  -2   9   2   18.80    2.90
  -2   9   2   16.00    2.90
   1  -9  -2   -1.50    2.40
   1  -9  -2    0.70    2.40
  -1   9   2   -0.90    1.90
  -1   9   2   -2.50    1.50
   0  -9  -2   -3.60    2.40
   0  -9  -2    0.30    2.70
   0   9   2    1.50    2.00
   0   9   2   -1.40    1.90
   8 -10  -2    5.00    3.00
   8 -10  -2    6.10    3.80
  -8  10   2    6.30    2.90
  -8  10   2    2.50    3.00
   7 -10  -2    3.80    2.70
   7 -10  -2    6.70    3.90
  -7  10   2    0.30    2.50
   6 -10  -2    6.10    3.50
   6 -10  -2    2.90    2.60
  -6  10   2    4.30    2.70
   5 -10  -2    1.40    2.40
   5 -10  -2   -3.10    2.90
   5 -10  -2    1.50    2.30
  -5  10   2   -0.10    2.20
   4 -10  -2    0.30    3.20
   4 -10  -2    0.10    2.60
   4 -10  -2    1.00    2.60
  -4  10   2   -0.10    2.20
   3 -10  -2    0.10    3.20
   3 -10  -2   -1.70    2.40
   3 -10  -2   -0.80    2.30
  -3  10   2    0.20    2.20
   2 -10  -2   -1.30    3.30
   2 -10  -2    0.90    2.50
   2 -10  -2   -0.10    2.60
  -2  10   2    3.80    2.50
  -2  10   2    2.50    2.00
  -4  11  -3    2.80    3.60
   4 -11   3   -0.50    3.20
   4 -11   3    2.30    4.90
   4 -11   3    2.60    2.40
   4 -11   3    0.60    3.00
  -5  11  -3   69.29    7.20
   5 -11   3   91.09    8.60
   5 -11   3   77.09    7.00
   5 -11   3   60.39    7.00
   5 -11   3   58.99    7.90
   6 -11   3    3.40    4.30
  -1  10  -3    0.10    2.60
   1 -10   3    0.30    4.30
   1 -10   3    0.70    2.40
   1 -10   3   -2.70    2.30
  -2  10  -3   -1.60    2.50
   2 -10   3   -4.90    2.70
   2 -10   3   -3.40    3.70
   2 -10   3   -1.10    2.20
   2 -10   3   -4.00    2.20
  -3  10  -3    1.60    2.90
   3 -10   3   -1.30    2.00
   3 -10   3   -1.30    3.60
   3 -10   3   -1.60    2.60
   3 -10   3    0.30    2.60
  -4  10  -3   17.10    3.90
   4 -10   3   13.20    3.20
   4 -10   3   13.60    3.90
   4 -10   3   12.80    3.50
   4 -10   3   24.00    5.30
  -5  10  -3    3.10    2.90
   5 -10   3    7.30    3.10
   5 -10   3    8.00    4.10
   5 -10   3    6.20    2.40
   5 -10   3    7.40    3.30
  -6  10  -3    4.50    3.30
   6 -10   3    7.90    3.40
   6 -10   3    5.10    3.90
   6 -10   3    1.60    2.70
   6 -10   3    5.00    2.10
  -7  10  -3   -1.70    3.00
   7 -10   3    1.20    4.30
   7 -10   3   -0.50    2.60
   7 -10   3   -1.70    3.00
   8 -10   3    2.40    4.60
   1   9  -3   25.80    4.30
  -1  -9   3   26.00    4.10
  -1  -9   3   38.70    6.20
   0   9  -3    6.50    3.00
   0  -9   3   -0.70    2.90
   0  -9   3    4.50    2.50
   0  -9   3    1.60    2.50
  -1   9  -3   -3.10    2.20
   1  -9   3   -0.30    2.20
   1  -9   3   -1.50    2.50
   1  -9   3    0.50    2.00
  -2   9  -3    6.00    2.80
   2  -9   3    4.70    2.50
   2  -9   3    5.10    3.80
   2  -9   3    1.70    2.80
   2  -9   3    4.40    2.60
  -3   9  -3   -0.10    2.50
   3  -9   3   -3.20    2.90
   3  -9   3    1.80    2.60
   3  -9   3   -1.40    1.80
   3  -9   3    0.70    2.40
  -4   9  -3    7.40    3.00
   4  -9   3    8.90    2.50
   4  -9   3    6.70    3.30
   4  -9   3    5.00    3.00
   4  -9   3    4.50    2.70
  -5   9  -3   -2.40    2.60
   5  -9   3   -0.30    3.00
   5  -9   3    0.40    1.50
   5  -9   3   -0.70    2.50
   5  -9   3   -0.80    2.30
  -6   9  -3   -2.00    2.60
   6  -9   3   -1.50    3.20
   6  -9   3   -1.90    2.50
   6  -9   3   -0.20    2.20
  -7   9  -3    2.60    3.10
   7  -9   3    3.50    3.70
   7  -9   3    1.80    2.40
   7  -9   3    1.00    2.90
  -8   9  -3   -1.10    2.90
   8  -9   3    2.60    3.80
   8  -9   3   -1.50    2.90
   8  -9   3   -2.80    2.10
   2   8  -3    6.50    2.90
   2   8  -3    6.30    2.60
  -2  -8   3    3.70    3.00
  -2  -8   3    5.80    2.70
   1   8  -3   12.90    3.20
   1   8  -3    9.30    2.40
  -1  -8   3   10.80    3.00
  -1  -8   3   12.40    3.00
  -1  -8   3    4.20    3.00
   0   8  -3    5.90    2.70
   0  -8   3    1.00    2.30
   0  -8   3    4.00    2.20
   0  -8   3   -1.30    2.40
  -1   8  -3    1.70    2.30
  -1   8  -3    2.40    2.30
   1  -8   3    3.90    2.60
   1  -8   3    4.70    2.30
   1  -8   3    4.10    2.30
  -2   8  -3   94.39    6.10
  -2   8  -3   93.39    6.50
   2  -8   3   95.09    6.40
   2  -8   3  104.19    7.00
   2  -8   3   94.59    6.00
   2  -8   3   90.99    6.90
  -3   8  -3   44.00    4.40
  -3   8  -3   47.20    4.80
   3  -8   3   38.70    5.30
   3  -8   3   38.50    4.50
   3  -8   3   49.50    4.70
   3  -8   3   48.10    5.50
  -4   8  -3   22.50    3.40
  -4   8  -3   22.50    3.40
   4  -8   3   23.30    3.70
   4  -8   3   23.50    4.00
   4  -8   3   31.00    3.90
   4  -8   3   25.70    3.50
  -5   8  -3   -1.00    2.20
  -5   8  -3   -1.40    1.20
   5  -8   3    4.20    2.80
   5  -8   3    0.60    2.10
   5  -8   3   -0.40    2.30
  -6   8  -3    3.80    2.60
   6  -8   3    3.90    2.70
   6  -8   3    2.60    2.90
   6  -8   3    2.00    2.00
  -7   8  -3   24.30    4.00
   7  -8   3   32.70    5.00
   7  -8   3   17.00    3.10
   7  -8   3   24.30    3.90
  -8   8  -3    4.20    3.00
   8  -8   3    5.30    3.00
   8  -8   3    1.10    2.10
   8  -8   3   11.40    4.20
  -9   8  -3    3.50    3.20
   9  -8   3    3.00    3.20
   4   7  -3    1.90    2.40
   4   7  -3    1.90    2.90
  -4  -7   3    4.90    2.70
  -4  -7   3    3.80    2.80
   3   7  -3    0.40    2.40
   3   7  -3   -0.20    2.10
  -3  -7   3   -3.20    2.60
  -3  -7   3   -1.20    2.20
   2   7  -3   11.40    2.90
   2   7  -3    8.10    2.40
  -2  -7   3   13.10    3.50
  -2  -7   3   11.90    2.90
   1   7  -3   -3.10    1.50
   1   7  -3   -0.40    2.10
  -1  -7   3    0.20    2.10
  -1  -7   3   -2.00    2.10
  -1  -7   3   -2.50    1.90
   0   7  -3    5.20    2.30
   0   7  -3    2.60    2.60
   0  -7   3    3.50    1.90
   0  -7   3    0.80    2.00
   0  -7   3    2.60    2.30
  -1   7  -3   30.90    4.90
  -1   7  -3   30.10    3.80
   1  -7   3   31.90    4.00
   1  -7   3   32.10    3.80
   1  -7   3   27.70    3.50
  -2   7  -3    3.50    2.10
  -2   7  -3    3.50    2.00
   2  -7   3    5.20    2.50
   2  -7   3    5.30    1.50
   2  -7   3    4.50    2.20
   2  -7   3    3.40    1.70
   2  -7   3    1.40    1.90
  -3   7  -3   -1.60    1.80
  -3   7  -3    0.30    1.50
   3  -7   3    0.80    1.80
   3  -7   3    1.40    1.30
   3  -7   3    1.70    2.30
   3  -7   3   -0.50    1.70
  -4   7  -3    0.70    1.30
  -4   7  -3    1.60    2.10
   4  -7   3   -1.10    1.70
   4  -7   3   -1.60    1.90
   4  -7   3    1.90    2.20
  -5   7  -3    2.50    1.20
  -5   7  -3    1.80    2.30
   5  -7   3    3.60    2.40
   5  -7   3    2.40    1.80
   5  -7   3    1.40    2.40
  -6   7  -3    1.20    1.10
  -6   7  -3    0.30    2.20
   6  -7   3   -3.40    2.40
   6  -7   3   -2.50    1.40
   6  -7   3   -1.40    2.10
  -7   7  -3    0.00    2.20
  -7   7  -3   -8.40    4.70
   7  -7   3    1.20    2.40
   7  -7   3   -1.60    2.40
   7  -7   3   -1.30    1.60
  -8   7  -3   -8.40    5.10
  -8   7  -3    6.50    3.10
   8  -7   3    4.30    2.90
   8  -7   3    5.60    3.40
   8  -7   3    0.50    1.80
  -9   7  -3    4.90    3.20
   9  -7   3    9.90    3.40
   5   6  -3    7.20    3.10
   5   6  -3    9.30    2.60
   5   6  -3   11.10    2.60
  -5  -6   3    9.60    3.10
  -5  -6   3    1.60    4.70
   4   6  -3    0.40    1.70
   4   6  -3    0.00    2.10
   4   6  -3    1.00    2.40
  -4  -6   3    1.60    2.50
  -4  -6   3    3.60    2.50
   3   6  -3    5.10    2.50
   3   6  -3    3.70    2.20
   3   6  -3    4.00    1.50
  -3  -6   3   -0.10    2.20
  -3  -6   3    1.70    2.80
   2   6  -3    0.00    2.00
   2   6  -3   -2.40    1.40
   2   6  -3    0.60    0.90
  -2  -6   3    0.20    1.90
  -2  -6   3   -2.50    1.80
   1   6  -3   -4.00    2.40
   1   6  -3   -2.30    1.70
   1   6  -3   -1.90    1.50
   1   6  -3   -0.60    0.70
  -1  -6   3    0.00    1.60
  -1  -6   3    0.00    1.90
  -1  -6   3   -4.10    1.60
   0   6  -3   16.10    1.10
   0   6  -3   10.50    2.20
   0   6  -3   13.70    2.10
   0   6  -3    9.70    2.80
   0  -6   3   15.20    2.60
   0  -6   3   11.20    2.30
   0  -6   3   11.40    2.50
   0  -6   3   11.10    2.50
  -1   6  -3   13.50    2.30
  -1   6  -3   11.70    2.60
   1  -6   3   14.40    2.70
   1  -6   3   13.90    2.30
   1  -6   3   13.20    2.20
   1  -6   3   18.10    2.90
  -2   6  -3   87.19    5.40
  -2   6  -3   87.49    4.60
   2  -6   3   96.19    5.60
   2  -6   3   89.19    5.20
   2  -6   3   88.09    4.90
   2  -6   3   95.09    4.90
   2  -6   3   89.09    4.60
  -3   6  -3    4.40    1.50
  -3   6  -3    7.10    2.10
   3  -6   3    3.30    1.30
   3  -6   3    5.90    2.30
   3  -6   3    6.10    2.10
   3  -6   3    4.20    1.80
  -4   6  -3   23.70    3.10
  -4   6  -3   23.60    2.80
   4  -6   3   15.10    2.70
   4  -6   3   24.00    3.20
   4  -6   3   18.50    2.60
  -5   6  -3    4.20    2.20
  -5   6  -3    4.60    1.30
  -5   6  -3    4.20    4.20
   5  -6   3    4.10    2.30
   5  -6   3    3.60    2.10
   5  -6   3    3.30    1.60
  -6   6  -3   12.40    3.00
  -6   6  -3    5.90    4.80
   6  -6   3   12.40    2.30
   6  -6   3   12.00    2.90
   6  -6   3   13.80    3.20
  -7   6  -3   13.90    6.30
  -7   6  -3   27.90    4.00
   7  -6   3   14.20    2.30
   7  -6   3   18.20    3.60
   7  -6   3   20.80    3.60
  -8   6  -3    6.50    2.70
  -8   6  -3  -10.30    5.30
   8  -6   3    5.60    2.90
   8  -6   3    3.20    1.70
  -9   6  -3   32.80    4.40
   9  -6   3   28.50    4.50
   6   5  -3    3.30    2.40
  -6  -5   3   -8.30    4.00
  -6  -5   3    7.30    3.10
   5   5  -3    4.60    2.90
   5   5  -3    3.70    2.00
   5   5  -3    3.50    2.20
  -5  -5   3    6.40    2.70
  -5  -5   3   -2.90    3.60
  -5  -5   3    5.90    2.80
   4   5  -3   11.10    2.80
   4   5  -3   15.90    2.80
   4   5  -3   13.30    2.30
  -4  -5   3   15.00    3.40
  -4  -5   3   14.20    3.90
  -4  -5   3   13.50    3.00
   3   5  -3   55.49    4.90
   3   5  -3   53.69    4.10
   3   5  -3   59.69    3.20
  -3  -5   3   57.29    6.20
  -3  -5   3   51.09    4.80
   2   5  -3   82.99    4.30
   2   5  -3   76.89    7.80
   2   5  -3   83.39    3.20
   2   5  -3   77.89    4.90
  -2  -5   3   73.09    4.80
  -2  -5   3   86.69    6.20
   1   5  -3   13.90    3.00
   1   5  -3   20.30    2.30
   1   5  -3   23.60    1.40
   1   5  -3   14.10    2.20
  -1  -5   3   25.50    3.70
  -1  -5   3   19.00    2.50
  -1  -5   3   19.60    2.80
   0   5  -3   39.40    2.70
   0   5  -3   41.50    3.30
   0   5  -3   37.90    3.00
   0   5  -3   40.20    3.40
   0   5  -3   40.20    4.80
   0  -5   3   32.10    3.80
   0  -5   3   38.30    3.50
   0  -5   3   40.30    3.30
   0  -5   3   42.20    4.00
  -1   5  -3   84.99    5.20
  -1   5  -3   78.09    4.40
  -1   5  -3   87.19    4.10
  -1   5  -3   87.79    3.90
   1  -5   3   81.79    6.20
   1  -5   3   88.09    4.20
   1  -5   3   87.39    4.40
   1  -5   3   87.59    5.00
   1  -5   3   85.39    4.10
   1  -5   3   89.59    4.90
  -2   5  -3    7.50    1.80
  -2   5  -3   11.60    1.90
  -2   5  -3    6.90    1.60
  -2   5  -3   12.30    1.90
   2  -5   3    7.50    1.40
   2  -5   3   10.60    1.90
   2  -5   3    7.70    1.90
   2  -5   3   10.30    1.90
   2  -5   3    9.00    1.90
   2  -5   3    7.90    3.10
  -3   5  -3  330.07    8.70
  -3   5  -3  321.57    9.90
  -3   5  -3  332.17   10.90
  -3   5  -3  337.57    9.00
   3  -5   3  326.97   13.80
   3  -5   3  352.06   10.40
   3  -5   3  316.97    8.70
   3  -5   3  328.17    9.60
   3  -5   3  322.17    8.90
  -4   5  -3  448.26   18.10
  -4   5  -3  429.06   11.20
  -4   5  -3  430.46   12.30
   4  -5   3  468.05   12.80
   4  -5   3  447.26   12.20
   4  -5   3  442.96   11.30
  -5   5  -3  154.78    6.00
  -5   5  -3  156.18    6.30
  -5   5  -3  160.38   11.20
   5  -5   3  150.48    6.20
   5  -5   3  150.08    6.70
   5  -5   3  161.28    6.40
   5  -5   3  142.39    6.70
  -6   5  -3    2.50    1.20
  -6   5  -3    0.00    4.40
  -6   5  -3    3.80    2.00
   6  -5   3    3.10    2.20
   6  -5   3    3.20    1.30
   6  -5   3    4.30    2.50
  -7   5  -3   43.00    7.90
  -7   5  -3   65.59    5.40
   7  -5   3   55.09    3.90
   7  -5   3   60.39    5.30
  -8   5  -3    3.10    2.40
  -9   5  -3   83.29    6.60
   6   4  -3   10.90    3.10
   6   4  -3   13.90    2.80
  -6  -4   3   16.90    3.90
  -6  -4   3    2.10    4.40
  -6  -4   3    8.90    3.00
   5   4  -3    0.30    2.20
   5   4  -3   -1.50    1.80
  -5  -4   3   -0.30    2.30
  -5  -4   3    0.40    2.20
  -5  -4   3   -6.60    2.90
   4   4  -3   23.90    3.40
   4   4  -3   33.70    3.30
  -4  -4   3   34.00    4.60
  -4  -4   3   28.00    3.60
  -4  -4   3   38.10    5.50
   3   4  -3   43.90    4.10
   3   4  -3   57.09    3.50
   3   4  -3   58.59    7.10
  -3  -4   3   53.19    4.30
  -3  -4   3   63.09    5.60
   2   4  -3  148.19    8.90
   2   4  -3  144.59    5.50
   2   4  -3  147.09    5.80
   2   4  -3  145.99    6.30
   2   4  -3  142.79    5.00
  -2  -4   3  150.98    7.20
  -2  -4   3  141.29    5.60
   1   4  -3  160.38    6.40
   1   4  -3  161.98    5.60
   1   4  -3  162.88    5.50
   1   4  -3  160.58    5.10
   1   4  -3  165.48    8.40
   1   4  -3  172.18    6.90
   1   4  -3  166.98    3.90
  -1  -4   3  163.38    6.90
  -1  -4   3  153.28    5.50
  -1  -4   3  160.88    5.60
  -1  -4   3  158.28    7.80
  -1  -4   3  171.88    6.70
   0   4  -3    3.80    1.10
   0   4  -3    6.40    1.40
   0   4  -3    4.60    1.30
   0   4  -3    2.70    1.20
   0   4  -3    3.50    1.30
   0   4  -3    3.20    1.60
   0  -4   3    5.00    1.40
   0  -4   3    4.00    1.20
   0  -4   3    4.70    1.40
   0  -4   3    3.80    1.40
   0  -4   3    3.70    1.50
  -1   4  -3    0.90    1.00
  -1   4  -3   -0.10    0.80
  -1   4  -3    0.10    0.80
  -1   4  -3    2.30    1.20
   1  -4   3   -1.40    1.00
   1  -4   3    0.80    1.00
   1  -4   3   -0.70    0.90
   1  -4   3    0.30    0.90
   1  -4   3   -0.20    0.60
   1  -4   3    1.30    1.90
  -2   4  -3  100.39    4.00
  -2   4  -3  101.29    3.90
  -2   4  -3   95.29    4.30
  -2   4  -3  105.59    4.90
   2  -4   3   97.19    4.30
   2  -4   3  101.19    6.20
   2  -4   3   95.49    4.00
   2  -4   3  103.19    4.60
   2  -4   3   95.09    4.00
  -3   4  -3   80.39    3.90
  -3   4  -3   89.49    3.90
  -3   4  -3   86.69    6.60
   3  -4   3   84.49    3.90
   3  -4   3   82.29    4.10
   3  -4   3   79.99    3.80
   3  -4   3   85.29    4.10
   3  -4   3   81.59    5.80
  -4   4  -3   11.30    3.80
  -4   4  -3    9.30    1.90
  -4   4  -3   10.20    1.50
   4  -4   3    8.90    1.40
   4  -4   3   10.50    2.00
   4  -4   3   10.30    2.00
   4  -4   3   12.10    2.20
   4  -4   3    7.60    1.60
  -5   4  -3   13.50    4.40
  -5   4  -3   13.10    2.30
  -5   4  -3   13.40    1.90
   5  -4   3    6.80    2.00
   5  -4   3    6.40    2.10
   5  -4   3    9.40    1.50
   5  -4   3    6.30    1.60
  -6   4  -3  310.07    9.70
  -6   4  -3  317.27   16.60
   6  -4   3  309.97    8.90
   6  -4   3  306.57   11.00
  -7   4  -3   41.20    4.50
  -7   4  -3   28.40    6.60
   7  -4   3   35.80    2.90
  -8   4  -3    5.60    5.90
  -8   4  -3   18.10    3.50
  -9   4  -3    7.90    3.10
   7   3  -3    9.40    3.20
   7   3  -3    5.40    2.30
  -7  -3   3   11.60    3.50
  -7  -3   3   -7.30    4.60
   6   3  -3   23.60    3.30
   6   3  -3   27.10    4.10
  -6  -3   3   10.80    4.70
  -6  -3   3   19.80    3.90
  -6  -3   3   22.60    3.80
   5   3  -3   11.00    3.00
   5   3  -3   10.80    2.50
  -5  -3   3   10.40    3.00
  -5  -3   3   10.90    3.10
  -5  -3   3    9.60    3.60
   4   3  -3    8.30    2.20
   4   3  -3   11.20    3.70
   4   3  -3    6.30    1.70
   4   3  -3   11.00    1.90
  -4  -3   3    8.70    2.90
  -4  -3   3    8.00    2.30
  -4  -3   3   11.20    2.50
   3   3  -3   -0.60    2.10
   3   3  -3   -1.70    1.20
   3   3  -3   -1.30    1.10
   3   3  -3    0.00    1.00
  -3  -3   3   -1.90    1.30
  -3  -3   3   -0.30    1.50
  -3  -3   3   -1.10    1.10
   2   3  -3  208.18    6.30
   2   3  -3  213.58    7.30
   2   3  -3  206.88    5.90
   2   3  -3  216.58    9.80
   2   3  -3  213.78    6.50
   2   3  -3  217.18    8.10
  -2  -3   3  215.98    8.20
  -2  -3   3  212.28    6.50
  -2  -3   3  200.58    9.20
  -2  -3   3  212.58    6.40
   1   3  -3  587.84   15.60
   1   3  -3  550.34   14.30
   1   3  -3  553.04   17.50
   1   3  -3  549.85   12.20
   1   3  -3  556.24   11.50
   1   3  -3  559.64   12.20
  -1  -3   3  534.25   12.20
  -1  -3   3  543.05   12.20
  -1  -3   3  549.65   15.40
  -1  -3   3  563.34   17.50
   0   3  -3  132.69    5.00
   0   3  -3  129.19    3.90
   0   3  -3  133.59    4.70
   0   3  -3  132.19    4.20
   0   3  -3  131.09    6.00
   0   3  -3  130.09    4.30
   0  -3   3  131.29    4.70
   0  -3   3  128.09    5.80
   0  -3   3  130.19    5.10
   0  -3   3  136.39    4.40
   0  -3   3  126.49    4.30
   0  -3   3  134.59    6.00
  -1   3  -3  370.36   11.80
  -1   3  -3  383.16   10.10
  -1   3  -3  385.06    8.60
  -1   3  -3  377.36    8.70
  -1   3  -3  376.86   12.90
   1  -3   3  382.96   13.00
   1  -3   3  362.86    9.10
   1  -3   3  372.86    9.70
   1  -3   3  391.56   10.20
   1  -3   3  356.76    8.60
   1  -3   3  373.76    8.60
  -2   3  -3  127.99    4.20
  -2   3  -3  122.29    6.70
  -2   3  -3  130.89    4.10
  -2   3  -3  128.19    4.60
   2  -3   3  132.59    4.80
   2  -3   3  135.89    6.60
   2  -3   3  126.59    4.40
   2  -3   3  127.29    4.20
   2  -3   3  124.69    4.20
  -3   3  -3  387.26    9.20
  -3   3  -3  371.06    9.00
  -3   3  -3  382.36    9.80
  -3   3  -3  383.06   14.60
   3  -3   3  364.96   13.90
   3  -3   3  374.36    9.20
   3  -3   3  386.76    9.20
   3  -3   3  397.26   10.00
   3  -3   3  389.26   10.50
   3  -3   3  388.96    9.80
  -4   3  -3   22.40    2.50
  -4   3  -3   20.90    1.80
  -4   3  -3   21.80    4.00
  -4   3  -3   22.30    2.20
   4  -3   3   22.10    2.40
   4  -3   3   23.50    2.00
   4  -3   3   20.80    2.50
   4  -3   3   21.20    2.50
   4  -3   3   21.50    3.20
  -5   3  -3   80.99    7.80
  -5   3  -3   73.89    4.20
   5  -3   3   67.99    4.00
   5  -3   3   73.69    4.30
   5  -3   3   69.09    3.20
  -6   3  -3  478.95   12.50
  -6   3  -3  477.95   20.00
   6  -3   3  462.95   12.40
   6  -3   3  438.96   10.90
  -7   3  -3   30.10    6.60
  -7   3  -3   26.60    3.60
   7  -3   3   38.20    4.20
  -8   3  -3   -5.20    4.20
  -8   3  -3   -0.20    2.20
   8  -3   3    3.00    2.30
  -9   3  -3    2.40    2.50
   9  -3   3   -0.70    2.30
   8   2  -3    0.70    2.80
   8   2  -3    2.90    2.40
  -8  -2   3    0.80    2.70
   7   2  -3   -1.70    1.80
   7   2  -3    0.90    2.40
  -7  -2   3    0.10    2.70
  -7  -2   3    0.80    2.50
  -7  -2   3   -8.10    3.70
   6   2  -3  230.38    8.90
   6   2  -3  220.58    7.70
  -6  -2   3  243.18    9.10
  -6  -2   3  221.18   12.30
  -6  -2   3  235.58   11.30
   5   2  -3   -2.60    1.70
   5   2  -3   -1.90    1.40
  -5  -2   3    1.10    2.60
  -5  -2   3   -1.70    1.50
  -5  -2   3   -4.50    1.60
   4   2  -3   75.59    3.70
   4   2  -3   75.49    4.20
   4   2  -3   72.19    4.40
   4   2  -3   86.59    7.20
  -4  -2   3   78.59    5.90
  -4  -2   3   75.39    4.30
  -4  -2   3   82.19    5.00
   3   2  -3   12.60    1.70
   3   2  -3   11.10    1.80
   3   2  -3   10.50    1.70
   3   2  -3   10.70    1.60
   3   2  -3   14.90    2.90
   3   2  -3    9.20    1.80
  -3  -2   3    9.30    1.70
  -3  -2   3   14.00    2.40
  -3  -2   3    9.90    1.70
  -3  -2   3    9.70    2.50
  -3  -2   3   11.90    2.00
   2   2  -3  303.97    7.20
   2   2  -3  313.37    7.80
   2   2  -3  314.67    9.90
   2   2  -3  305.57    8.90
   2   2  -3  308.17   11.50
  -2  -2   3  304.17    7.80
  -2  -2   3  312.47   11.40
  -2  -2   3  313.17   10.10
  -2  -2   3  313.17    7.80
   1   2  -3  170.38    7.20
   1   2  -3  162.18    4.30
   1   2  -3  160.38    5.60
   1   2  -3  169.88    5.70
   1   2  -3  164.78    4.70
   1   2  -3  167.88    4.70
  -1  -2   3  165.78    5.80
  -1  -2   3  166.18    7.00
  -1  -2   3  166.88    4.80
  -1  -2   3  165.08    4.80
   0   2  -3 7737.83  204.38
   0   2  -3 7823.42  181.98
   0   2  -3 7709.93  167.78
   0   2  -3 7604.24  136.19
   0   2  -3 7984.90  143.59
   0   2  -3 7798.22  142.99
   0  -2   3 7624.14  202.48
   0  -2   3 7731.53  141.29
   0  -2   3 7684.03  213.28
   0  -2   3 7704.23  141.09
   0  -2   3 7588.64  182.78
  -1   2  -3  433.26    9.00
  -1   2  -3  407.56   13.60
  -1   2  -3  429.56    9.50
  -1   2  -3  420.76    8.90
  -1   2  -3  413.76   12.90
  -1   2  -3  432.96   10.50
   1  -2   3  415.46    9.00
   1  -2   3  414.06    9.50
   1  -2   3  436.06   13.60
   1  -2   3  430.36   10.50
   1  -2   3  407.66    9.00
  -2   2  -3  127.59    4.00
  -2   2  -3  137.69    4.10
  -2   2  -3  134.19    6.60
  -2   2  -3  134.29    4.30
  -2   2  -3  132.39    3.90
   2  -2   3  131.09    3.90
   2  -2   3  125.29    4.10
   2  -2   3  136.59    4.20
   2  -2   3  125.19    4.00
   2  -2   3  125.59    4.00
   2  -2   3  126.59    6.00
  -3   2  -3  130.49    3.90
  -3   2  -3  136.89    4.40
  -3   2  -3  131.09    7.40
  -3   2  -3  135.19    4.30
   3  -2   3  132.09    4.70
   3  -2   3  124.09    6.60
   3  -2   3  139.29    4.50
   3  -2   3  132.49    4.00
   3  -2   3  134.29    4.70
  -4   2  -3    0.60    2.10
  -4   2  -3    2.80    1.50
  -4   2  -3    1.20    1.20
  -4   2  -3    1.00    1.20
   4  -2   3    0.10    1.20
   4  -2   3    0.90    0.90
   4  -2   3    0.90    1.30
   4  -2   3   -1.40    1.20
  -5   2  -3   42.00    4.90
  -5   2  -3   42.90    5.80
  -5   2  -3   37.10    3.20
   5  -2   3   39.10    3.50
   5  -2   3   34.00    3.10
   5  -2   3   34.00    3.20
  -6   2  -3    0.40    1.70
  -6   2  -3    4.40    2.80
  -6   2  -3    1.80    3.60
   6  -2   3    4.40    1.90
  -7   2  -3    3.50    4.30
  -7   2  -3    4.20    2.30
   7  -2   3    4.60    2.20
  -8   2  -3   -3.00    4.80
  -8   2  -3    4.20    2.40
   8  -2   3    1.10    2.30
   8   1  -3    8.20    2.40
   8   1  -3    5.30    3.20
  -8  -1   3    8.00    3.00
  -8  -1   3   -0.20    3.60
   7   1  -3  135.29    7.20
   7   1  -3  138.19    6.30
  -7  -1   3  120.49   10.60
  -7  -1   3  128.89    9.20
  -7  -1   3  141.79    7.40
   6   1  -3    2.10    1.70
   6   1  -3    7.70    2.30
   6   1  -3    5.70    1.90
  -6  -1   3    4.90    3.50
  -6  -1   3    7.00    2.70
  -6  -1   3    8.00    2.40
   5   1  -3   48.60    3.20
   5   1  -3   55.19    6.60
   5   1  -3   53.79    4.00
  -5  -1   3   49.20    3.90
  -5  -1   3   51.29    6.30
  -5  -1   3   55.19    4.60
   4   1  -3  132.49    4.90
   4   1  -3  121.89    4.50
   4   1  -3  131.39    5.10
   4   1  -3  131.09    7.70
  -4  -1   3  124.49    5.00
  -4  -1   3  138.69    7.30
  -4  -1   3  131.99    6.00
  -4  -1   3  123.09    4.80
   3   1  -3  539.55   15.60
   3   1  -3  543.55   11.30
   3   1  -3  536.35   11.90
   3   1  -3  533.05   17.40
   3   1  -3  534.85   12.00
  -3  -1   3  537.05   15.90
  -3  -1   3  514.35   11.80
  -3  -1   3  519.75   12.00
  -3  -1   3  559.24   17.60
  -3  -1   3  541.35   15.90
   2   1  -3  101.19    4.50
   2   1  -3  100.79    3.50
   2   1  -3  102.79    3.50
   2   1  -3  104.79    5.50
   2   1  -3  101.49    3.20
  -2  -1   3  111.29    4.90
  -2  -1   3  100.09    3.50
  -2  -1   3   99.69    3.50
  -2  -1   3  101.49    3.50
  -2  -1   3  103.39    5.30
   1   1  -3  477.45    9.60
   1   1  -3  458.15    9.00
   1   1  -3  449.46   12.20
   1   1  -3  468.05   14.10
   1   1  -3  478.85    9.60
  -1  -1   3  470.65   12.30
  -1  -1   3  462.95   14.00
  -1  -1   3  458.15    9.50
  -1  -1   3  475.75    9.60
  -1  -1   3  455.45   12.70
   0   1  -3  480.35    9.20
   0   1  -3  461.95    8.70
   0   1  -3  454.45   13.80
   0   1  -3  467.15   13.70
   0   1  -3  480.85    9.30
   0  -1   3  472.75    9.30
   0  -1   3  461.75    9.70
   0  -1   3  465.35    9.20
   0  -1   3  459.65   13.60
  -1   1  -3  165.08    4.00
  -1   1  -3  159.68    4.10
  -1   1  -3  159.58    6.40
  -1   1  -3  159.18    4.30
   1  -1   3  163.78    4.00
   1  -1   3  151.58    6.20
   1  -1   3  163.98    4.00
   1  -1   3  154.98    4.10
   1  -1   3  170.98    3.80
  -2   1  -3  806.42   20.00
  -2   1  -3  793.62   16.80
  -2   1  -3  828.82   17.40
  -2   1  -3  810.82   15.70
  -2   1  -3  810.62   24.60
  -2   1  -3  797.82   15.70
   2  -1   3  787.22   24.30
   2  -1   3  807.22   15.80
   2  -1   3  799.22   19.80
  -3   1  -3   32.40    2.20
  -3   1  -3   30.70    2.80
  -3   1  -3   30.80    4.00
  -3   1  -3   28.30    2.00
   3  -1   3   30.30    2.30
   3  -1   3   27.80    3.10
   3  -1   3   33.50    2.50
   3  -1   3   28.50    2.30
  -4   1  -3    4.80    1.70
  -4   1  -3    3.70    2.30
  -4   1  -3    3.90    1.30
   4  -1   3    3.50    1.30
   4  -1   3    4.00    1.30
   4  -1   3    2.40    1.20
  -5   1  -3    0.90    1.40
  -5   1  -3    2.40    2.70
  -5   1  -3    1.90    2.10
   5  -1   3    2.70    1.40
   5  -1   3    1.20    1.40
  -6   1  -3  189.48   10.40
  -6   1  -3  195.78   12.10
  -6   1  -3  190.58    7.40
   6  -1   3  204.48    7.50
  -7   1  -3   75.19    9.00
  -7   1  -3   97.89    5.80
  -7   1  -3   97.69   10.30
   7  -1   3  100.89    5.90
  -8   1  -3    7.30    2.80
  -8   1  -3    2.70    4.50
   8  -1   3   12.10    3.00
   9   0  -3    1.10    2.30
   9   0  -3   -0.50    2.70
  -9   0   3    1.10    2.70
   8   0  -3   12.60    2.70
   8   0  -3   12.70    3.40
  -8   0   3   13.00    3.40
   7   0  -3   14.60    3.30
   7   0  -3    9.70    2.40
  -7   0   3    7.70    3.60
  -7   0   3   13.90    3.10
   6   0  -3    2.90    1.90
  -6   0   3    3.20    2.00
  -6   0   3    1.20    2.40
   5   0  -3   52.79    3.70
   5   0  -3   53.69    3.60
   5   0  -3   53.79    5.90
  -5   0   3   54.19    3.70
  -5   0   3   56.49    3.90
  -5   0   3   60.99    5.80
  -5   0   3   58.49    4.80
   4   0  -3   26.30    2.40
   4   0  -3   24.90    3.80
   4   0  -3   28.20    2.60
   4   0  -3   26.90    3.30
   4   0  -3   26.60    2.20
  -4   0   3   26.70    2.40
  -4   0   3   21.80    3.70
  -4   0   3   29.20    2.60
  -4   0   3   29.10    3.10
   3   0  -3  357.56   11.20
   3   0  -3  349.07    8.20
   3   0  -3  337.97   10.60
   3   0  -3  352.76   12.10
   3   0  -3  358.56    8.30
  -3   0   3  334.47    8.20
  -3   0   3  354.86    8.20
  -3   0   3  359.36   10.90
  -3   0   3  362.46   12.20
   2   0  -3   23.20    1.30
   2   0  -3   22.70    1.50
   2   0  -3   27.40    2.70
   2   0  -3   25.30    1.60
  -2   0   3   21.50    1.60
  -2   0   3   22.40    1.50
  -2   0   3   22.60    2.50
   1   0  -3 1121.89   20.20
   1   0  -3 1109.69   29.60
   1   0  -3 1072.89   19.20
   1   0  -3 1118.99   20.10
  -1   0   3 1097.29   29.50
  -1   0   3 1113.49   20.20
  -1   0   3 1082.29   19.50
  -1   0   3 1132.79   20.20
  -1   0   3 1077.39   20.30
   0   0  -3    7.10    0.70
   0   0  -3    7.60    0.50
   0   0  -3    8.30    0.60
   0   0  -3    7.60    0.60
   0   0  -3    7.10    1.20
   0   0   3    6.70    0.60
   0   0   3    7.00    0.80
   0   0   3    7.70    0.80
   0   0   3    8.70    0.50
  -1   0  -3  308.07    8.30
  -1   0  -3  300.27   10.40
  -1   0  -3  282.67    6.10
  -1   0  -3  292.87    6.10
   1   0   3  305.87    6.50
   1   0   3  281.37    6.20
   1   0   3  294.67    8.20
   1   0   3  290.07   10.20
   1   0   3  309.17    6.40
   1   0   3  295.37    6.20
  -2   0  -3 2212.58   40.10
  -2   0  -3 2174.38   61.79
  -2   0  -3 2163.48   40.10
  -2   0  -3 2206.48   52.69
   2   0   3 2202.28   52.49
   2   0   3 2171.08   40.10
   2   0   3 2256.57   39.20
   2   0   3 2178.08   61.59
   2   0   3 2215.18   40.20
  -3   0  -3  557.34   15.90
  -3   0  -3  528.65   11.80
  -3   0  -3  552.74   12.00
  -3   0  -3  544.65   19.10
   3   0   3  550.84   12.00
   3   0   3  548.45   15.60
   3   0   3  562.84   12.00
   3   0   3  542.45   18.70
  -4   0  -3   25.30    3.40
  -4   0  -3   26.40    2.60
  -4   0  -3   23.30    4.10
   4   0   3   25.80    2.70
   4   0   3   22.90    3.10
   4   0   3   27.20    2.50
  -5   0  -3   93.19    6.60
  -5   0  -3  100.49    8.30
  -5   0  -3   97.29    4.80
   5   0   3   99.69    4.70
   5   0   3  101.19    4.90
  -6   0  -3    9.20    4.10
  -6   0  -3    4.70    3.20
  -6   0  -3   11.20    2.40
   6   0   3   11.70    2.70
  -7   0  -3    2.30    4.10
  -7   0  -3    6.10    2.40
  -7   0  -3   -4.40    3.40
   7   0   3    5.50    2.60
   7   0   3    6.00    2.00
  -8   0  -3    3.10    4.80
   8   0   3    7.70    3.10
   8   0   3    8.60    2.40
   9  -1  -3   -3.00    2.30
   9  -1  -3   -0.30    2.20
  -9   1   3    1.70    2.60
   8  -1  -3    2.30    2.60
  -8   1   3    1.80    2.40
   7  -1  -3    2.00    1.90
  -7   1   3    1.50    1.90
  -7   1   3   -3.70    3.00
   6  -1  -3   34.80    3.40
   6  -1  -3   33.30    3.50
  -6   1   3   36.20    3.60
  -6   1   3   33.30    5.50
   5  -1  -3  215.58    8.70
   5  -1  -3  225.58    6.90
   5  -1  -3  226.28   10.00
  -5   1   3  217.18    6.70
  -5   1   3  221.08    6.90
  -5   1   3  221.08   10.00
  -5   1   3  225.68    9.70
   4  -1  -3  619.14   19.20
   4  -1  -3  635.14   13.70
   4  -1  -3  640.24   13.80
   4  -1  -3  623.54   18.40
   4  -1  -3  654.93   19.70
  -4   1   3  630.54   13.80
  -4   1   3  662.93   19.80
  -4   1   3  635.04   19.60
  -4   1   3  642.94   13.70
   3  -1  -3  994.70   19.80
   3  -1  -3 1030.10   28.30
   3  -1  -3 1000.60   29.00
   3  -1  -3 1029.20   19.80
  -3   1   3 1030.60   19.90
  -3   1   3 1046.00   28.40
  -3   1   3 1054.09   19.80
   2  -1  -3  332.87   10.20
   2  -1  -3  320.07    6.80
   2  -1  -3  312.57    6.70
  -2   1   3  318.07    7.10
  -2   1   3  331.77    7.30
  -2   1   3  333.87    6.80
  -2   1   3  320.17    6.80
  -2   1   3  317.77   10.00
   1  -1  -3  137.59    3.10
   1  -1  -3  147.59    2.90
   1  -1  -3  141.99    2.90
  -1   1   3  146.29    3.90
  -1   1   3  138.99    2.90
  -1   1   3  149.19    3.70
  -1   1   3  147.79    2.90
   0   1   3 1526.45   27.40
   0   1   3 1578.94   27.80
   0   1   3 1513.45   28.10
  -1  -1  -3  185.78    4.40
  -1  -1  -3  189.98    8.00
  -1  -1  -3  194.78    4.40
  -1  -1  -3  196.08    5.20
  -1  -1  -3  191.88    6.60
   1   1   3  189.48    5.00
   1   1   3  200.78    5.10
   1   1   3  187.48    4.40
   1   1   3  188.08    6.50
   1   1   3  196.78    3.60
   1   1   3  195.08    4.40
  -2  -1  -3  152.58    4.30
  -2  -1  -3  149.99    4.10
  -2  -1  -3  150.88    7.60
  -2  -1  -3  148.39    4.30
  -2  -1  -3  154.08    6.20
   2   1   3  148.49    6.10
   2   1   3  156.38    3.50
   2   1   3  154.48    4.40
   2   1   3  150.18    4.70
   2   1   3  151.48    4.40
  -3  -1  -3  115.59    4.50
  -3  -1  -3  114.59    7.10
  -3  -1  -3  119.29    4.30
  -3  -1  -3  116.59    6.00
   3   1   3  116.39    4.30
   3   1   3  110.79    5.60
   3   1   3  115.49    3.40
   3   1   3  113.99    4.20
   3   1   3  101.29    4.20
  -4  -1  -3   12.90    2.70
  -4  -1  -3   17.60    2.20
  -4  -1  -3   14.50    3.40
   4   1   3   17.50    1.80
   4   1   3   23.60    2.90
   4   1   3   21.20    2.30
  -5  -1  -3   -0.10    2.90
  -5  -1  -3   -0.90    2.20
  -5  -1  -3   -1.00    1.40
   5   1   3   -1.40    1.20
   5   1   3    0.20    1.30
   5   1   3   -0.50    1.60
  -6  -1  -3    0.40    3.10
  -6  -1  -3    3.70    3.30
  -6  -1  -3    3.80    2.00
   6   1   3    2.50    1.50
   6   1   3    4.00    2.30
  -7  -1  -3   -4.60    3.50
   7   1   3    0.10    2.20
   7   1   3   -0.80    2.20
   7   1   3   -0.50    1.60
   9  -2  -3    1.70    2.50
  -9   2   3    0.40    2.20
   8  -2  -3    2.20    2.30
  -8   2   3    2.30    2.20
   7  -2  -3    2.00    1.80
  -7   2   3   -4.20    3.00
  -7   2   3    2.90    1.90
   6  -2  -3    4.70    1.80
   6  -2  -3    7.30    2.00
  -6   2   3    7.00    1.80
  -6   2   3    3.30    2.70
  -6   2   3    6.60    1.90
  -6   2   3    2.00    2.20
   5  -2  -3   27.50    3.70
   5  -2  -3   22.00    2.70
   5  -2  -3   25.10    3.20
  -5   2   3   23.30    3.60
  -5   2   3   27.10    2.50
  -5   2   3   22.90    4.20
  -5   2   3   25.40    2.60
   4  -2  -3  224.58    9.00
   4  -2  -3  234.88    6.30
   4  -2  -3  231.08    8.50
   4  -2  -3  221.08    6.10
  -4   2   3  233.88    8.60
  -4   2   3  223.98    6.20
  -4   2   3  232.08    6.20
  -4   2   3  226.68    6.20
   3  -2  -3   86.29    4.90
   3  -2  -3   81.49    2.90
   3  -2  -3   85.09    4.10
   3  -2  -3   82.09    2.80
  -3   2   3   83.29    3.20
  -3   2   3   80.49    2.90
  -3   2   3   80.79    3.90
  -3   2   3   77.09    3.00
  -3   2   3   84.89    2.90
   2  -2  -3  228.58    5.50
   2  -2  -3  238.78    7.60
   2  -2  -3  233.28    5.00
  -2   2   3  225.88    5.00
  -2   2   3  236.48    5.60
  -2   2   3  233.78    5.10
  -2   2   3  242.28    5.60
  -2   2   3  233.18    5.80
   1  -2  -3  122.19    2.50
   1  -2  -3  111.69    2.50
   1  -2  -3  114.09    4.20
  -1   2   3  116.59    2.50
  -1   2   3  109.09    3.40
  -1   2   3  120.89    3.80
   0  -2  -3  178.28    3.90
   0  -2  -3  180.08    5.50
   0  -2  -3  179.78    3.90
   0  -2  -3  171.98    6.40
   0   2   3  175.38    3.90
   0   2   3  174.88    5.10
   0   2   3  174.58    4.80
  -1  -2  -3    6.00    0.90
  -1  -2  -3    3.90    1.30
  -1  -2  -3    6.70    1.00
  -1  -2  -3    6.10    1.00
   1   2   3    5.70    0.70
   1   2   3    6.90    1.20
   1   2   3    6.50    0.90
   1   2   3    5.80    0.90
   1   2   3    3.00    1.10
  -2  -2  -3   35.00    2.20
  -2  -2  -3   37.50    2.00
  -2  -2  -3   36.80    3.60
  -2  -2  -3   34.40    2.30
  -2  -2  -3   33.90    4.10
   2   2   3   35.30    3.20
   2   2   3   32.50    2.30
   2   2   3   36.00    1.70
   2   2   3   36.30    2.30
   2   2   3   34.70    2.20
  -3  -2  -3    0.30    1.10
  -3  -2  -3   -0.90    1.30
  -3  -2  -3   -0.10    0.60
  -3  -2  -3   -2.10    1.80
   3   2   3    0.00    1.00
   3   2   3    0.90    0.80
   3   2   3    0.70    1.10
   3   2   3   -0.60    1.10
  -4  -2  -3   -2.20    1.80
  -4  -2  -3    0.00    2.30
  -4  -2  -3    0.00    1.40
   4   2   3    0.90    1.10
   4   2   3   -1.80    1.40
   4   2   3    0.30    1.40
   4   2   3   -0.50    1.00
  -5  -2  -3   51.09    7.20
  -5  -2  -3   41.50    5.80
  -5  -2  -3   47.80    4.00
   5   2   3   50.19    3.20
   5   2   3   47.80    4.30
   5   2   3   47.10    4.00
  -6  -2  -3   -1.80    3.00
  -6  -2  -3   -1.90    2.70
   6   2   3    1.40    1.50
   6   2   3   -1.20    1.90
   6   2   3    0.50    2.10
   7   2   3    1.00    2.40
  10  -3  -3    6.70    3.10
 -10   3   3    8.00    3.30
   9  -3  -3    2.80    1.40
   9  -3  -3    3.80    2.50
  -9   3   3   -0.10    2.50
   8  -3  -3    5.60    2.30
   8  -3  -3    4.00    1.60
  -8   3   3    4.50    2.20
  -8   3   3   -3.60    3.50
   7  -3  -3   50.89    4.00
  -7   3   3   50.59    4.10
  -7   3   3   38.70    6.60
   6  -3  -3  209.78   10.00
   6  -3  -3  227.48    7.30
  -6   3   3  229.98    7.20
  -6   3   3  221.08    9.60
  -6   3   3  229.38   11.00
  -6   3   3  235.88    7.40
  -6   3   3  224.18    7.00
   5  -3  -3  144.89    6.50
   5  -3  -3  128.99    7.40
   5  -3  -3  144.29    5.10
  -5   3   3  138.69    5.10
  -5   3   3  147.39    5.00
  -5   3   3  137.59    4.90
  -5   3   3  138.39    6.30
   4  -3  -3  358.06   13.60
   4  -3  -3  378.36   11.40
   4  -3  -3  382.96    8.70
   4  -3  -3  369.56    8.60
   4  -3  -3  359.26    9.30
  -4   3   3  374.76    8.70
  -4   3   3  364.86    8.80
  -4   3   3  357.26   11.20
  -4   3   3  368.26    8.70
   3  -3  -3    1.10    0.80
   3  -3  -3    1.40    0.90
   3  -3  -3    1.60    1.00
   3  -3  -3    0.80    1.00
  -3   3   3    1.90    0.90
  -3   3   3    1.30    0.90
  -3   3   3    0.60    0.70
   2  -3  -3 3578.74   65.29
   2  -3  -3 3520.75   69.09
   2  -3  -3 3502.35   63.89
   2  -3  -3 3468.65   74.59
  -2   3   3 3415.06   63.19
  -2   3   3 3476.65   63.69
  -2   3   3 3444.76   62.59
  -2   3   3 3546.85   63.29
   1  -3  -3   17.20    2.00
   1  -3  -3   17.90    1.20
   1  -3  -3   19.70    1.20
  -1   3   3   17.20    1.30
  -1   3   3   14.60    1.50
  -1   3   3   12.00    1.60
   0  -3  -3  199.68    7.80
   0  -3  -3  199.08    4.80
   0  -3  -3  212.38    6.60
   0  -3  -3  203.28    4.80
   0   3   3  196.08    4.80
   0   3   3  201.98    4.80
   0   3   3  201.18    5.60
   0   3   3  198.28    6.10
  -1  -3  -3    2.70    0.90
  -1  -3  -3    2.40    1.30
  -1  -3  -3    2.60    0.90
  -1  -3  -3    2.60    1.00
   1   3   3    2.50    0.70
   1   3   3    2.50    1.10
   1   3   3    2.90    1.00
   1   3   3    2.60    0.90
  -2  -3  -3   39.60    2.60
  -2  -3  -3   39.90    2.70
  -2  -3  -3   45.50    4.40
  -2  -3  -3   45.30    4.90
   2   3   3   42.00    2.80
   2   3   3   44.70    2.10
   2   3   3   44.20    2.90
   2   3   3   40.10    2.60
  -3  -3  -3    1.50    2.00
  -3  -3  -3    3.00    2.40
  -3  -3  -3    4.70    1.50
  -3  -3  -3    4.20    1.20
   3   3   3    5.00    1.70
   3   3   3    5.70    1.20
   3   3   3    5.80    1.50
   3   3   3    3.40    1.70
  -4  -3  -3    7.80    2.70
  -4  -3  -3   12.30    2.20
  -4  -3  -3    9.30    3.40
   4   3   3   12.00    1.90
   4   3   3    9.00    2.20
   4   3   3   12.30    2.40
  -5  -3  -3   -0.40    2.50
  -5  -3  -3    0.40    3.10
   5   3   3   -0.60    1.80
   5   3   3   -0.30    1.90
   5   3   3    0.10    1.40
  -6  -3  -3    5.10    3.60
   6   3   3   -2.40    2.10
   6   3   3    1.00    2.30
  10  -4  -3    6.50    2.90
 -10   4   3   -3.20    2.70
 -10   4   3    2.20    2.50
   9  -4  -3    8.30    2.60
   9  -4  -3    3.50    1.70
  -9   4   3    1.00    2.30
  -9   4   3    2.10    2.50
   8  -4  -3   34.40    3.90
   8  -4  -3   45.20    4.40
  -8   4   3   43.70    4.50
  -8   4   3   36.20    4.20
   7  -4  -3   17.30    2.60
   7  -4  -3   22.50    3.20
  -7   4   3   19.20    2.80
  -7   4   3   14.20    2.60
   6  -4  -3    1.60    1.30
   6  -4  -3    0.80    1.40
  -6   4   3    1.10    1.30
  -6   4   3   -0.30    1.20
  -6   4   3    1.00    1.30
  -6   4   3    0.90    1.40
   5  -4  -3   81.59    7.20
   5  -4  -3   93.59    4.90
   5  -4  -3   95.89    4.60
  -5   4   3   94.39    4.00
  -5   4   3   95.09    4.10
  -5   4   3   92.79    4.00
  -5   4   3   89.19    4.20
   4  -4  -3   17.80    3.40
   4  -4  -3   21.50    2.30
   4  -4  -3   22.40    2.00
   4  -4  -3   23.80    2.70
   4  -4  -3   23.10    2.00
   4  -4  -3   23.10    2.00
  -4   4   3   22.50    2.30
  -4   4   3   21.80    2.10
  -4   4   3   19.20    2.10
   3  -4  -3   25.70    1.90
   3  -4  -3   23.80    2.60
   3  -4  -3   22.50    1.80
   3  -4  -3   24.60    2.30
   3  -4  -3   24.70    1.80
  -3   4   3   23.20    1.80
  -3   4   3   24.60    2.00
  -3   4   3   21.90    2.10
  -3   4   3   23.70    1.80
   2  -4  -3    0.50    1.00
   2  -4  -3    0.90    0.70
   2  -4  -3   -0.50    1.00
   2  -4  -3   -0.30    0.60
  -2   4   3    1.00    0.80
  -2   4   3    0.40    1.00
  -2   4   3    1.10    0.70
   1  -4  -3    0.30    0.80
   1  -4  -3    0.60    1.00
   1  -4  -3    0.20    0.70
   1  -4  -3    0.50    0.70
  -1   4   3   -0.40    0.70
  -1   4   3    0.50    0.70
  -1   4   3   -0.50    1.20
  -1   4   3   -0.20    0.70
   0  -4  -3    0.80    1.30
   0  -4  -3    1.90    0.90
   0  -4  -3    2.40    1.00
   0  -4  -3    1.90    1.00
   0   4   3    3.90    1.20
   0   4   3    1.50    0.90
   0   4   3    2.50    0.90
  -1  -4  -3   48.00    4.40
  -1  -4  -3   46.70    2.70
  -1  -4  -3   46.10    3.30
   1   4   3   44.90    3.00
   1   4   3   47.60    2.90
   1   4   3   47.80    2.80
  -2  -4  -3   11.10    1.80
  -2  -4  -3    6.20    2.50
  -2  -4  -3    7.40    1.70
   2   4   3   10.30    1.70
   2   4   3   11.00    2.00
   2   4   3    8.40    2.00
   2   4   3   11.60    1.50
  -3  -4  -3    3.80    3.00
  -3  -4  -3    3.90    1.80
  -3  -4  -3    3.30    2.40
  -3  -4  -3    1.20    1.30
   3   4   3    2.50    1.90
   3   4   3    3.10    1.80
   3   4   3    1.70    1.30
  -4  -4  -3    7.20    3.60
  -4  -4  -3    3.30    2.80
   4   4   3    7.10    2.30
   4   4   3    3.90    2.20
   4   4   3    7.10    1.80
  -5  -4  -3   17.50    5.00
  -5  -4  -3    6.80    3.70
   5   4   3   18.50    3.30
   5   4   3    9.40    2.80
  10  -5  -3   18.70    3.70
 -10   5   3   19.20    4.00
 -10   5   3   20.50    3.50
   9  -5  -3   29.40    4.20
   9  -5  -3   16.10    2.60
  -9   5   3   22.90    3.20
  -9   5   3   26.10    4.10
   8  -5  -3   33.80    4.10
   8  -5  -3   41.90    4.40
  -8   5   3   31.70    3.70
  -8   5   3   32.30    3.90
   7  -5  -3    0.10    1.40
  -7   5   3   -1.10    1.10
  -7   5   3    3.00    2.00
  -7   5   3   -0.90    1.50
   6  -5  -3   -0.10    1.80
   6  -5  -3    2.40    1.60
  -6   5   3    1.50    1.40
  -6   5   3    0.80    1.50
  -6   5   3    1.90    0.90
  -6   5   3    1.10    1.40
   5  -5  -3   11.40    2.00
   5  -5  -3   18.20    2.50
   5  -5  -3   16.50    2.10
  -5   5   3   17.60    2.30
  -5   5   3   17.40    2.10
  -5   5   3   15.70    2.20
   4  -5  -3    5.50    1.30
   4  -5  -3    7.50    1.70
   4  -5  -3    7.80    1.80
  -4   5   3    5.60    1.50
  -4   5   3    7.90    1.40
  -4   5   3    9.30    1.60
   3  -5  -3    0.80    1.30
   3  -5  -3   -0.40    1.00
   3  -5  -3    0.70    0.90
   3  -5  -3    0.60    0.90
   3  -5  -3    0.10    0.50
  -3   5   3   -0.10    0.90
  -3   5   3    0.10    1.30
  -3   5   3    0.80    1.00
   2  -5  -3   18.90    2.30
   2  -5  -3   18.40    2.70
   2  -5  -3   20.90    1.90
   2  -5  -3   19.20    1.90
  -2   5   3   15.80    2.30
  -2   5   3   21.20    1.90
  -2   5   3   20.70    2.10
  -2   5   3   20.40    1.90
   1  -5  -3  157.28    6.50
   1  -5  -3  150.18    4.70
   1  -5  -3  160.88    4.70
   1  -5  -3  152.08    7.50
  -1   5   3  155.68    4.70
  -1   5   3  155.08    5.20
  -1   5   3  153.08    4.80
   0  -5  -3   53.99    5.10
   0  -5  -3   54.09    4.90
   0  -5  -3   53.69    3.00
   0  -5  -3   56.39    4.10
   0   5   3   62.49    3.50
   0   5   3   51.99    3.00
   0   5   3   58.29    3.20
  -1  -5  -3  307.27   12.60
  -1  -5  -3  298.97   10.00
  -1  -5  -3  314.77    8.30
   1   5   3  315.37    8.40
   1   5   3  300.87    8.80
   1   5   3  290.97    8.20
  -2  -5  -3   18.40    2.50
  -2  -5  -3   26.10    3.50
  -2  -5  -3   20.10    4.00
   2   5   3   25.60    3.20
   2   5   3   22.90    2.80
   2   5   3   27.60    2.50
  -3  -5  -3    0.90    2.50
  -3  -5  -3    4.20    3.20
   3   5   3    2.80    2.00
   3   5   3   -1.00    1.80
   3   5   3    1.00    1.40
  -4  -5  -3    2.10    2.70
  -4  -5  -3    9.10    3.70
   4   5   3    5.60    2.40
   4   5   3    5.90    2.40
  10  -6  -3   -0.40    1.60
 -10   6   3    3.30    3.00
 -10   6   3    2.40    2.30
   9  -6  -3   -0.70    1.50
  -9   6   3    0.70    1.80
  -9   6   3    1.20    2.30
   8  -6  -3    0.50    1.70
  -8   6   3    0.90    1.70
  -8   6   3   -2.90    1.90
   7  -6  -3   11.30    2.70
   7  -6  -3    9.00    2.80
   7  -6  -3   12.00    2.60
  -7   6   3   13.00    2.70
  -7   6   3   16.50    2.50
   6  -6  -3  544.55   13.40
   6  -6  -3  546.95   14.70
   6  -6  -3  564.14   16.70
  -6   6   3  544.25   13.30
  -6   6   3  549.74   13.50
  -6   6   3  528.75   13.20
   5  -6  -3  315.87    9.70
   5  -6  -3  306.17    8.50
   5  -6  -3  319.57   11.20
  -5   6   3  285.07    8.30
  -5   6   3  299.97    8.80
  -5   6   3  314.47    8.70
   4  -6  -3    7.80    2.10
   4  -6  -3    7.50    1.80
   4  -6  -3    9.80    1.80
  -4   6   3    9.50    1.90
  -4   6   3    5.40    1.70
  -4   6   3    5.00    1.50
   3  -6  -3   52.59    3.00
   3  -6  -3   54.39    3.10
   3  -6  -3   49.40    3.90
   3  -6  -3   57.29    4.40
  -3   6   3   54.29    3.30
  -3   6   3   53.99    4.00
  -3   6   3   53.69    3.10
   2  -6  -3   81.69    6.00
   2  -6  -3   84.99    5.20
   2  -6  -3   83.09    4.80
   2  -6  -3   69.89    4.60
   2  -6  -3   75.29    3.60
  -2   6   3   74.29    3.50
  -2   6   3   74.19    3.70
  -2   6   3   76.49    3.80
  -2   6   3   81.89    4.70
   1  -6  -3    6.20    2.40
   1  -6  -3    4.30    2.00
   1  -6  -3    3.20    1.60
   1  -6  -3    2.20    1.50
  -1   6   3    4.40    1.60
  -1   6   3    1.80    1.60
  -1   6   3    3.50    1.50
   0  -6  -3    7.30    1.80
   0  -6  -3    4.00    2.40
   0  -6  -3    6.50    2.00
   0   6   3    6.70    1.70
   0   6   3   10.30    2.10
   0   6   3    5.60    2.00
  -1  -6  -3   76.09    7.20
  -1  -6  -3   74.89    5.40
   1   6   3   77.19    4.50
   1   6   3   68.19    4.40
  -2  -6  -3   -2.00    1.60
  -2  -6  -3    0.50    2.50
   2   6   3   -1.00    1.80
   2   6   3    2.10    1.90
  -3  -6  -3   22.50    5.20
  -3  -6  -3   13.20    3.80
   3   6   3   15.70    2.90
   3   6   3   13.10    3.10
  10  -7  -3    1.80    1.80
  10  -7  -3   -2.30    2.40
 -10   7   3    0.80    2.60
 -10   7   3    3.70    2.30
   9  -7  -3   -1.30    2.30
   9  -7  -3    2.20    2.00
  -9   7   3    0.80    2.10
  -9   7   3    2.60    1.90
   8  -7  -3   34.90    4.10
   8  -7  -3   35.60    4.70
  -8   7   3   42.10    4.60
  -8   7   3   38.50    3.90
   7  -7  -3    8.60    2.30
   7  -7  -3    7.50    3.10
   7  -7  -3    6.80    2.40
  -7   7   3   12.10    2.40
  -7   7   3   11.30    2.80
   6  -7  -3   13.20    2.50
   6  -7  -3   11.70    3.00
   6  -7  -3   12.10    2.90
  -6   7   3   12.60    2.30
  -6   7   3   12.50    2.50
  -6   7   3   12.40    2.50
   5  -7  -3  171.58    8.40
   5  -7  -3  172.08    6.30
   5  -7  -3  168.78    7.40
  -5   7   3  144.69    5.90
  -5   7   3  176.48    6.50
  -5   7   3  169.88    6.80
   4  -7  -3  212.28    9.10
   4  -7  -3  204.98    6.60
   4  -7  -3  199.08    8.00
  -4   7   3  182.38    6.40
  -4   7   3  210.28    7.70
  -4   7   3  204.88    6.80
   3  -7  -3    3.40    1.90
   3  -7  -3    2.40    1.70
   3  -7  -3   -2.50    2.00
   3  -7  -3   -0.90    1.10
   3  -7  -3   -2.90    1.30
  -3   7   3    0.90    1.60
  -3   7   3   -3.10    1.50
  -3   7   3    0.30    2.10
   2  -7  -3  217.88    9.30
   2  -7  -3  211.08    8.20
   2  -7  -3  206.18    6.60
   2  -7  -3  228.38   10.80
  -2   7   3  206.98    6.90
  -2   7   3  210.28    6.90
  -2   7   3  186.58    6.80
   1  -7  -3   10.60    2.40
   1  -7  -3   10.00    3.00
  -1   7   3   16.30    2.70
  -1   7   3   12.50    2.30
   0  -7  -3   47.90    5.20
   0  -7  -3   50.59    6.10
   0   7   3   51.89    4.10
   0   7   3   43.80    3.70
  -1  -7  -3   -0.50    1.90
  -1  -7  -3    1.90    2.40
   1   7   3    1.00    1.90
   1   7   3    2.70    2.20
  -2  -7  -3    3.00    2.90
   2   7   3    1.00    2.00
   2   7   3    3.10    2.40
   9  -8  -3   50.19    5.60
  -9   8   3   57.99    6.00
  -9   8   3   51.49    4.60
   8  -8  -3   15.20    3.70
   8  -8  -3   11.10    2.90
  -8   8   3    6.50    2.70
  -8   8   3   12.30    2.60
   7  -8  -3   18.00    3.40
   7  -8  -3   24.50    4.00
   7  -8  -3   15.90    3.10
  -7   8   3   21.90    3.20
  -7   8   3   19.00    3.20
   6  -8  -3   36.80    5.00
   6  -8  -3   44.20    4.10
   6  -8  -3   47.20    5.30
  -6   8   3   41.70    4.40
  -6   8   3   36.90    4.20
   5  -8  -3   -3.00    1.50
   5  -8  -3    0.30    2.30
   5  -8  -3    1.90    1.90
  -5   8   3    0.20    2.00
  -5   8   3   -2.70    1.80
   4  -8  -3    6.60    2.90
   4  -8  -3    6.00    2.20
  -4   8   3    6.00    2.10
  -4   8   3    7.70    2.50
   3  -8  -3    0.70    2.10
   3  -8  -3   -1.20    1.80
   3  -8  -3   -2.90    2.20
  -3   8   3   -1.40    1.50
  -3   8   3   -2.50    1.60
   2  -8  -3   -1.30    1.90
   2  -8  -3    0.80    2.40
   2  -8  -3   -0.30    2.10
  -2   8   3   -1.70    1.50
  -2   8   3   -0.10    1.70
   1  -8  -3   16.40    3.80
   1  -8  -3   22.80    3.60
  -1   8   3   30.80    3.30
  -1   8   3   18.60    2.80
   0  -8  -3    4.40    2.80
   0  -8  -3    1.60    2.30
   0   8   3    1.40    1.90
   0   8   3    5.30    2.20
  -1  -8  -3   -1.90    2.20
   1   8   3   -0.70    1.90
   1   8   3    0.60    2.30
   9  -9  -3   51.79    6.60
  -9   9   3   36.40    5.00
  -9   9   3   44.40    5.00
   8  -9  -3    6.10    3.30
   8  -9  -3    1.50    2.20
  -8   9   3    4.20    2.90
  -8   9   3    0.80    2.20
   7  -9  -3    0.50    2.10
   7  -9  -3    4.00    2.90
  -7   9   3    2.90    2.30
  -7   9   3    0.20    2.30
   6  -9  -3    8.50    3.10
   6  -9  -3    5.70    2.50
  -6   9   3    8.50    2.80
  -6   9   3    8.60    2.70
   5  -9  -3    7.00    2.70
   5  -9  -3    2.10    2.70
  -5   9   3    6.80    2.50
   4  -9  -3   -1.40    2.70
   4  -9  -3   -1.70    2.00
   4  -9  -3   -1.80    2.10
  -4   9   3    1.90    2.10
   3  -9  -3   50.69    5.90
   3  -9  -3   49.30    6.10
   3  -9  -3   55.19    6.60
  -3   9   3   55.39    4.60
  -3   9   3   54.09    4.20
   2  -9  -3   -1.50    2.80
   2  -9  -3   -1.80    2.00
   2  -9  -3   -1.70    2.40
  -2   9   3   -1.70    1.70
  -2   9   3   -0.50    1.90
   1  -9  -3    1.50    2.60
   1  -9  -3    0.50    2.40
  -1   9   3    3.60    2.30
  -1   9   3    1.30    2.00
   7 -10  -3    8.00    3.50
   7 -10  -3    8.60    3.40
  -7  10   3    3.70    2.60
  -7  10   3   11.80    3.40
   6 -10  -3    7.90    3.20
   6 -10  -3   -1.00    2.90
  -6  10   3    4.80    2.50
   5 -10  -3    6.20    2.90
   5 -10  -3    8.20    3.70
   5 -10  -3   10.20    3.30
  -5  10   3    9.10    2.80
   4 -10  -3    1.40    2.50
   4 -10  -3    2.90    2.70
   4 -10  -3   -2.80    3.00
  -4  10   3    0.50    2.20
   3 -10  -3    2.90    2.90
   3 -10  -3    3.20    3.50
   3 -10  -3    2.10    2.80
  -3  10   3    3.10    2.20
  -3  10   3    2.20    2.20
   4 -11   4   11.50    3.60
   4 -11   4   12.30    5.20
   4 -11   4   15.00    4.60
   5 -11   4   64.29    6.50
   5 -11   4   54.49    7.80
   5 -11   4   71.79    8.50
  -1  10  -4    0.30    2.90
   1 -10   4   -2.00    2.00
   1 -10   4   -3.30    4.40
   1 -10   4   -0.60    2.40
  -2  10  -4    0.40    2.90
   2 -10   4    0.20    2.50
   2 -10   4   -0.80    4.30
   2 -10   4   -2.20    1.80
   2 -10   4   -6.80    2.80
  -3  10  -4   12.10    3.50
   3 -10   4    7.60    3.20
   3 -10   4    2.50    3.10
   3 -10   4   10.80    4.90
   3 -10   4    7.30    2.60
  -4  10  -4   29.60    4.30
   4 -10   4   31.60    5.50
   4 -10   4   32.70    4.50
   4 -10   4   41.00    5.20
   4 -10   4   27.90    4.80
  -5  10  -4    3.30    3.10
   5 -10   4    5.20    4.30
   5 -10   4    2.90    2.00
   5 -10   4    0.70    2.90
   5 -10   4   -0.10    2.80
  -6  10  -4    8.10    3.70
   6 -10   4   10.00    4.80
   6 -10   4    4.60    3.40
   6 -10   4    3.80    3.00
  -7  10  -4   11.70    3.80
   7 -10   4   14.40    4.10
   7 -10   4   19.00    5.30
   1   9  -4    6.60    3.40
  -1  -9   4   10.90    3.20
  -1  -9   4    7.60    3.20
   0   9  -4    2.50    2.80
   0  -9   4   -5.20    2.70
   0  -9   4    1.60    2.50
   0  -9   4    1.20    2.30
  -1   9  -4    0.40    2.30
  -1   9  -4    3.90    2.80
   1  -9   4   -2.70    2.60
   1  -9   4   -2.00    1.80
   1  -9   4   -2.40    2.20
  -2   9  -4    3.00    2.30
  -2   9  -4    4.50    2.90
   2  -9   4    2.30    2.90
   2  -9   4    5.40    2.80
   2  -9   4    6.80    3.60
   2  -9   4    4.70    2.30
  -3   9  -4   -2.80    2.50
  -3   9  -4   -1.80    1.80
   3  -9   4   -2.20    2.20
   3  -9   4    0.30    3.30
   3  -9   4    1.00    1.70
   3  -9   4   -1.80    2.40
  -4   9  -4   13.60    3.30
   4  -9   4   11.10    3.90
   4  -9   4    9.30    3.30
   4  -9   4   10.40    3.20
   4  -9   4    8.80    2.20
  -5   9  -4   -2.30    2.50
   5  -9   4    0.70    1.40
   5  -9   4   -1.30    2.20
   5  -9   4   -1.80    2.50
   5  -9   4   -2.90    3.00
  -6   9  -4    2.20    2.90
   6  -9   4    0.00    2.40
   6  -9   4    1.20    3.00
   6  -9   4    0.80    3.30
  -7   9  -4    5.60    3.20
   7  -9   4    0.30    2.50
   7  -9   4    6.30    4.10
   7  -9   4    5.80    3.30
  -8   9  -4   -1.10    2.80
   8  -9   4   -0.90    4.00
   8  -9   4   -4.60    2.30
   8  -9   4    2.30    3.20
   2   8  -4    1.50    2.80
   2   8  -4   -0.80    2.00
  -2  -8   4   -2.10    2.60
  -2  -8   4    2.00    2.50
   1   8  -4   -1.00    1.90
   1   8  -4    3.10    2.60
  -1  -8   4   -5.80    2.50
  -1  -8   4    0.00    2.20
  -1  -8   4   -1.00    2.30
   0   8  -4   -1.90    2.10
   0   8  -4   -1.30    2.60
   0  -8   4   -1.30    1.80
   0  -8   4   -2.40    2.30
   0  -8   4   -1.50    2.10
  -1   8  -4  109.69    6.50
  -1   8  -4  105.39    8.00
   1  -8   4  115.19    6.40
   1  -8   4  106.99    7.70
   1  -8   4  118.69    7.10
  -2   8  -4    9.40    2.90
  -2   8  -4    5.00    2.40
   2  -8   4    9.60    3.10
   2  -8   4    8.10    2.80
   2  -8   4    6.80    2.20
   2  -8   4    6.60    2.60
  -3   8  -4   28.30    3.90
  -3   8  -4   18.00    3.10
   3  -8   4   30.30    4.00
   3  -8   4   28.20    3.70
   3  -8   4   29.40    4.40
   3  -8   4   20.30    3.80
  -4   8  -4   -1.00    2.20
  -4   8  -4   -1.10    1.60
   4  -8   4    0.30    1.30
   4  -8   4    2.50    2.80
   4  -8   4   -0.40    2.20
   4  -8   4   -4.20    1.90
  -5   8  -4   56.69    5.30
  -5   8  -4   57.99    4.60
   5  -8   4   66.79    6.20
   5  -8   4   50.69    5.20
   5  -8   4   57.59    5.70
  -6   8  -4   -0.30    2.60
  -6   8  -4    1.40    1.40
   6  -8   4    1.00    2.60
   6  -8   4   -1.00    2.90
   6  -8   4   -0.60    2.00
  -7   8  -4    2.00    2.60
   7  -8   4    4.60    3.20
   7  -8   4    2.20    2.90
   7  -8   4   -0.10    2.20
  -8   8  -4   -0.90    2.70
   8  -8   4   -0.10    3.00
   8  -8   4   -2.30    2.10
   8  -8   4    2.20    3.70
   4   7  -4    3.00    2.40
   4   7  -4    7.30    3.10
  -4  -7   4    9.00    3.10
   3   7  -4   -1.20    1.90
   3   7  -4    2.40    2.60
  -3  -7   4   -1.20    2.80
  -3  -7   4    2.40    2.40
   2   7  -4    2.00    3.10
   2   7  -4    1.90    2.30
   2   7  -4    1.00    2.40
  -2  -7   4    2.90    2.40
  -2  -7   4    3.80    2.70
   1   7  -4    6.70    2.30
   1   7  -4   10.90    3.10
   1   7  -4    7.20    3.60
  -1  -7   4    6.40    3.00
  -1  -7   4   10.90    2.90
  -1  -7   4    7.90    2.70
   0   7  -4   -1.80    1.40
   0   7  -4   -1.40    2.40
   0   7  -4   -1.20    1.90
   0  -7   4   -1.30    1.60
   0  -7   4   -3.20    1.80
   0  -7   4    0.20    2.10
  -1   7  -4    8.50    2.50
  -1   7  -4    7.40    2.70
   1  -7   4    9.60    2.60
   1  -7   4    9.30    2.10
   1  -7   4    9.00    2.80
   1  -7   4    9.50    2.20
  -2   7  -4   -0.60    1.90
  -2   7  -4    0.50    1.90
   2  -7   4   -0.40    2.30
   2  -7   4    0.60    2.00
   2  -7   4    0.00    2.10
   2  -7   4    0.10    1.20
  -3   7  -4   -0.20    1.50
  -3   7  -4   -1.00    1.80
   3  -7   4   -1.30    1.80
   3  -7   4    1.20    1.20
   3  -7   4   -1.70    1.80
   3  -7   4    1.70    2.50
  -4   7  -4   49.99    4.30
  -4   7  -4   49.70    4.60
   4  -7   4   49.40    4.60
   4  -7   4   53.89    3.80
   4  -7   4   53.99    5.10
   4  -7   4   51.39    5.00
  -5   7  -4   -1.20    2.00
  -5   7  -4    0.60    1.20
   5  -7   4   -0.80    2.40
   5  -7   4   -2.50    2.00
   5  -7   4    0.30    1.80
  -6   7  -4   11.20    2.80
  -6   7  -4    9.90    5.60
   6  -7   4   17.00    3.60
   6  -7   4   14.70    2.80
   6  -7   4   11.20    3.10
  -7   7  -4   -0.10    2.60
  -7   7  -4   -6.20    4.80
   7  -7   4    2.80    3.10
   7  -7   4   -1.30    2.70
   7  -7   4   -1.10    1.70
  -8   7  -4    1.10    2.70
   8  -7   4    1.60    2.10
   8  -7   4    2.90    2.80
  -9   7  -4    0.60    3.00
   9  -7   4    2.70    3.20
   5   6  -4   12.60    3.60
   5   6  -4    7.60    2.80
   5   6  -4    7.20    2.50
  -5  -6   4   11.40    3.40
   4   6  -4    1.20    1.60
   4   6  -4    1.60    2.00
   4   6  -4    0.00    2.40
  -4  -6   4    2.70    2.50
  -4  -6   4    2.60    2.10
  -4  -6   4   -5.80    2.90
   3   6  -4    0.80    2.20
   3   6  -4    1.10    1.20
   3   6  -4    0.40    3.10
   3   6  -4    0.80    1.80
  -3  -6   4   -1.70    2.20
  -3  -6   4    4.60    2.50
   2   6  -4   10.30    2.20
   2   6  -4    6.80    2.40
   2   6  -4    8.50    3.40
  -2  -6   4    8.40    2.60
  -2  -6   4   11.80    3.00
   1   6  -4   38.70    6.40
   1   6  -4   34.80    3.30
   1   6  -4   36.40    4.10
  -1  -6   4   33.40    4.90
  -1  -6   4   39.60    4.60
  -1  -6   4   36.00    4.10
   0   6  -4    1.50    2.30
   0   6  -4    2.40    1.60
   0   6  -4   -0.30    1.60
   0  -6   4    1.10    1.40
   0  -6   4    1.70    2.00
   0  -6   4    0.30    1.70
  -1   6  -4   75.69    5.90
  -1   6  -4   71.29    4.50
   1  -6   4   71.39    5.40
   1  -6   4   70.29    4.50
   1  -6   4   71.39    4.90
   1  -6   4   72.79    4.60
  -2   6  -4   -0.50    1.50
  -2   6  -4   -2.90    1.40
   2  -6   4   -0.30    1.00
   2  -6   4    0.80    2.00
   2  -6   4   -0.10    1.50
   2  -6   4   -0.30    1.60
  -3   6  -4  186.28    6.90
  -3   6  -4  186.48    8.10
   3  -6   4  191.28    7.50
   3  -6   4  194.98    6.90
   3  -6   4  195.88    8.00
   3  -6   4  188.18    6.90
  -4   6  -4   11.00    2.40
  -4   6  -4    6.40    1.80
   4  -6   4    7.00    1.90
   4  -6   4    7.50    2.20
   4  -6   4    6.60    2.40
  -5   6  -4   16.00    5.30
  -5   6  -4   22.30    3.40
   5  -6   4   18.30    3.40
   5  -6   4   17.10    3.00
   5  -6   4   13.80    2.50
  -6   6  -4   11.80    3.10
  -6   6  -4    4.20    5.40
   6  -6   4    1.40    1.90
   6  -6   4   12.00    3.20
   6  -6   4    5.90    1.90
   6  -6   4   10.80    3.10
  -7   6  -4    9.80    6.70
  -7   6  -4   20.40    3.80
   7  -6   4   17.10    3.60
   7  -6   4   10.30    2.20
   7  -6   4   24.40    4.40
  -8   6  -4   13.50    3.20
  -8   6  -4   -4.40    6.50
   8  -6   4   14.70    3.40
  -9   6  -4   15.90    3.60
   9  -6   4    7.20    3.40
   6   5  -4    0.80    2.70
   6   5  -4    0.50    2.20
   6   5  -4    1.00    2.20
  -6  -5   4    2.50    2.70
   5   5  -4    2.80    2.70
   5   5  -4    3.90    2.20
  -5  -5   4   -0.10    3.60
  -5  -5   4    5.50    2.50
  -5  -5   4    8.30    3.10
   4   5  -4   19.50    3.20
   4   5  -4   20.00    2.90
  -4  -5   4   29.20    4.70
  -4  -5   4   17.40    3.20
  -4  -5   4   19.40    4.20
   3   5  -4   -1.60    1.90
   3   5  -4    3.10    1.70
   3   5  -4    2.60    3.50
   3   5  -4    2.40    1.20
  -3  -5   4    4.60    2.50
  -3  -5   4   -0.30    2.00
   2   5  -4   -1.20    2.60
   2   5  -4    2.10    1.50
   2   5  -4    2.40    2.10
   2   5  -4    1.80    0.90
  -2  -5   4    1.10    2.20
  -2  -5   4    0.30    1.70
   1   5  -4    6.70    1.70
   1   5  -4    6.80    1.80
   1   5  -4    7.30    1.70
   1   5  -4    5.10    2.50
  -1  -5   4    7.70    2.10
  -1  -5   4    6.60    1.90
  -1  -5   4    5.70    1.90
   0   5  -4  110.39    5.20
   0   5  -4  109.79    4.40
   0   5  -4  105.99    6.60
   0   5  -4  108.19    4.90
   0  -5   4  101.19    6.10
   0  -5   4  111.69    5.40
   0  -5   4  110.89    5.00
   0  -5   4  113.49    5.90
  -1   5  -4  202.28    6.40
  -1   5  -4  197.48    8.60
   1  -5   4  192.58    6.50
   1  -5   4  188.28    6.40
   1  -5   4  181.48    9.50
   1  -5   4  201.38    7.00
   1  -5   4  200.58    8.30
   1  -5   4  202.68    7.80
  -2   5  -4   -0.30    1.00
  -2   5  -4    2.30    1.50
  -2   5  -4   -1.30    1.30
  -2   5  -4   -0.50    1.20
   2  -5   4   -1.70    1.40
   2  -5   4   -1.30    2.20
   2  -5   4    0.40    0.80
   2  -5   4    0.90    1.30
   2  -5   4    1.70    1.70
   2  -5   4   -1.40    1.30
  -3   5  -4  120.19    8.20
  -3   5  -4  112.79    5.00
  -3   5  -4  109.69    5.80
  -3   5  -4  107.09    5.20
   3  -5   4  116.99    5.60
   3  -5   4  106.59    5.00
   3  -5   4  117.09    5.30
   3  -5   4  102.49    4.70
  -4   5  -4    9.30    3.80
  -4   5  -4    5.90    2.00
  -4   5  -4    5.70    1.50
   4  -5   4    3.70    1.90
   4  -5   4    4.50    1.60
   4  -5   4    3.00    2.00
  -5   5  -4   20.40    5.10
  -5   5  -4   25.40    3.30
  -5   5  -4   26.00    2.70
   5  -5   4   24.30    3.30
   5  -5   4   25.50    3.20
   5  -5   4   24.10    3.20
   5  -5   4   23.00    3.20
  -6   5  -4   15.40    2.80
  -6   5  -4   18.50    6.20
  -6   5  -4   21.10    2.60
   6  -5   4   14.90    2.10
   6  -5   4   20.60    3.20
   6  -5   4   13.40    2.30
  -7   5  -4   15.20    3.10
  -7   5  -4    3.90    5.70
   7  -5   4   13.70    3.20
   7  -5   4    8.90    1.80
  -8   5  -4   -0.50    2.40
   8  -5   4   -3.10    2.40
  -9   5  -4   -1.90    2.50
   9  -5   4    0.10    2.80
   6   4  -4   -0.50    2.40
   6   4  -4   -0.40    1.90
  -6  -4   4    1.80    2.60
   5   4  -4    3.70    2.10
   5   4  -4   -0.80    2.30
  -5  -4   4    3.20    2.60
  -5  -4   4   -0.20    3.20
  -5  -4   4   -0.70    2.10
   4   4  -4   14.60    2.80
   4   4  -4   20.70    2.70
   4   4  -4   23.70    4.90
  -4  -4   4   27.10    3.90
  -4  -4   4   20.00    3.70
  -4  -4   4   20.70    3.10
   3   4  -4   19.60    2.70
   3   4  -4   22.60    4.20
   3   4  -4   33.40    2.90
  -3  -4   4   22.00    2.80
   2   4  -4   19.70    2.30
   2   4  -4   24.50    3.30
   2   4  -4   15.80    2.30
   2   4  -4   12.20    3.20
  -2  -4   4   16.80    2.40
  -2  -4   4   23.10    3.60
   1   4  -4    5.60    1.50
   1   4  -4    4.80    1.40
   1   4  -4    1.80    2.10
   1   4  -4    3.50    1.50
   1   4  -4    6.70    1.70
   1   4  -4    6.50    1.50
  -1  -4   4    4.60    1.50
  -1  -4   4    6.70    1.70
  -1  -4   4    0.90    1.80
  -1  -4   4    4.20    1.60
   0   4  -4  185.28    8.20
   0   4  -4  172.68    5.30
   0   4  -4  168.28    6.60
   0   4  -4  178.28    5.70
   0   4  -4  181.58    6.30
   0   4  -4  169.88    5.70
   0  -4   4  171.68    6.80
   0  -4   4  174.38    5.80
   0  -4   4  174.38    5.80
   0  -4   4  173.08    8.00
   0  -4   4  178.08    6.30
   0  -4   4  168.08    7.60
  -1   4  -4   -0.30    1.10
  -1   4  -4    0.90    1.30
  -1   4  -4    0.80    0.90
  -1   4  -4   -1.00    0.90
   1  -4   4   -0.50    1.10
   1  -4   4   -0.60    1.10
   1  -4   4    0.80    0.60
   1  -4   4    2.20    1.30
   1  -4   4    0.70    1.00
   1  -4   4    0.80    1.90
   1  -4   4    0.80    1.30
  -2   4  -4  134.09    4.70
  -2   4  -4  137.99    5.00
  -2   4  -4  141.79    5.50
  -2   4  -4  142.69    7.90
  -2   4  -4  145.79    6.50
   2  -4   4  136.59    5.20
   2  -4   4  145.29    5.70
   2  -4   4  132.69    7.20
   2  -4   4  138.19    4.30
   2  -4   4  129.09    4.90
   2  -4   4  130.39    4.80
  -3   4  -4    7.20    1.40
  -3   4  -4    7.20    1.60
  -3   4  -4   10.60    3.50
   3  -4   4    6.30    1.70
   3  -4   4    6.20    2.30
   3  -4   4    7.40    1.60
   3  -4   4    4.40    1.50
   3  -4   4    3.60    1.40
  -4   4  -4   27.00    2.30
  -4   4  -4   20.70    2.50
  -4   4  -4   29.50    5.10
   4  -4   4   22.10    2.60
   4  -4   4   22.70    2.90
   4  -4   4   24.50    2.40
   4  -4   4   28.60    2.80
   4  -4   4   23.50    2.80
  -5   4  -4   13.30    1.90
  -5   4  -4   12.40    4.20
  -5   4  -4   13.90    2.40
   5  -4   4   16.10    2.40
   5  -4   4   10.60    1.70
   5  -4   4    9.30    2.40
   5  -4   4   15.50    2.60
  -6   4  -4  493.05   21.30
  -6   4  -4  484.75   13.00
   6  -4   4  472.95   12.30
   6  -4   4  488.45   13.00
   6  -4   4  457.65   14.60
  -7   4  -4   32.10    7.00
  -7   4  -4   39.30    4.80
  -8   4  -4    0.10    2.30
  -9   4  -4    1.30    2.70
   7   3  -4    4.00    2.10
   7   3  -4    2.20    2.80
  -7  -3   4   11.30    3.40
   6   3  -4    3.80    2.30
   6   3  -4    6.50    2.90
  -6  -3   4    5.50    2.70
  -6  -3   4    6.50    3.00
  -6  -3   4   -2.50    3.50
   5   3  -4    6.80    2.10
   5   3  -4    4.60    3.50
   5   3  -4    4.90    2.30
  -5  -3   4    6.20    2.60
  -5  -3   4    2.20    3.20
  -5  -3   4    3.60    2.00
   4   3  -4    5.20    3.00
   4   3  -4    3.80    1.50
   4   3  -4    5.10    2.00
  -4  -3   4    3.80    1.90
  -4  -3   4    3.90    2.40
  -4  -3   4    4.10    1.70
   3   3  -4    7.10    2.70
   3   3  -4    7.50    1.90
   3   3  -4    8.40    2.00
   3   3  -4    5.80    1.70
  -3  -3   4    7.10    2.20
  -3  -3   4    8.10    1.70
  -3  -3   4    9.40    2.10
   2   3  -4  114.49    5.40
   2   3  -4  115.09    4.50
   2   3  -4  128.79    7.60
   2   3  -4  119.09    4.70
   2   3  -4  116.59    4.30
   2   3  -4  112.19    5.40
  -2  -3   4  110.69    4.60
  -2  -3   4  111.29    6.70
  -2  -3   4  124.29    6.00
  -2  -3   4  114.59    4.70
   1   3  -4  935.11   18.00
   1   3  -4  942.71   27.50
   1   3  -4  937.71   22.50
   1   3  -4  961.40   24.10
   1   3  -4  916.81   19.10
   1   3  -4  936.51   19.10
  -1  -3   4  972.20   24.20
  -1  -3   4  928.71   19.10
  -1  -3   4  919.61   27.20
  -1  -3   4  915.71   19.10
   0   3  -4  171.48    5.00
   0   3  -4  163.88    5.10
   0   3  -4  164.68    4.70
   0   3  -4  170.88    5.40
   0   3  -4  165.38    7.30
   0   3  -4  169.88    6.10
   0  -3   4  170.88    7.20
   0  -3   4  158.58    5.00
   0  -3   4  168.18    7.00
   0  -3   4  166.08    5.40
   0  -3   4  166.48    5.10
  -1   3  -4   71.49    4.50
  -1   3  -4   77.19    3.80
  -1   3  -4   77.59    3.30
  -1   3  -4   86.19    5.30
  -1   3  -4   79.79    3.20
   1  -3   4   81.89    3.90
   1  -3   4   71.99    3.20
   1  -3   4   78.79    3.40
   1  -3   4   73.99    3.20
   1  -3   4   77.19    4.60
   1  -3   4   75.49    2.50
  -2   3  -4    2.40    1.00
  -2   3  -4    3.40    1.20
  -2   3  -4    4.00    2.10
  -2   3  -4    2.40    1.00
   2  -3   4    3.60    1.60
   2  -3   4    2.90    1.20
   2  -3   4    3.50    1.20
   2  -3   4    4.40    0.50
   2  -3   4    3.00    1.20
   2  -3   4    3.50    1.20
  -3   3  -4  101.39    7.20
  -3   3  -4  101.59    4.10
  -3   3  -4   98.49    3.90
  -3   3  -4   99.99    3.90
   3  -3   4   96.69    4.30
   3  -3   4   98.99    4.00
   3  -3   4   99.59    6.10
   3  -3   4   97.79    4.10
   3  -3   4  103.39    4.20
   3  -3   4   99.79    3.50
  -4   3  -4    7.10    1.80
  -4   3  -4    7.00    1.10
  -4   3  -4    4.30    2.90
   4  -3   4    6.60    1.80
   4  -3   4    5.70    2.00
   4  -3   4    6.80    1.70
   4  -3   4    5.50    1.10
  -5   3  -4   33.50    6.00
  -5   3  -4   29.60    3.30
   5  -3   4   31.00    3.00
   5  -3   4   32.40    3.10
  -6   3  -4  214.88    7.80
  -6   3  -4  198.38   13.30
  -7   3  -4   22.20    3.60
  -7   3  -4   17.40    6.00
  -8   3  -4   -0.70    5.80
  -8   3  -4   13.70    3.20
   8   2  -4    1.40    2.30
   8   2  -4   -1.90    2.60
  -8  -2   4    3.70    3.10
   7   2  -4   19.20    3.10
   7   2  -4   19.70    3.50
  -7  -2   4    8.00    5.30
  -7  -2   4   15.30    3.70
  -7  -2   4   21.30    3.80
   6   2  -4  149.19    7.20
   6   2  -4  146.49    6.20
  -6  -2   4  133.69   10.10
  -6  -2   4  151.38    7.30
  -6  -2   4  159.38    8.50
   5   2  -4    6.80    1.80
   5   2  -4    6.00    2.20
   5   2  -4    3.30    3.00
  -5  -2   4    6.30    2.30
  -5  -2   4    4.30    3.00
  -5  -2   4    5.00    1.90
   4   2  -4   76.39    3.80
   4   2  -4   66.89    4.60
   4   2  -4   74.99    4.40
   4   2  -4   77.79    6.80
  -4  -2   4   79.59    6.40
  -4  -2   4   78.39    4.40
  -4  -2   4   77.29    4.50
   3   2  -4   11.10    1.70
   3   2  -4    9.70    1.90
   3   2  -4   10.10    1.80
   3   2  -4   12.10    1.80
   3   2  -4   12.70    2.80
   3   2  -4    9.80    1.80
  -3  -2   4   13.30    1.80
  -3  -2   4   10.80    2.20
  -3  -2   4   12.60    1.90
  -3  -2   4   10.30    2.40
  -3  -2   4   10.10    1.70
   2   2  -4  261.97    8.70
   2   2  -4  258.97    7.10
   2   2  -4  263.77    7.00
   2   2  -4  256.57    8.30
   2   2  -4  289.27   11.00
   2   2  -4  262.17    6.60
  -2  -2   4  270.97    7.10
  -2  -2   4  269.77    9.10
  -2  -2   4  255.17    7.00
  -2  -2   4  261.57   10.30
   1   2  -4   36.30    2.90
   1   2  -4   31.10    2.30
   1   2  -4   32.70    2.00
   1   2  -4   35.60    2.30
   1   2  -4   33.20    3.50
   1   2  -4   34.30    2.00
  -1  -2   4   33.40    2.30
  -1  -2   4   35.50    2.40
  -1  -2   4   33.00    2.30
  -1  -2   4   31.50    3.20
  -1  -2   4   41.70    2.80
   0   2  -4 2282.47   41.40
   0   2  -4 2164.18   48.70
   0   2  -4 2313.57   41.40
   0   2  -4 2291.27   59.39
   0   2  -4 2214.08   53.19
   0   2  -4 2244.18   39.10
   0   2  -4 2210.28   61.49
   0  -2   4 2240.08   62.39
   0  -2   4 2295.97   41.40
   0  -2   4 2313.57   59.29
   0  -2   4 2257.87   41.40
  -1   2  -4  402.86    8.60
  -1   2  -4  381.56   12.60
  -1   2  -4  381.46    8.50
  -1   2  -4  390.06    8.90
  -1   2  -4  394.86   13.20
  -1   2  -4  396.06   10.10
   1  -2   4  389.76   12.80
   1  -2   4  383.06    8.60
   1  -2   4  389.46    8.60
   1  -2   4  369.66    8.90
   1  -2   4  391.86    7.60
  -2   2  -4   47.40    2.50
  -2   2  -4   42.10    2.20
  -2   2  -4   43.40    4.20
  -2   2  -4   42.50    2.30
   2  -2   4   42.60    1.70
   2  -2   4   40.70    2.40
   2  -2   4   42.10    2.50
   2  -2   4   42.80    2.50
   2  -2   4   39.80    3.30
  -3   2  -4  227.78    6.20
  -3   2  -4  230.08    7.20
  -3   2  -4  228.18   10.30
  -3   2  -4  222.18    6.10
  -3   2  -4  221.98    6.00
   3  -2   4  223.98    6.20
   3  -2   4  217.78    9.60
   3  -2   4  219.08    6.80
  -4   2  -4   34.10    2.80
  -4   2  -4   33.20    5.40
  -4   2  -4   34.70    1.60
  -4   2  -4   39.50    3.80
   4  -2   4   34.60    2.80
   4  -2   4   36.80    2.90
  -5   2  -4    1.20    1.40
  -5   2  -4    2.40    2.90
  -5   2  -4    2.30    2.10
   5  -2   4    3.20    1.40
   5  -2   4    3.50    1.60
   5  -2   4    2.00    1.40
  -6   2  -4   -0.30    2.70
  -6   2  -4    2.60    3.80
  -6   2  -4   -0.60    1.70
   6  -2   4    2.00    1.90
  -7   2  -4   23.50    3.30
  -7   2  -4   13.70    5.30
   7  -2   4   28.00    3.60
  -8   2  -4   16.00    6.20
  -8   2  -4   23.20    3.60
   8   1  -4   15.50    3.60
   8   1  -4   15.60    2.80
  -8  -1   4   16.90    3.70
   7   1  -4  160.18    6.80
   7   1  -4  172.48    7.90
  -7  -1   4  157.48    9.70
  -7  -1   4  151.18   11.50
  -7  -1   4  166.38    7.90
   6   1  -4   15.40    2.40
   6   1  -4   12.30    3.70
   6   1  -4   15.30    2.70
  -6  -1   4   12.30    2.90
  -6  -1   4   11.90    4.20
  -6  -1   4   13.30    2.60
   5   1  -4  108.49    5.30
   5   1  -4  107.19    8.40
   5   1  -4   99.79    4.50
  -5  -1   4  105.79    5.20
  -5  -1   4  124.99    8.30
  -5  -1   4  110.79    6.00
   4   1  -4   31.20    2.50
   4   1  -4   31.40    2.90
   4   1  -4   33.60    4.80
  -4  -1   4   33.00    2.80
  -4  -1   4   30.00    2.90
  -4  -1   4   33.20    2.90
  -4  -1   4   43.30    5.10
   3   1  -4    6.20    1.50
   3   1  -4    5.00    1.20
   3   1  -4    3.20    1.30
   3   1  -4    5.70    1.30
   3   1  -4    8.00    2.30
  -3  -1   4    7.60    1.90
  -3  -1   4    5.80    2.00
  -3  -1   4    3.40    1.30
  -3  -1   4    4.30    1.30
  -3  -1   4    7.10    1.30
   2   1  -4  589.34   12.30
   2   1  -4  595.64   12.20
   2   1  -4  578.54   15.90
   2   1  -4  588.54   18.10
   2   1  -4  569.34   11.60
  -2  -1   4  581.84   12.30
  -2  -1   4  576.04   17.90
  -2  -1   4  582.14   12.20
   1   1  -4 1475.25   40.20
   1   1  -4 1406.26   35.50
   1   1  -4 1509.25   27.50
   1   1  -4 1507.15   40.00
   1   1  -4 1458.65   26.00
   1   1  -4 1533.55   27.50
  -1  -1   4 1489.75   27.50
  -1  -1   4 1446.56   39.80
  -1  -1   4 1505.25   27.50
   0   1  -4  535.35   16.10
   0   1  -4  549.05   10.70
   0   1  -4  562.04   10.80
   0   1  -4  537.35   10.00
   0   1  -4  545.75   16.40
   0  -1   4  532.15   16.00
   0  -1   4  538.15   11.10
   0  -1   4  525.05   10.60
   0  -1   4  542.35   10.70
   0  -1   4  537.15   10.20
   0  -1   4  547.95   10.70
  -1   1  -4    1.80    0.70
  -1   1  -4    2.00    0.50
  -1   1  -4    1.60    0.70
  -1   1  -4    1.40    1.20
   1  -1   4    1.20    0.60
   1  -1   4    0.80    0.70
   1  -1   4    1.10    0.70
   1  -1   4    2.00    0.60
   1  -1   4    1.30    0.70
   1  -1   4    1.00    0.90
  -2   1  -4  156.78    7.50
  -2   1  -4  153.08    5.10
  -2   1  -4  146.09    4.20
  -2   1  -4  151.78    4.40
  -2   1  -4  151.08    4.30
   2  -1   4  149.19    4.30
   2  -1   4  148.39    7.00
   2  -1   4  155.08    5.00
   2  -1   4  154.48    4.40
  -3   1  -4  305.27    7.10
  -3   1  -4  317.47    9.80
  -3   1  -4  317.47   12.90
  -3   1  -4  308.27    7.70
  -3   1  -4  318.57    7.80
   3  -1   4  318.27    9.60
   3  -1   4  306.87    7.80
   3  -1   4  322.57    7.90
   3  -1   4  311.17   12.40
  -4   1  -4   48.60    5.50
  -4   1  -4   46.30    3.10
  -4   1  -4   49.40    4.30
   4  -1   4   47.20    3.10
   4  -1   4   48.70    3.20
   4  -1   4   46.00    3.50
  -5   1  -4   65.89    4.00
  -5   1  -4   66.89    5.90
  -5   1  -4   63.79    6.90
   5  -1   4   69.29    4.20
   5  -1   4   69.99    4.00
  -6   1  -4    8.30    4.20
  -6   1  -4   10.00    2.30
  -6   1  -4    5.40    3.10
   6  -1   4    8.30    2.40
  -7   1  -4    5.10    4.10
  -7   1  -4    8.50    2.50
  -7   1  -4   -4.10    3.50
   7  -1   4   13.20    2.90
  -8   1  -4   -2.20    4.70
   8  -1   4    4.80    2.70
   8  -1   4    3.10    2.10
   9   0  -4   -0.20    2.10
   9   0  -4   -4.20    2.50
  -9   0   4    1.60    2.80
   8   0  -4    2.50    2.70
   8   0  -4    2.30    2.30
  -8   0   4    4.30    2.90
   7   0  -4    0.00    1.70
   7   0  -4   -0.40    2.10
  -7   0   4   -0.10    2.10
   6   0  -4    2.20    1.50
   6   0  -4    3.30    2.00
   6   0  -4    3.20    2.60
  -6   0   4    0.40    2.40
  -6   0   4    1.90    1.90
   5   0  -4   58.29    3.80
   5   0  -4   59.59    3.60
   5   0  -4   65.89    6.10
  -5   0   4   63.49    4.90
  -5   0   4   58.39    3.60
  -5   0   4   57.89    3.80
   4   0  -4  796.92   17.10
   4   0  -4  829.82   22.90
   4   0  -4  816.02   25.00
   4   0  -4  800.82   23.20
   4   0  -4  832.52   17.30
  -4   0   4  845.32   23.70
  -4   0   4  779.82   17.20
  -4   0   4  804.72   17.10
  -4   0   4  834.42   25.10
   3   0  -4  106.49    3.80
   3   0  -4  110.59    5.70
   3   0  -4  114.49    3.80
   3   0  -4  116.79    6.10
   3   0  -4  110.39    3.90
  -3   0   4  112.99    3.90
  -3   0   4  111.29    3.80
  -3   0   4  114.39    6.00
   2   0  -4   -0.10    1.00
   2   0  -4    0.60    0.70
   2   0  -4    0.10    0.50
  -2   0   4    0.70    0.70
  -2   0   4    0.00    0.60
  -2   0   4   -0.30    0.80
   1   0  -4  162.08    3.70
   1   0  -4  168.48    3.70
   1   0  -4  153.48    3.60
   1   0  -4  149.88    5.40
   1   0  -4  156.88    6.40
  -1   0   4  164.38    3.70
  -1   0   4  151.68    4.20
  -1   0   4  153.18    3.70
  -1   0   4  158.48    3.90
   0   0  -4   16.90    0.80
   0   0  -4   17.40    1.00
   0   0  -4   17.30    0.70
   0   0  -4   14.20    1.90
   0   0   4   16.40    1.40
   0   0   4   17.60    1.20
   0   0   4   17.70    1.00
  -1   0  -4  193.28    4.90
  -1   0  -4  207.48    6.40
  -1   0  -4  200.68    4.50
  -1   0  -4  193.68    8.10
  -1   0  -4  210.28    4.60
   1   0   4  194.48    4.60
   1   0   4  209.58    5.00
   1   0   4  200.68    5.10
   1   0   4  199.58    3.70
  -2   0  -4  586.04   19.90
  -2   0  -4  588.94   16.20
  -2   0  -4  595.74   12.10
  -2   0  -4  604.94   12.10
   2   0   4  605.34   16.10
   2   0   4  591.84   12.20
   2   0   4  574.94   12.40
   2   0   4  611.54   12.20
  -3   0  -4  309.67   10.40
  -3   0  -4  310.27   13.00
  -3   0  -4  313.57    7.70
  -3   0  -4  299.67    7.60
   3   0   4  303.07   10.00
   3   0   4  302.77    8.00
   3   0   4  304.57    7.70
   3   0   4  320.17    7.80
  -4   0  -4   55.39    5.70
  -4   0  -4   51.29    3.20
  -4   0  -4   53.09    4.60
   4   0   4   55.99    3.40
   4   0   4   51.39    3.20
  -5   0  -4   58.19    3.90
  -5   0  -4   51.19    5.80
  -5   0  -4   52.39    6.70
   5   0   4   54.79    3.60
   5   0   4   59.69    4.10
  -6   0  -4    7.20    2.20
  -6   0  -4    3.10    2.90
  -6   0  -4    9.50    4.10
   6   0   4    8.30    1.80
   6   0   4    9.10    2.60
  -7   0  -4    2.90    4.10
   7   0   4    7.70    2.20
   7   0   4   11.50    3.00
   9  -1  -4   -1.40    2.30
   9  -1  -4   -0.30    2.30
  -9   1   4    3.80    2.70
   8  -1  -4    9.80    3.10
  -8   1   4    8.90    3.00
   7  -1  -4    1.90    2.00
   7  -1  -4    2.70    1.40
  -7   1   4   -1.80    1.70
   6  -1  -4   41.90    3.70
   6  -1  -4   45.90    5.50
   6  -1  -4   40.20    3.50
  -6   1   4   38.90    3.70
  -6   1   4   39.00    5.10
   5  -1  -4   -0.30    0.90
   5  -1  -4    1.20    2.00
   5  -1  -4    0.00    1.20
  -5   1   4   -0.70    1.70
  -5   1   4   -0.30    1.10
  -5   1   4   -0.60    1.70
  -5   1   4    0.20    1.20
   4  -1  -4   71.89    3.10
   4  -1  -4   68.09    5.10
   4  -1  -4   64.89    3.70
   4  -1  -4   70.49    5.20
   4  -1  -4   71.99    3.40
  -4   1   4   74.19    3.30
  -4   1   4   71.99    3.40
  -4   1   4   66.69    4.80
   3  -1  -4  339.37    7.70
   3  -1  -4  336.57   10.90
   3  -1  -4  336.17    7.60
   3  -1  -4  351.66   11.70
  -3   1   4  344.77    7.70
  -3   1   4  339.27    7.80
  -3   1   4  338.07    8.00
  -3   1   4  329.97    8.10
  -3   1   4  344.17   11.40
   2  -1  -4   24.10    1.30
   2  -1  -4   22.00    2.40
   2  -1  -4   23.20    1.30
  -2   1   4   24.10    1.30
  -2   1   4   23.60    1.50
  -2   1   4   20.70    2.30
  -2   1   4   22.80    1.30
  -2   1   4   22.90    1.80
  -2   1   4   23.10    1.20
  -1   1   4 1969.10   35.90
  -1   1   4 1977.40   34.90
   0   1   4    2.70    0.80
   0   1   4    2.70    0.90
  -1  -1  -4   13.50    1.20
  -1  -1  -4   11.50    2.40
  -1  -1  -4   13.30    2.00
  -1  -1  -4   12.70    1.10
   1   1   4   13.90    1.50
   1   1   4   13.30    1.60
   1   1   4   14.60    1.20
  -2  -1  -4   35.90    4.10
  -2  -1  -4   38.50    2.10
  -2  -1  -4   39.10    3.30
  -2  -1  -4   38.40    2.10
  -2  -1  -4   38.30    1.90
   2   1   4   38.00    2.40
   2   1   4   39.20    2.10
   2   1   4   39.50    1.40
   2   1   4   36.50    2.10
   2   1   4   37.10    3.10
  -3  -1  -4   74.39    5.00
  -3  -1  -4   80.19    3.50
  -3  -1  -4   81.49    6.40
   3   1   4   78.69    2.60
   3   1   4   71.89    3.70
   3   1   4   78.19    3.60
   3   1   4   78.49    3.40
   3   1   4   74.49    4.80
  -4  -1  -4   -0.90    1.60
  -4  -1  -4   -2.10    2.10
  -4  -1  -4   -0.40    1.20
   4   1   4   -1.30    1.30
   4   1   4    0.10    1.00
   4   1   4    0.80    0.90
   4   1   4   -0.40    1.30
  -5  -1  -4    9.50    2.80
  -5  -1  -4   11.60    2.20
  -5  -1  -4   10.30    3.90
   5   1   4   15.90    2.70
   5   1   4   10.00    2.40
   5   1   4   15.20    1.90
  -6  -1  -4   -3.50    2.50
  -6  -1  -4    1.90    3.30
   6   1   4   -0.20    2.10
   6   1   4    0.00    2.00
   6   1   4   -0.80    1.30
  -7  -1  -4    2.40    4.50
   7   1   4    3.20    2.50
   7   1   4    5.40    2.60
   9  -2  -4   15.80    3.40
  -9   2   4   20.90    3.70
   8  -2  -4   -2.40    1.90
  -8   2   4   -0.70    2.00
   7  -2  -4    9.00    2.30
   7  -2  -4    7.10    2.00
  -7   2   4    7.00    2.20
  -7   2   4    4.10    3.10
   6  -2  -4   12.90    2.30
   6  -2  -4    8.80    2.80
   6  -2  -4    8.60    1.90
  -6   2   4    7.70    2.70
  -6   2   4   12.20    2.10
  -6   2   4    8.40    2.00
   5  -2  -4   45.90    3.20
   5  -2  -4   50.99    4.70
   5  -2  -4   47.60    4.00
  -5   2   4   50.79    4.40
  -5   2   4   49.70    3.10
  -5   2   4   50.69    3.20
   4  -2  -4   48.40    2.50
   4  -2  -4   47.50    4.30
   4  -2  -4   54.09    4.10
   4  -2  -4   51.49    2.80
  -4   2   4   53.89    2.70
  -4   2   4   48.50    3.60
  -4   2   4   49.30    2.70
  -4   2   4   48.30    3.10
   3  -2  -4  281.77    6.40
   3  -2  -4  280.97    9.60
   3  -2  -4  264.07    6.30
  -3   2   4  278.87    6.70
  -3   2   4  285.17    6.40
  -3   2   4  276.57    6.40
  -3   2   4  279.27    9.30
  -3   2   4  268.17    7.00
   2  -2  -4  779.52   21.60
   2  -2  -4  752.42   15.50
   2  -2  -4  745.03   14.30
  -2   2   4  763.82   15.00
  -2   2   4  798.72   15.70
  -2   2   4  778.72   14.30
  -1   2   4   51.99    2.70
  -1   2   4   52.79    2.40
   0  -2  -4    3.40    0.90
   0  -2  -4    3.50    0.50
   0  -2  -4    3.80    0.50
   0  -2  -4    4.30    0.40
   0  -2  -4    2.50    1.10
   0   2   4    3.60    0.50
   0   2   4    2.50    1.10
   0   2   4    2.00    0.90
   0   2   4    3.60    0.50
  -1  -2  -4   22.80    1.60
  -1  -2  -4   23.70    1.90
  -1  -2  -4   21.80    1.40
  -1  -2  -4   17.00    2.60
   1   2   4   22.40    1.90
   1   2   4   22.50    1.60
  -2  -2  -4  168.18    4.80
  -2  -2  -4  170.98    5.10
  -2  -2  -4  159.58    7.30
  -2  -2  -4  163.98    4.80
  -2  -2  -4  161.78    8.90
   2   2   4  161.28    3.70
   2   2   4  158.68    4.70
   2   2   4  156.18    5.40
   2   2   4  167.58    4.90
  -3  -2  -4    4.80    2.70
  -3  -2  -4    6.40    1.50
  -3  -2  -4    4.40    0.80
  -3  -2  -4    2.10    1.80
   3   2   4    5.80    1.50
   3   2   4    6.30    1.10
   3   2   4    4.10    1.70
   3   2   4    6.20    1.40
  -4  -2  -4   81.09    4.20
  -4  -2  -4   82.19    8.00
  -4  -2  -4   76.09    6.20
   4   2   4   82.49    4.30
   4   2   4   87.69    4.60
   4   2   4   77.99    3.20
  -5  -2  -4    1.80    2.70
  -5  -2  -4    2.70    3.20
   5   2   4    1.70    1.90
   5   2   4    5.30    1.50
   5   2   4    5.80    2.20
  -6  -2  -4   -2.70    3.00
  -6  -2  -4    5.30    4.10
   6   2   4    3.90    2.40
   6   2   4    2.60    2.30
  10  -3  -4    3.60    2.70
 -10   3   4    2.60    2.70
   9  -3  -4    1.80    2.20
   9  -3  -4    0.90    1.40
  -9   3   4   -1.70    2.00
   8  -3  -4   66.89    5.10
  -8   3   4   65.99    5.20
  -8   3   4   59.89    5.10
  -8   3   4   48.30    7.10
   7  -3  -4    7.70    2.10
  -7   3   4    5.90    2.00
  -7   3   4    4.00    2.40
   6  -3  -4   16.30    3.00
   6  -3  -4   25.70    4.10
   6  -3  -4   22.40    2.80
  -6   3   4   22.30    2.60
  -6   3   4   28.50    3.20
  -6   3   4   19.90    2.50
  -6   3   4   14.70    2.60
   5  -3  -4   -2.60    2.10
   5  -3  -4    1.00    1.20
   5  -3  -4    0.40    1.40
  -5   3   4    1.10    1.30
  -5   3   4   -0.10    1.00
  -5   3   4    2.30    1.20
  -5   3   4   -0.50    1.00
   4  -3  -4  235.08   10.00
   4  -3  -4  246.18    6.30
   4  -3  -4  243.68    8.60
   4  -3  -4  233.78    6.10
  -4   3   4  240.78    6.20
  -4   3   4  228.78    8.20
  -4   3   4  234.08    6.20
  -4   3   4  236.98    6.80
   3  -3  -4   42.30    2.30
   3  -3  -4   40.40    1.90
   3  -3  -4   40.60    2.90
  -3   3   4   39.80    2.20
  -3   3   4   40.80    2.10
  -3   3   4   40.10    2.00
  -3   3   4   39.30    2.60
   2  -3  -4  401.76   11.30
   2  -3  -4  401.96    7.90
   2  -3  -4  403.36    8.00
   2  -3  -4  409.96    9.10
  -2   3   4  395.26    9.60
  -2   3   4  402.46    8.00
  -2   3   4  391.56    9.00
   1  -3  -4   12.90    0.90
   1  -3  -4    8.50    1.50
   1  -3  -4   11.70    0.90
  -1   3   4    9.10    1.40
  -1   3   4    7.10    1.50
  -1   3   4   10.70    1.00
   0  -3  -4   65.49    3.50
   0  -3  -4   63.49    4.20
   0  -3  -4   66.09    2.30
   0  -3  -4   68.09    2.20
   0   3   4   70.89    3.80
   0   3   4   62.09    3.10
   0   3   4   66.09    2.30
  -1  -3  -4    2.10    0.90
  -1  -3  -4    2.10    1.00
  -1  -3  -4    3.30    0.90
  -1  -3  -4    2.30    1.50
   1   3   4    3.00    1.20
   1   3   4    2.90    1.00
   1   3   4    3.40    1.00
  -2  -3  -4    3.30    1.80
  -2  -3  -4    5.40    2.70
  -2  -3  -4    4.60    1.10
  -2  -3  -4    4.90    1.30
   2   3   4    5.30    1.40
   2   3   4    5.30    0.90
   2   3   4    3.70    1.50
   2   3   4    4.20    1.30
  -3  -3  -4   30.50    2.90
  -3  -3  -4   28.10    5.10
  -3  -3  -4   23.10    3.80
  -3  -3  -4   27.10    2.40
   3   3   4   29.50    3.10
   3   3   4   28.30    2.00
   3   3   4   27.70    2.70
   3   3   4   30.30    3.20
  -4  -3  -4    6.20    3.30
  -4  -3  -4    4.80    2.70
   4   3   4    3.60    2.00
   4   3   4    4.00    1.30
   4   3   4    7.00    2.20
  -5  -3  -4    2.90    3.50
  -5  -3  -4    0.30    2.40
   5   3   4    5.70    2.30
   5   3   4    3.70    2.20
  10  -4  -4    1.70    2.50
 -10   4   4   -0.40    2.30
 -10   4   4   -6.40    2.50
   9  -4  -4    1.90    1.60
   9  -4  -4    0.10    2.10
  -9   4   4   -2.10    2.30
  -9   4   4   -0.20    2.10
   8  -4  -4    8.40    2.10
   8  -4  -4   10.60    2.50
  -8   4   4   12.50    2.70
  -8   4   4    7.30    2.40
   7  -4  -4   22.70    3.10
   7  -4  -4   11.30    2.10
  -7   4   4    8.60    2.30
  -7   4   4   19.00    2.90
  -7   4   4   12.30    2.60
   6  -4  -4   -1.70    2.80
   6  -4  -4    6.90    1.80
   6  -4  -4    5.30    1.80
   6  -4  -4    4.10    1.60
  -6   4   4    5.40    1.70
  -6   4   4    3.60    1.40
  -6   4   4    1.20    1.60
  -6   4   4    4.50    1.60
   5  -4  -4  300.67    8.60
   5  -4  -4  286.77   12.90
   5  -4  -4  298.97   10.00
   5  -4  -4  292.27   10.00
  -5   4   4  299.17    8.30
  -5   4   4  298.77    7.90
  -5   4   4  308.97    7.90
  -5   4   4  289.47    9.60
   4  -4  -4  177.28    5.00
   4  -4  -4  174.08    5.00
   4  -4  -4  165.68    6.80
   4  -4  -4  176.38    5.70
   4  -4  -4  169.88    6.40
  -4   4   4  175.48    5.00
  -4   4   4  171.68    5.80
  -4   4   4  174.68    5.10
   3  -4  -4    1.30    0.70
   3  -4  -4    0.70    0.80
   3  -4  -4    0.20    1.00
   3  -4  -4    0.70    1.10
   3  -4  -4    0.20    0.70
  -3   4   4    0.70    0.80
  -3   4   4    0.70    1.20
  -3   4   4    1.60    0.80
  -3   4   4    2.10    1.00
   2  -4  -4   88.29    3.60
   2  -4  -4   91.39    2.80
   2  -4  -4   92.39    4.80
   2  -4  -4   92.29    2.80
  -2   4   4   92.09    2.90
  -2   4   4   90.19    4.10
  -2   4   4   92.39    3.70
   1  -4  -4    2.90    1.10
   1  -4  -4    5.20    0.90
   1  -4  -4    3.10    1.40
   1  -4  -4    4.30    0.80
  -1   4   4    4.90    0.90
  -1   4   4    2.90    1.70
  -1   4   4    3.50    1.20
   0  -4  -4   67.59    2.60
   0  -4  -4   67.29    2.70
   0  -4  -4   69.69    4.00
   0  -4  -4   67.19    5.00
   0   4   4   56.09    2.50
   0   4   4   70.19    3.60
   0   4   4   72.29    2.80
  -1  -4  -4  383.26   11.20
  -1  -4  -4  382.76   13.90
  -1  -4  -4  373.16    8.90
   1   4   4  408.96    9.10
   1   4   4  380.96   10.10
   1   4   4  377.16    9.00
  -2  -4  -4  138.39    9.60
  -2  -4  -4  131.89    8.10
  -2  -4  -4  118.99    5.30
  -2  -4  -4  131.49    4.90
   2   4   4  132.29    5.10
   2   4   4  121.09    5.40
   2   4   4  122.99    4.80
  -3  -4  -4   21.60    4.70
  -3  -4  -4   21.80    2.80
  -3  -4  -4   19.30    3.80
   3   4   4   18.30    2.90
   3   4   4   22.60    2.20
   3   4   4   28.50    3.40
  -4  -4  -4   -0.30    2.30
  -4  -4  -4    0.40    2.70
   4   4   4   -1.20    1.80
   4   4   4   -1.00    1.80
  -5  -4  -4    1.20    3.30
  -5  -4  -4   -3.10    2.60
   5   4   4   -0.50    2.40
   5   4   4   -0.70    2.10
  10  -5  -4    6.20    2.20
  10  -5  -4   10.80    3.00
 -10   5   4    8.50    3.00
 -10   5   4    4.80    2.80
   9  -5  -4    1.20    2.20
   9  -5  -4    1.50    1.70
  -9   5   4    0.30    2.10
  -9   5   4   -1.00    2.00
   8  -5  -4    0.70    1.90
   8  -5  -4    0.20    1.50
  -8   5   4    0.00    1.80
  -8   5   4   -2.00    1.70
   7  -5  -4    4.50    1.90
  -7   5   4    4.10    2.10
  -7   5   4    5.40    1.30
  -7   5   4    2.60    1.90
  -7   5   4   -1.00    1.70
   6  -5  -4  110.79    6.30
   6  -5  -4  108.79    5.70
  -6   5   4  109.19    5.30
  -6   5   4  103.49    5.10
  -6   5   4  101.59    4.90
   5  -5  -4  266.57    8.30
   5  -5  -4  275.37    7.50
   5  -5  -4  267.37    8.40
   5  -5  -4  286.77   10.10
  -5   5   4  270.07    7.60
  -5   5   4  272.47    7.50
  -5   5   4  279.57    8.20
   4  -5  -4  107.49    5.80
   4  -5  -4  106.69    3.90
   4  -5  -4  106.09    4.60
   4  -5  -4  102.09    4.20
  -4   5   4  101.89    4.80
  -4   5   4  107.09    3.90
  -4   5   4  108.79    4.10
   3  -5  -4   10.00    1.90
   3  -5  -4    6.90    1.20
   3  -5  -4    8.00    1.30
   3  -5  -4    6.30    1.80
   3  -5  -4    7.40    1.20
  -3   5   4    7.00    1.30
  -3   5   4    6.40    1.20
  -3   5   4    9.10    1.70
  -3   5   4    5.90    1.70
   2  -5  -4   34.90    3.50
   2  -5  -4   31.00    2.00
   2  -5  -4   33.60    2.10
   2  -5  -4   32.30    3.00
  -2   5   4   29.50    3.40
  -2   5   4   32.70    2.50
  -2   5   4   35.10    2.30
   1  -5  -4   15.30    1.70
   1  -5  -4   13.70    2.60
   1  -5  -4   18.00    2.50
   1  -5  -4   15.70    1.60
  -1   5   4   12.20    2.40
  -1   5   4   15.20    1.70
  -1   5   4   18.60    2.30
  -1   5   4   13.20    1.50
   0  -5  -4  191.58    9.40
   0  -5  -4  206.08    7.90
   0  -5  -4  194.68    5.60
   0   5   4  208.98    5.90
   0   5   4  197.88    5.70
   0   5   4  193.58    6.70
  -1  -5  -4    1.20    1.40
  -1  -5  -4    5.00    2.20
  -2  -5  -4    0.50    2.10
  -2  -5  -4    3.00    2.80
  -2  -5  -4    1.50    1.40
   2   5   4    2.20    1.60
   2   5   4   -0.80    1.70
  -3  -5  -4   13.40    3.50
  -3  -5  -4   21.00    5.00
   3   5   4   12.30    2.50
   3   5   4   13.60    2.90
  -4  -5  -4    2.10    2.90
  -4  -5  -4    7.30    3.90
   4   5   4    2.70    2.50
   4   5   4   -0.30    2.20
  10  -6  -4    1.50    2.00
 -10   6   4    1.30    2.50
 -10   6   4    1.60    2.40
   9  -6  -4   -0.80    1.60
  -9   6   4    1.70    2.00
  -9   6   4    2.80    2.20
   8  -6  -4   -0.80    1.60
  -8   6   4   -2.40    1.90
  -8   6   4    1.80    1.90
   7  -6  -4    6.30    2.30
   7  -6  -4    9.80    2.60
  -7   6   4    8.70    2.30
  -7   6   4    7.80    2.30
   6  -6  -4  278.37    8.40
   6  -6  -4  282.77    9.40
   6  -6  -4  291.57   11.10
  -6   6   4  277.37    8.80
  -6   6   4  280.47    8.50
  -6   6   4  261.27    8.20
   5  -6  -4  238.88    7.10
   5  -6  -4  244.28    9.90
   5  -6  -4  238.08    8.20
  -5   6   4  218.58    6.90
  -5   6   4  242.48    7.30
  -5   6   4  234.28    7.90
   4  -6  -4  128.69    4.30
   4  -6  -4  136.29    4.80
   4  -6  -4  135.19    5.90
   4  -6  -4  151.58    7.30
  -4   6   4  127.49    4.70
  -4   6   4  136.89    6.10
  -4   6   4  137.39    5.00
   3  -6  -4   82.29    4.70
   3  -6  -4   86.69    3.60
   3  -6  -4   89.89    5.70
  -3   6   4   87.39    4.30
  -3   6   4   90.89    5.20
  -3   6   4   93.39    4.00
   2  -6  -4   81.99    4.90
   2  -6  -4   79.79    3.50
   2  -6  -4   90.79    5.60
   2  -6  -4   88.89    6.30
  -2   6   4   82.59    3.80
  -2   6   4   84.29    5.30
  -2   6   4   89.39    4.40
  -2   6   4   79.49    3.50
   1  -6  -4   14.00    3.40
   1  -6  -4   11.80    2.40
   1  -6  -4   12.90    1.90
   1  -6  -4   16.00    2.70
  -1   6   4   11.70    1.80
  -1   6   4   12.10    2.30
  -1   6   4   11.30    2.00
   0  -6  -4   87.49    7.20
   0  -6  -4   95.19    5.90
   0   6   4   85.89    4.80
   0   6   4   93.49    4.30
  -1  -6  -4    0.40    1.60
  -1  -6  -4    3.60    2.60
   1   6   4    3.40    2.10
   1   6   4    3.20    1.70
  -2  -6  -4  134.29   10.40
  -2  -6  -4  123.99    9.10
   2   6   4  114.19    6.10
   2   6   4  126.89    5.90
  -3  -6  -4    1.00    2.80
  -3  -6  -4    6.40    3.70
   3   6   4    2.30    2.20
   3   6   4    0.00    2.30
  10  -7  -4    0.50    1.70
 -10   7   4    2.40    2.40
   9  -7  -4   18.80    3.40
  -9   7   4   15.40    3.10
  -9   7   4   21.40    3.20
   8  -7  -4    0.90    1.80
   8  -7  -4    1.00    2.00
  -8   7   4    1.00    2.10
  -8   7   4    1.70    1.90
   7  -7  -4    5.20    2.60
   7  -7  -4    2.90    2.20
   7  -7  -4    2.90    2.00
  -7   7   4    1.00    2.00
  -7   7   4    2.90    2.00
   6  -7  -4   79.09    5.40
   6  -7  -4   68.29    5.90
   6  -7  -4   72.29    4.50
  -6   7   4   75.29    5.00
  -6   7   4   75.69    4.70
   5  -7  -4    2.80    1.60
   5  -7  -4    1.30    2.10
   5  -7  -4    1.80    1.80
  -5   7   4    1.70    1.70
  -5   7   4    2.60    2.00
   4  -7  -4    4.50    1.70
   4  -7  -4    5.70    2.20
   4  -7  -4    2.80    2.20
  -4   7   4    4.70    2.30
  -4   7   4    3.30    1.80
   3  -7  -4   10.50    2.70
   3  -7  -4   14.60    2.20
   3  -7  -4   11.60    3.00
   3  -7  -4   15.00    2.90
  -3   7   4   15.60    2.70
  -3   7   4   10.90    2.00
  -3   7   4   11.70    2.90
   2  -7  -4  116.39    6.90
   2  -7  -4  124.79    6.30
   2  -7  -4  125.29    8.40
  -2   7   4  116.59    5.30
  -2   7   4  118.89    4.90
   1  -7  -4    3.20    2.00
   1  -7  -4    1.50    2.20
  -1   7   4    1.70    1.90
  -1   7   4    1.00    1.60
   0  -7  -4   67.69    7.00
   0  -7  -4   77.19    5.90
   0   7   4   77.69    4.50
   0   7   4   76.09    5.00
  -1  -7  -4    0.20    1.80
  -1  -7  -4    0.40    2.60
   1   7   4    1.70    1.90
   1   7   4   -0.10    2.10
  -2  -7  -4    3.10    2.90
  -2  -7  -4   10.30    4.10
   2   7   4    2.00    2.60
   2   7   4    1.50    2.10
  -9   8   4   76.49    6.30
  -9   8   4   83.19    5.70
   8  -8  -4    6.70    2.50
   8  -8  -4    8.00    3.00
  -8   8   4   12.80    3.10
  -8   8   4   13.60    2.90
   7  -8  -4   18.30    3.50
   7  -8  -4   22.60    3.70
  -7   8   4   23.50    3.40
  -7   8   4   25.80    3.50
   6  -8  -4   27.60    4.00
   6  -8  -4   20.70    3.30
  -6   8   4   20.50    3.30
  -6   8   4   23.10    3.10
   5  -8  -4    3.20    2.00
   5  -8  -4    4.60    2.50
  -5   8   4    5.40    2.10
  -5   8   4    3.40    2.30
   4  -8  -4   39.60    4.70
   4  -8  -4   42.30    5.10
  -4   8   4   38.90    3.70
  -4   8   4   44.60    4.90
   3  -8  -4    2.40    2.40
   3  -8  -4   -0.10    1.70
   3  -8  -4    2.00    2.20
  -3   8   4    2.00    1.80
  -3   8   4    1.60    1.70
   2  -8  -4    5.10    2.70
   2  -8  -4    0.20    2.00
   2  -8  -4   -0.40    2.10
  -2   8   4    0.30    1.60
  -2   8   4    0.30    1.80
   1  -8  -4    5.90    2.80
   1  -8  -4    6.80    2.60
  -1   8   4    7.00    2.20
  -1   8   4    6.30    2.00
   0  -8  -4   -0.20    2.10
   0  -8  -4   -2.00    2.30
   0   8   4    0.50    1.70
   0   8   4    1.40    2.10
   8  -9  -4    1.90    2.30
   8  -9  -4    4.80    3.00
  -8   9   4    0.30    2.20
  -8   9   4    2.60    2.50
   7  -9  -4   15.80    3.40
   7  -9  -4   18.20    3.70
  -7   9   4   26.70    3.70
  -7   9   4   22.60    3.60
   6  -9  -4   -3.40    2.30
   6  -9  -4    1.60    2.20
  -6   9   4   -0.70    2.30
  -6   9   4    0.30    2.00
   5  -9  -4   -1.30    1.90
   5  -9  -4    0.00    2.40
  -5   9   4   -0.50    1.90
  -5   9   4    0.00    2.60
   4  -9  -4    1.00    2.60
   4  -9  -4   -1.40    2.10
   4  -9  -4   -2.10    2.40
  -4   9   4   -1.00    1.80
   3  -9  -4    2.50    2.80
   3  -9  -4    5.30    2.60
   3  -9  -4    3.90    2.60
  -3   9   4    5.50    2.50
  -3   9   4    4.50    2.00
   2  -9  -4    2.90    2.50
   2  -9  -4    2.00    2.90
   2  -9  -4    3.00    3.00
  -2   9   4    5.60    2.50
  -2   9   4    2.70    1.90
   6 -10  -4    2.10    2.80
   6 -10  -4   -0.60    3.00
  -6  10   4    3.00    2.30
   5 -10  -4    5.10    3.10
   5 -10  -4    6.30    2.80
   5 -10  -4    3.70    3.10
  -5  10   4    8.60    2.60
   4 -10  -4    8.20    3.30
   4 -10  -4    4.60    3.50
   4 -10  -4    9.50    3.40
  -4  10   4    5.60    2.40
  -1  10  -5    5.50    3.10
   1 -10   5   -5.00    3.30
   1 -10   5    7.40    3.20
   1 -10   5   10.10    5.30
   1 -10   5    3.70    2.60
  -2  10  -5    6.20    3.30
   2 -10   5    1.50    2.10
   2 -10   5   -2.20    4.10
   2 -10   5   -4.60    3.20
   2 -10   5    0.70    2.70
  -3  10  -5   -0.70    2.80
   3 -10   5    0.70    4.30
   3 -10   5   -0.80    2.70
   3 -10   5   -3.10    2.90
   3 -10   5    0.10    1.80
  -4  10  -5   -1.40    2.80
   4 -10   5   -4.00    2.70
   4 -10   5   -1.00    2.80
   4 -10   5    0.60    4.10
  -5  10  -5    1.80    2.80
   5 -10   5    3.10    3.00
   5 -10   5    1.50    4.50
   5 -10   5   -1.70    2.60
  -6  10  -5   -3.60    2.70
   6 -10   5   -2.60    2.90
   6 -10   5    0.10    3.10
   6 -10   5   -1.90    4.10
  -7  10  -5    6.70    3.60
   7 -10   5    5.10    3.40
   7 -10   5    8.80    3.70
   7 -10   5    9.60    4.80
   1   9  -5    3.20    2.90
  -1  -9   5    0.60    2.40
  -1  -9   5    1.70    2.70
   0   9  -5    3.10    3.20
   0   9  -5    1.40    2.60
   0  -9   5    1.70    2.30
   0  -9   5   -6.40    3.10
   0  -9   5    0.00    2.50
  -1   9  -5   -2.20    2.40
  -1   9  -5   -0.90    2.50
   1  -9   5   -4.30    2.70
   1  -9   5   -1.10    1.80
   1  -9   5   -0.40    3.60
   1  -9   5    0.60    2.50
  -2   9  -5   -0.60    2.40
  -2   9  -5   -1.40    2.30
   2  -9   5    0.10    3.10
   2  -9   5   -3.00    2.50
   2  -9   5    0.60    1.60
   2  -9   5    0.40    2.50
  -3   9  -5    0.70    2.70
  -3   9  -5    2.10    2.50
   3  -9   5    3.80    1.80
   3  -9   5    8.80    3.90
   3  -9   5    0.90    2.60
   3  -9   5   -0.40    2.80
  -4   9  -5   -1.50    2.50
   4  -9   5   -0.40    1.30
   4  -9   5   -0.80    2.60
   4  -9   5    0.50    3.30
   4  -9   5   -1.40    2.50
  -5   9  -5   -2.10    2.50
   5  -9   5   -2.80    2.50
   5  -9   5    0.90    3.50
   5  -9   5    0.20    2.60
  -6   9  -5   -0.50    2.60
   6  -9   5   12.00    4.50
   6  -9   5    3.30    2.80
   6  -9   5    6.40    3.30
  -7   9  -5   12.30    3.80
   7  -9   5   15.30    5.10
   7  -9   5   12.80    3.90
   7  -9   5    7.40    3.20
  -8   9  -5    6.30    3.50
   8  -9   5    6.30    3.90
   8  -9   5    8.00    4.70
   2   8  -5    0.20    2.60
   2   8  -5   -4.80    1.90
  -2  -8   5    0.20    2.60
  -2  -8   5   -0.60    2.60
   1   8  -5    1.40    3.30
   1   8  -5   -2.10    2.40
   1   8  -5   -3.90    1.60
  -1  -8   5   -0.60    2.60
  -1  -8   5   -2.50    1.90
   0   8  -5   -2.40    2.70
   0   8  -5    0.00    2.40
   0  -8   5   -0.60    2.40
   0  -8   5   -1.50    2.40
   0  -8   5    0.80    1.90
  -1   8  -5   12.70    3.40
  -1   8  -5   16.10    3.20
   1  -8   5   24.40    4.30
   1  -8   5   15.30    3.30
   1  -8   5   19.00    3.30
  -2   8  -5    4.30    2.70
  -2   8  -5    8.80    3.00
   2  -8   5    2.20    2.70
   2  -8   5    8.70    3.10
   2  -8   5    7.10    2.00
   2  -8   5    5.60    3.00
  -3   8  -5   -3.00    2.20
  -3   8  -5   -2.10    1.90
   3  -8   5   -3.90    2.10
   3  -8   5   -5.30    2.00
   3  -8   5   -1.80    1.10
   3  -8   5    0.70    2.80
  -4   8  -5   -0.80    1.70
  -4   8  -5   -2.10    2.30
   4  -8   5   -0.20    2.20
   4  -8   5   -2.10    2.40
   4  -8   5    0.20    2.80
   4  -8   5   -1.00    1.00
  -5   8  -5   -0.10    2.40
  -5   8  -5    0.80    1.60
   5  -8   5    0.70    1.10
   5  -8   5    2.30    3.00
   5  -8   5    1.20    2.60
   5  -8   5    0.50    2.30
  -6   8  -5    1.00    1.40
  -6   8  -5   -1.30    2.50
   6  -8   5   -1.80    3.10
   6  -8   5   -3.30    2.00
   6  -8   5   -1.10    2.50
  -7   8  -5   -1.70    2.60
   7  -8   5   -2.70    2.70
   7  -8   5   -3.20    2.10
   7  -8   5    2.20    3.50
  -8   8  -5   -2.10    2.70
   8  -8   5    6.80    4.40
   8  -8   5   -2.50    2.80
   4   7  -5    3.10    2.70
   4   7  -5   -2.20    2.10
  -4  -7   5    3.10    2.70
   3   7  -5    0.90    3.30
   3   7  -5   -0.30    2.00
   3   7  -5   -1.90    2.20
  -3  -7   5   -3.30    2.90
  -3  -7   5    0.60    2.40
   2   7  -5   12.40    3.20
   2   7  -5    9.20    2.70
   2   7  -5    9.00    3.90
  -2  -7   5   11.70    3.10
  -2  -7   5    9.20    3.10
   1   7  -5   -0.50    1.70
   1   7  -5   -2.80    2.00
   1   7  -5   -2.30    2.80
  -1  -7   5   -2.60    1.80
  -1  -7   5   -1.90    2.10
   0   7  -5   10.00    3.00
   0   7  -5    5.20    1.90
   0   7  -5    5.90    3.20
   0  -7   5    8.80    2.80
   0  -7   5    3.40    2.60
   0  -7   5    5.70    2.10
  -1   7  -5   -1.40    2.20
  -1   7  -5   -1.20    1.90
   1  -7   5   -1.40    2.30
   1  -7   5   -1.60    2.10
   1  -7   5   -2.50    1.90
   1  -7   5    0.30    1.30
  -2   7  -5   47.80    5.50
  -2   7  -5   48.10    4.80
   2  -7   5   43.10    4.70
   2  -7   5   47.60    3.70
   2  -7   5   43.40    5.40
   2  -7   5   49.00    5.20
  -3   7  -5    4.80    2.10
  -3   7  -5    4.20    2.40
   3  -7   5    4.90    1.40
   3  -7   5    5.10    2.60
   3  -7   5    7.20    2.90
   3  -7   5    2.60    2.20
  -4   7  -5   15.50    3.00
  -4   7  -5   11.60    2.40
   4  -7   5   10.90    1.70
   4  -7   5    6.60    2.40
   4  -7   5   11.60    2.90
   4  -7   5   12.90    3.30
  -5   7  -5    1.50    1.60
  -5   7  -5   -0.80    2.20
   5  -7   5   -0.40    2.30
   5  -7   5   -3.10    2.50
   5  -7   5   -0.90    1.80
  -6   7  -5    6.40    2.60
  -6   7  -5    3.70    6.00
  -6   7  -5    7.50    2.10
   6  -7   5    7.20    2.90
   6  -7   5    8.10    3.20
   6  -7   5    1.90    2.10
  -7   7  -5    0.70    2.60
  -7   7  -5   -7.80    5.30
   7  -7   5    1.90    2.80
   7  -7   5   -3.30    1.90
   7  -7   5    2.00    3.30
  -8   7  -5   -9.60    6.20
  -8   7  -5    9.60    3.20
   8  -7   5    5.10    3.10
   5   6  -5   -0.60    2.30
   5   6  -5    0.10    2.60
  -5  -6   5    3.70    2.80
   4   6  -5    4.10    2.10
   4   6  -5    2.70    2.50
  -4  -6   5    6.70    2.80
  -4  -6   5   -1.00    3.20
   3   6  -5   70.29    9.10
   3   6  -5   51.09    5.30
   3   6  -5   49.10    4.20
  -3  -6   5   59.59    5.30
  -3  -6   5   59.19    6.60
   2   6  -5    5.40    2.00
   2   6  -5    3.90    3.40
   2   6  -5    7.60    2.70
  -2  -6   5    9.20    2.70
  -2  -6   5    2.30    2.10
   1   6  -5   83.89    5.30
   1   6  -5   82.99    8.10
   1   6  -5   82.09    4.60
  -1  -6   5   90.79    6.10
  -1  -6   5   83.89    5.30
   0   6  -5   51.89    3.50
   0   6  -5   46.30    4.20
   0   6  -5   52.69    6.30
   0  -6   5   54.49    5.30
   0  -6   5   50.79    4.20
   0  -6   5   52.69    4.20
  -1   6  -5   14.80    3.00
  -1   6  -5   20.90    3.00
   1  -6   5   17.70    2.90
   1  -6   5   19.30    3.30
   1  -6   5   20.10    2.80
   1  -6   5   25.40    3.50
   1  -6   5   17.40    2.80
   1  -6   5    9.30    3.90
  -2   6  -5  103.09    5.30
  -2   6  -5  111.89    6.90
   2  -6   5   96.19    5.20
   2  -6   5  103.39    4.60
   2  -6   5  103.39    6.20
   2  -6   5  108.89    5.90
  -3   6  -5   40.90    4.40
  -3   6  -5   34.20    3.90
   3  -6   5   41.70    4.30
   3  -6   5   34.50    3.90
   3  -6   5   37.10    2.60
   3  -6   5   38.90    4.40
  -4   6  -5    4.40    4.30
  -4   6  -5    0.00    1.40
  -4   6  -5   -1.20    1.80
   4  -6   5    1.40    2.30
   4  -6   5    0.10    1.60
   4  -6   5   -2.30    1.80
  -5   6  -5   -1.70    2.00
  -5   6  -5   -0.30    4.30
   5  -6   5   -2.50    1.20
   5  -6   5    2.40    2.50
   5  -6   5    1.10    2.30
   5  -6   5   -0.20    1.60
  -6   6  -5   28.10    7.40
  -6   6  -5   40.30    4.80
   6  -6   5   46.40    5.50
   6  -6   5   38.20    4.40
   6  -6   5   39.90    4.60
  -7   6  -5   12.10    6.70
  -7   6  -5   28.10    4.10
   7  -6   5   12.20    2.50
   7  -6   5   24.80    4.00
  -8   6  -5    6.20    3.10
   8  -6   5   -1.10    2.80
   6   5  -5    4.00    2.90
   6   5  -5    3.30    2.40
  -6  -5   5    8.10    3.20
   5   5  -5   29.90    4.40
   5   5  -5   41.90    4.50
  -5  -5   5   33.00    4.50
   4   5  -5    4.20    3.60
   4   5  -5   -0.10    2.30
   4   5  -5    0.10    1.70
  -4  -5   5    1.70    2.40
  -4  -5   5   -1.80    2.70
  -4  -5   5    0.80    1.80
   3   5  -5   52.69    3.90
   3   5  -5   53.89    5.00
   3   5  -5   59.79    8.20
  -3  -5   5   56.49    5.90
  -3  -5   5   53.29    4.90
   2   5  -5   32.40    4.00
   2   5  -5   35.00    1.90
   2   5  -5   37.20    3.20
   2   5  -5   23.40    4.50
  -2  -5   5   28.80    3.40
  -2  -5   5   40.60    4.70
   1   5  -5   72.49    3.90
   1   5  -5   72.99    4.50
   1   5  -5   72.49    7.10
   1   5  -5   71.79    4.60
  -1  -5   5   72.99    5.00
  -1  -5   5   72.49    4.50
   0   5  -5    2.60    1.60
   0   5  -5    1.40    1.00
   0   5  -5    0.90    1.30
   0   5  -5    3.80    2.30
   0  -5   5    2.00    1.50
   0  -5   5    1.10    1.20
   0  -5   5   -3.10    2.30
   0  -5   5    2.90    1.60
  -1   5  -5    2.10    1.50
  -1   5  -5    0.60    1.60
   1  -5   5    1.10    1.50
   1  -5   5    3.50    1.90
   1  -5   5    2.00    2.60
   1  -5   5    2.20    1.50
   1  -5   5    3.90    1.70
   1  -5   5    0.90    1.30
   1  -5   5    0.70    0.90
  -2   5  -5    1.00    1.50
  -2   5  -5   -1.40    1.50
   2  -5   5    0.70    0.70
   2  -5   5   -0.30    1.40
   2  -5   5    0.40    1.70
   2  -5   5   -0.20    2.20
   2  -5   5    2.00    1.60
   2  -5   5   -1.60    1.50
  -3   5  -5  221.38    7.30
  -3   5  -5  212.18    7.80
  -3   5  -5  228.58    9.50
  -3   5  -5  234.68   12.20
   3  -5   5  222.28    7.80
   3  -5   5  226.78    8.30
   3  -5   5  208.18    7.00
   3  -5   5  219.18    6.20
   3  -5   5  216.98    7.30
  -4   5  -5    2.20    1.20
  -4   5  -5    0.70    1.80
  -4   5  -5    6.10    4.20
   4  -5   5    2.20    0.90
   4  -5   5    2.90    1.60
   4  -5   5    0.80    1.90
   4  -5   5    1.90    1.90
  -5   5  -5   17.00    2.80
  -5   5  -5   25.40    2.70
  -5   5  -5   23.40    6.00
   5  -5   5   25.90    3.60
   5  -5   5   24.00    2.50
   5  -5   5   26.00    3.50
   5  -5   5   15.70    2.90
  -6   5  -5  195.58    7.90
  -6   5  -5  172.78   13.40
   6  -5   5  177.78    7.80
   6  -5   5  197.68    8.00
   6  -5   5  186.58    7.20
  -7   5  -5   -6.70    5.20
  -7   5  -5    0.50    2.40
   7  -5   5   -1.20    2.50
  -8   5  -5   11.30    3.20
  -8   5  -5   -8.10    6.40
   8  -5   5    7.90    3.50
   6   4  -5   11.00    3.00
   6   4  -5   11.90    2.70
  -6  -4   5   -1.60    4.70
  -6  -4   5   16.40    3.40
   5   4  -5   34.40    3.70
   5   4  -5   29.70    5.50
   5   4  -5   22.60    3.50
  -5  -4   5   22.00    3.50
  -5  -4   5   18.50    4.60
   4   4  -5    0.80    1.50
   4   4  -5    0.20    3.10
   4   4  -5   -1.90    1.80
  -4  -4   5   -2.10    1.80
  -4  -4   5    1.20    2.60
  -4  -4   5    0.20    1.40
   3   4  -5   11.50    3.60
   3   4  -5   13.10    2.40
   3   4  -5   15.80    2.40
  -3  -4   5   15.30    2.60
  -3  -4   5   15.30    3.10
   2   4  -5   54.59    3.50
   2   4  -5   55.49    4.20
   2   4  -5   53.19    3.90
   2   4  -5   56.39    6.60
  -2  -4   5   61.09    4.90
  -2  -4   5   55.49    4.00
   1   4  -5    1.60    1.10
   1   4  -5    1.20    1.40
   1   4  -5    1.40    2.40
   1   4  -5    2.60    1.40
  -1  -4   5   -1.20    1.90
  -1  -4   5    0.50    1.70
  -1  -4   5    1.70    1.50
  -1  -4   5    3.70    1.50
  -1  -4   5    3.90    1.70
   0   4  -5 1072.59   22.40
   0   4  -5 1105.39   22.60
   0   4  -5 1092.09   26.60
   0   4  -5 1138.99   27.60
   0   4  -5 1094.69   21.30
   0   4  -5 1122.79   32.30
   0  -4   5 1115.19   32.70
   0  -4   5 1081.99   22.60
   0  -4   5 1158.08   27.70
   0  -4   5 1100.29   22.50
   0  -4   5 1050.69   31.60
  -1   4  -5  345.47   10.40
  -1   4  -5  334.27    8.70
  -1   4  -5  355.26   12.60
  -1   4  -5  342.07    8.90
   1  -4   5  319.77    8.70
   1  -4   5  334.17    9.30
   1  -4   5  337.07    8.80
   1  -4   5  346.37   12.80
   1  -4   5  347.57    9.10
  -2   4  -5    3.30    2.90
  -2   4  -5   -2.50    1.10
  -2   4  -5   -0.50    1.00
  -2   4  -5   -1.10    1.00
  -2   4  -5   -2.30    1.10
   2  -4   5   -0.70    1.20
   2  -4   5   -1.90    1.20
   2  -4   5   -0.30    1.50
   2  -4   5   -2.20    1.10
   2  -4   5    0.30    0.50
   2  -4   5   -1.80    1.20
  -3   4  -5   69.49    3.90
  -3   4  -5   79.19    7.50
  -3   4  -5   77.59    3.90
   3  -4   5   77.79    2.30
   3  -4   5   71.09    4.10
   3  -4   5   70.79    4.00
   3  -4   5   71.19    3.90
   3  -4   5   71.49    6.00
   3  -4   5   79.49    4.40
  -4   4  -5   14.90    4.20
  -4   4  -5   10.40    1.60
  -4   4  -5   11.30    2.20
   4  -4   5   13.60    1.60
   4  -4   5    8.60    1.70
   4  -4   5   10.00    2.20
   4  -4   5    8.60    2.20
   4  -4   5   10.10    2.00
  -5   4  -5    1.90    1.80
  -5   4  -5    0.70    0.90
  -5   4  -5    4.10    4.00
   5  -4   5    1.60    1.90
   5  -4   5    0.80    0.90
  -6   4  -5    6.00    2.30
  -6   4  -5    1.30    4.60
   6  -4   5    2.40    1.40
  -7   4  -5    9.50    2.90
  -7   4  -5    4.40    5.80
   7  -4   5    2.30    2.70
  -8   4  -5   -3.30    6.30
  -8   4  -5   11.30    3.20
   7   3  -5   53.39    4.70
   7   3  -5   51.89    5.80
  -7  -3   5   56.79    6.00
   6   3  -5    5.70    2.80
   6   3  -5    6.40    2.30
   6   3  -5    9.80    4.20
  -6  -3   5   -1.50    3.70
  -6  -3   5    8.80    3.00
   5   3  -5   10.50    2.30
   5   3  -5   13.90    4.20
   5   3  -5   13.10    3.00
  -5  -3   5    8.90    3.80
  -5  -3   5   13.50    2.40
  -5  -3   5   10.90    3.00
   4   3  -5    0.10    1.60
   4   3  -5    3.10    3.10
   4   3  -5    0.00    1.40
  -4  -3   5   -0.70    1.00
  -4  -3   5   -0.40    2.50
  -4  -3   5   -0.70    1.70
   3   3  -5    0.60    2.30
   3   3  -5   -0.60    1.40
   3   3  -5    1.30    1.30
  -3  -3   5    4.20    2.10
  -3  -3   5   -0.80    1.40
  -3  -3   5    2.30    1.00
   2   3  -5  154.88    6.90
   2   3  -5  157.28    6.50
   2   3  -5  146.79    5.20
   2   3  -5  164.38    5.70
   2   3  -5  155.68    8.50
  -2  -3   5  164.98    7.10
  -2  -3   5  155.58    5.60
  -2  -3   5  155.48    5.60
   1   3  -5  558.24   11.90
   1   3  -5  588.74   18.70
   1   3  -5  557.54   12.50
   1   3  -5  552.94   15.00
   1   3  -5  553.54   15.20
   1   3  -5  554.44   12.60
  -1  -3   5  575.74   17.00
  -1  -3   5  566.04   15.50
  -1  -3   5  558.24   18.20
  -1  -3   5  553.24   12.60
  -1  -3   5  535.35   12.50
   0   3  -5  438.16   10.20
   0   3  -5  442.86    9.60
   0   3  -5  436.56   10.30
   0   3  -5  441.26   15.00
   0   3  -5  439.56   12.30
   0   3  -5  447.56   11.70
   0  -3   5  435.86   10.30
   0  -3   5  447.86   14.90
   0  -3   5  458.35   10.40
   0  -3   5  451.85   11.90
   0  -3   5  455.85   14.40
  -1   3  -5   -0.60    0.90
  -1   3  -5    3.80    2.00
  -1   3  -5   -0.70    0.80
  -1   3  -5   -0.90    0.90
   1  -3   5   -0.50    1.00
   1  -3   5   -1.00    0.90
   1  -3   5   -0.80    1.00
   1  -3   5   -0.30    1.00
  -2   3  -5    5.50    1.20
  -2   3  -5    4.60    1.30
  -2   3  -5    3.50    1.10
  -2   3  -5    6.00    2.50
   2  -3   5    5.00    1.40
   2  -3   5    5.60    1.40
   2  -3   5    3.70    0.80
   2  -3   5    4.60    1.30
   2  -3   5    5.10    1.70
  -3   3  -5   48.90    5.50
  -3   3  -5   47.60    3.10
  -3   3  -5   46.30    2.80
   3  -3   5   43.80    3.20
   3  -3   5   45.80    4.20
   3  -3   5   44.20    3.10
   3  -3   5   49.50    3.10
   3  -3   5   45.70    2.00
  -4   3  -5   61.89    6.70
  -4   3  -5   60.49    3.60
  -4   3  -5   60.89    2.90
   4  -3   5   59.09    3.70
   4  -3   5   60.39    3.60
   4  -3   5   55.69    3.00
  -5   3  -5    2.70    3.70
  -5   3  -5    2.90    0.70
  -5   3  -5    2.70    1.70
   5  -3   5    1.90    1.10
   5  -3   5    3.50    1.60
   5  -3   5    2.20    1.70
  -6   3  -5   -0.70    4.40
  -6   3  -5    3.40    1.90
  -7   3  -5   28.30    3.70
  -7   3  -5   29.70    6.70
  -8   3  -5   -2.50    5.30
  -8   3  -5   11.40    3.00
   8   2  -5   -1.70    2.60
   8   2  -5    0.30    2.20
  -8  -2   5    4.40    3.00
   7   2  -5    3.70    2.00
   7   2  -5    4.30    2.70
  -7  -2   5   -5.10    4.10
  -7  -2   5    6.90    3.00
   6   2  -5   74.89    5.40
   6   2  -5   70.99    4.70
   6   2  -5   83.29    9.20
  -6  -2   5   64.49    5.50
  -6  -2   5   58.79    8.20
  -6  -2   5   73.19    5.50
   5   2  -5    8.70    2.30
   5   2  -5    9.50    3.60
   5   2  -5    9.30    2.00
  -5  -2   5    7.60    2.20
  -5  -2   5    8.30    2.00
  -5  -2   5    8.30    3.30
   4   2  -5    4.10    2.70
   4   2  -5    3.60    1.50
   4   2  -5    5.00    1.80
  -4  -2   5    6.10    2.70
  -4  -2   5    4.70    1.20
  -4  -2   5    4.80    1.70
   3   2  -5    3.10    2.20
   3   2  -5    1.60    1.30
   3   2  -5    2.20    1.30
   3   2  -5    0.80    1.30
  -3  -2   5    3.50    0.70
  -3  -2   5    2.60    1.90
  -3  -2   5    2.00    1.40
  -3  -2   5    1.70    1.40
   2   2  -5   26.70    2.20
   2   2  -5   32.10    4.00
   2   2  -5   26.90    2.70
   2   2  -5   26.70    2.10
   2   2  -5   25.70    2.50
  -2  -2   5   23.10    2.40
  -2  -2   5   33.00    3.60
  -2  -2   5   29.60    3.60
  -2  -2   5   25.00    2.50
   1   2  -5   50.59    2.80
   1   2  -5   53.39    2.70
   1   2  -5   52.39    4.50
   1   2  -5   50.89    2.50
   1   2  -5   51.09    2.40
  -1  -2   5   51.29    2.70
  -1  -2   5   49.60    2.40
  -1  -2   5   50.59    4.00
  -1  -2   5   55.19    2.80
   0   2  -5  272.77    7.50
   0   2  -5  288.87    6.40
   0   2  -5  285.37   10.60
   0   2  -5  295.37    6.90
   0   2  -5  289.17   10.00
   0   2  -5  291.17    6.80
   0  -2   5  282.17    9.50
   0  -2   5  272.57    5.80
   0  -2   5  282.67    7.00
   0  -2   5  290.77    6.90
   0  -2   5  281.87    6.90
  -1   2  -5  122.69    6.30
  -1   2  -5  124.59    4.80
  -1   2  -5  131.29    4.00
  -1   2  -5  122.19    6.10
  -1   2  -5  122.59    3.80
   1  -2   5  121.09    3.90
   1  -2   5  112.89    3.30
   1  -2   5  122.69    3.30
   1  -2   5  118.79    3.90
   1  -2   5  123.19    5.80
   1  -2   5  119.19    3.90
  -2   2  -5   83.79    3.60
  -2   2  -5   85.19    2.90
  -2   2  -5   84.99    5.70
  -2   2  -5   85.29    3.40
  -2   2  -5   85.29    3.30
   2  -2   5   84.29    3.50
   2  -2   5   87.89    3.40
   2  -2   5   89.89    3.10
   2  -2   5   87.59    3.50
   2  -2   5   83.59    5.20
  -3   2  -5   83.39    3.60
  -3   2  -5   86.59    3.80
  -3   2  -5   87.99    3.30
  -3   2  -5   88.39    6.50
  -3   2  -5   87.79    4.00
   3  -2   5   88.09    3.90
   3  -2   5   85.39    6.20
   3  -2   5   82.99    3.50
   3  -2   5   93.79    3.90
  -4   2  -5  130.89    6.00
  -4   2  -5  129.09    8.60
  -4   2  -5  121.79    3.60
  -4   2  -5  120.19    4.90
   4  -2   5  122.99    5.20
   4  -2   5  126.69    5.00
  -5   2  -5   11.40    2.70
  -5   2  -5   14.70    4.50
  -5   2  -5   12.50    2.20
   5  -2   5    9.70    1.90
   5  -2   5   11.70    2.10
  -6   2  -5    8.60    2.30
  -6   2  -5   -2.80    2.80
  -6   2  -5    9.00    4.60
  -7   2  -5    0.20    4.60
  -7   2  -5    1.50    2.00
  -8   2  -5   -6.90    5.20
   8   1  -5    7.50    2.50
   8   1  -5    5.80    3.00
  -8  -1   5    4.50    3.00
   7   1  -5    0.20    2.10
   7   1  -5    2.50    2.10
  -7  -1   5    0.20    2.20
   6   1  -5    1.80    3.10
   6   1  -5    2.20    1.60
   6   1  -5    2.50    2.00
  -6  -1   5    0.80    1.90
  -6  -1   5   -2.60    2.10
   5   1  -5   22.00    4.00
   5   1  -5   21.80    2.60
   5   1  -5   29.40    3.30
  -5  -1   5   25.00    3.00
  -5  -1   5   27.50    3.60
   4   1  -5  168.88    5.60
   4   1  -5  175.98    9.60
   4   1  -5  173.98    6.00
  -4  -1   5  166.48    5.80
  -4  -1   5  172.88    6.00
  -4  -1   5  167.38    6.00
   3   1  -5   47.00    3.90
   3   1  -5   49.00    4.90
   3   1  -5   49.40    2.80
   3   1  -5   46.90    2.90
   3   1  -5   42.50    2.60
  -3  -1   5   50.89    3.00
  -3  -1   5   45.50    4.20
  -3  -1   5   45.80    2.90
   2   1  -5    3.80    1.30
   2   1  -5    4.80    1.80
   2   1  -5    5.60    1.20
   2   1  -5    3.20    0.90
   2   1  -5    5.60    1.10
  -2  -1   5    5.50    1.20
  -2  -1   5    3.30    1.40
  -2  -1   5    4.20    1.10
   1   1  -5    0.10    0.70
   1   1  -5    0.40    0.70
   1   1  -5   -0.30    1.00
   1   1  -5    0.40    0.60
   1   1  -5   -0.80    0.60
   1   1  -5    1.40    1.00
  -1  -1   5    0.30    0.50
  -1  -1   5   -0.50    0.70
  -1  -1   5   -1.40    0.90
  -1  -1   5   -0.30    0.70
   0   1  -5   25.60    1.50
   0   1  -5   23.80    2.50
   0   1  -5   20.60    2.80
   0   1  -5   25.20    1.30
   0   1  -5   24.50    1.60
   0  -1   5   20.90    2.20
   0  -1   5   23.70    1.40
   0  -1   5   23.50    1.40
   0  -1   5   25.00    1.80
   0  -1   5   27.00    1.70
   0  -1   5   27.20    1.70
  -1   1  -5  149.39    4.10
  -1   1  -5  146.19    4.10
  -1   1  -5  149.49    6.90
  -1   1  -5  155.08    4.70
   1  -1   5  152.48    4.20
   1  -1   5  150.68    6.70
   1  -1   5  151.38    4.10
   1  -1   5  148.59    4.10
   1  -1   5  147.09    3.90
  -2   1  -5  162.68    4.60
  -2   1  -5  167.28    4.70
  -2   1  -5  164.08    5.60
  -2   1  -5  164.38    8.10
   2  -1   5  166.48    4.40
   2  -1   5  158.08    7.70
   2  -1   5  169.48    4.80
   2  -1   5  171.68    4.90
   2  -1   5  167.58    4.70
  -3   1  -5  130.69    7.90
  -3   1  -5  126.29    4.40
  -3   1  -5  123.79    3.60
  -3   1  -5  128.99    5.40
   3  -1   5  126.69    4.50
   3  -1   5  125.99    5.10
   3  -1   5  129.69    4.50
  -4   1  -5    4.50    1.50
  -4   1  -5    3.50    1.60
  -4   1  -5    0.40    2.30
   4  -1   5    2.20    1.40
   4  -1   5    2.70    1.30
   4  -1   5    2.40    1.40
   4  -1   5    1.50    1.10
  -5   1  -5    2.20    3.10
  -5   1  -5   -0.90    2.00
  -5   1  -5    0.50    1.40
   5  -1   5    2.70    1.60
   5  -1   5    0.80    1.40
  -6   1  -5   -2.70    2.70
  -6   1  -5    2.60    3.90
  -6   1  -5    1.20    1.60
   6  -1   5    3.80    2.10
  -7   1  -5    4.10    4.30
   7  -1   5   11.60    2.90
   9   0  -5   -2.80    2.50
   9   0  -5   -1.30    2.00
  -9   0   5   -0.40    2.40
   8   0  -5    0.30    2.40
   8   0  -5   -1.00    1.80
  -8   0   5   -0.90    2.20
   7   0  -5    4.70    3.50
   7   0  -5    2.90    1.90
   7   0  -5    4.60    2.30
  -7   0   5    3.50    2.30
   6   0  -5    1.40    2.70
   6   0  -5    0.40    1.50
   6   0  -5    1.10    1.70
  -6   0   5    1.30    1.80
  -6   0   5   -0.70    2.20
   5   0  -5    3.90    1.80
   5   0  -5    2.10    1.50
   5   0  -5    3.80    2.70
  -5   0   5    4.40    1.70
  -5   0   5    3.80    1.50
  -5   0   5    3.50    1.70
   4   0  -5  625.84   20.30
   4   0  -5  636.44   13.80
   4   0  -5  582.54   13.00
   4   0  -5  593.64   18.30
  -4   0   5  614.74   13.80
  -4   0   5  620.24   13.60
  -4   0   5  620.24   20.10
   3   0  -5  106.59    3.80
   3   0  -5   98.79    3.60
   3   0  -5  105.79    6.10
   3   0  -5  105.89    5.70
   3   0  -5  104.39    3.60
  -3   0   5  101.09    5.60
  -3   0   5  103.49    3.80
  -3   0   5  104.89    3.70
   2   0  -5   51.19    2.20
   2   0  -5   52.39    2.30
   2   0  -5   54.99    4.30
   2   0  -5   53.29    2.20
  -2   0   5   52.59    2.30
  -2   0   5   56.09    2.40
  -2   0   5   48.80    3.70
  -2   0   5   56.59    3.00
   1   0  -5    1.30    0.50
   1   0  -5    1.50    0.50
   1   0  -5    0.50    1.00
   1   0  -5    0.50    0.80
   1   0  -5    1.90    0.70
  -1   0   5    1.00    0.90
  -1   0   5   -0.20    0.50
  -1   0   5    1.30    0.60
  -1   0   5    2.10    0.70
   0   0  -5    0.90    0.60
   0   0  -5    0.80    0.40
   0   0  -5   -0.10    1.00
   0   0   5    0.40    0.50
   0   0   5   -0.20    0.70
   0   0   5    0.50    0.70
   0   0   5    0.40    0.40
  -1   0  -5  215.58    4.90
  -1   0  -5  211.68    9.00
  -1   0  -5  204.08    5.20
  -1   0  -5  216.98    6.90
  -1   0  -5  208.18    4.80
   1   0   5  214.48    5.70
   1   0   5  211.98    3.90
   1   0   5  213.18    4.90
   1   0   5  215.58    5.50
  -2   0  -5   25.20    2.50
  -2   0  -5   23.80    3.70
  -2   0  -5   23.10    1.70
  -2   0  -5   21.50    1.80
   2   0   5   20.10    1.90
   2   0   5   22.50    1.80
  -3   0  -5  113.39    5.60
  -3   0  -5  110.19    4.10
  -3   0  -5  115.89    7.70
   3   0   5  103.89    4.40
   3   0   5  110.29    4.10
   3   0   5  108.19    4.20
  -4   0  -5   34.00    5.80
  -4   0  -5   31.30    4.10
  -4   0  -5   37.50    2.90
   4   0   5   28.40    3.00
   4   0   5   36.00    2.90
   4   0   5   37.70    3.00
  -5   0  -5   62.69    4.00
  -5   0  -5   60.09    7.80
  -5   0  -5   59.69    6.10
   5   0   5   52.79    4.10
   5   0   5   63.59    4.30
  -6   0  -5    5.40    3.90
  -6   0  -5    1.30    3.20
   6   0   5    6.30    2.50
   6   0   5    7.60    1.70
   6   0   5    7.60    2.40
  -7   0  -5    0.90    4.20
   7   0   5   12.40    3.20
   7   0   5    4.50    2.80
   9  -1  -5   -0.50    2.20
   9  -1  -5    3.70    2.80
  -9   1   5    3.50    2.70
   8  -1  -5    6.50    2.50
  -8   1   5    7.30    2.60
   7  -1  -5    7.30    3.40
   7  -1  -5   17.40    3.10
  -7   1   5    4.90    2.90
  -7   1   5   17.80    3.00
   6  -1  -5    4.70    1.90
   6  -1  -5    6.20    1.50
   6  -1  -5    3.30    2.70
  -6   1   5    1.40    1.60
   5  -1  -5   20.80    3.40
   5  -1  -5   24.90    2.40
   5  -1  -5   26.10    2.80
  -5   1   5   24.00    4.10
  -5   1   5   22.90    2.60
  -5   1   5   23.30    2.70
   4  -1  -5   -4.30    1.90
   4  -1  -5   -0.10    1.00
   4  -1  -5    1.10    0.80
   4  -1  -5   -1.10    1.00
   4  -1  -5    0.90    1.80
  -4   1   5    0.50    1.30
  -4   1   5    0.90    1.00
  -4   1   5    1.20    1.00
   3  -1  -5  164.48    4.50
   3  -1  -5  153.88    4.40
   3  -1  -5  162.18    7.40
  -3   1   5  162.78    4.40
  -3   1   5  166.88    5.30
  -3   1   5  163.88    7.10
  -3   1   5  157.08    4.40
  -3   1   5  166.08    4.60
   2  -1  -5  846.32   24.30
   2  -1  -5  838.72   15.70
   2  -1  -5  832.82   15.80
  -2   1   5  847.72   16.20
  -2   1   5  839.22   15.80
  -2   1   5  834.22   16.40
  -2   1   5  833.92   16.90
   1  -1  -5  119.29    2.80
  -1   1   5  118.89    4.00
  -1   1   5  119.99    3.80
   0  -1  -5   74.69    4.80
   0   1   5   72.69    3.00
   0   1   5   75.39    3.20
  -1  -1  -5   78.19    4.20
  -1  -1  -5   81.09    2.40
  -1  -1  -5   82.19    5.50
  -1  -1  -5   80.79    2.50
   1   1   5   80.69    3.50
   1   1   5   78.19    3.30
  -2  -1  -5   30.00    2.00
  -2  -1  -5   28.80    4.10
  -2  -1  -5   29.90    3.20
  -2  -1  -5   30.40    2.00
  -2  -1  -5   32.60    2.00
   2   1   5   30.50    2.50
   2   1   5   32.40    2.10
   2   1   5   31.20    2.00
   2   1   5   28.30    1.00
  -3  -1  -5   16.10    3.70
  -3  -1  -5   12.40    2.40
  -3  -1  -5   17.50    2.10
   3   1   5   16.20    2.00
   3   1   5   16.90    1.90
   3   1   5   14.60    1.20
   3   1   5   14.00    2.20
  -4  -1  -5   93.59    4.30
  -4  -1  -5   96.79    8.30
  -4  -1  -5   86.09    6.40
   4   1   5  104.79    4.70
   4   1   5   95.49    4.30
   4   1   5   86.79    4.80
   4   1   5   90.29    3.10
  -5  -1  -5   18.60    3.70
  -5  -1  -5   17.70    4.50
   5   1   5   23.60    2.20
   5   1   5   22.00    3.10
   5   1   5   31.40    3.70
  -6  -1  -5    1.60    4.00
  -6  -1  -5   -2.60    2.90
   6   1   5    4.10    2.30
   6   1   5    3.20    2.30
   9  -2  -5    2.00    2.50
  -9   2   5    3.30    2.50
   8  -2  -5    2.70    2.30
  -8   2   5    3.00    2.30
   7  -2  -5   -1.50    2.40
   7  -2  -5    3.80    1.60
   7  -2  -5    2.60    1.90
  -7   2   5    0.80    1.70
   6  -2  -5   18.40    2.50
   6  -2  -5   18.80    2.90
   6  -2  -5   13.30    3.00
  -6   2   5   17.70    2.40
  -6   2   5   15.70    2.30
   5  -2  -5  113.49    6.90
   5  -2  -5  108.69    6.00
   5  -2  -5  114.59    4.60
  -5   2   5  117.29    4.50
  -5   2   5  110.59    6.30
  -5   2   5  113.39    4.60
  -5   2   5  123.79    5.20
   4  -2  -5  231.58    6.20
   4  -2  -5  225.58    9.20
   4  -2  -5  220.38    6.00
   4  -2  -5  231.58    9.30
  -4   2   5  228.98    8.90
  -4   2   5  232.08    6.20
  -4   2   5  232.08    6.90
  -4   2   5  232.58    6.10
   3  -2  -5  108.29    5.70
   3  -2  -5  106.19    3.20
   3  -2  -5  114.59    3.40
  -3   2   5  109.39    3.40
  -3   2   5  115.59    3.30
  -3   2   5  114.39    4.40
  -3   2   5  114.39    3.40
   2  -2  -5  285.57   10.20
   2  -2  -5  287.97    5.70
  -2   2   5  291.67    7.60
  -2   2   5  291.17    5.80
  -2   2   5  284.27    7.10
  -2   2   5  297.57    5.80
  -1   2   5  750.12   15.20
  -1   2   5  754.32   15.80
   0  -2  -5  831.12   23.60
   0  -2  -5  917.31   21.10
   0   2   5  923.91   18.40
  -1  -2  -5    0.00    0.60
  -1  -2  -5   -1.10    1.50
  -1  -2  -5   -0.40    0.60
  -1  -2  -5    0.20    0.70
  -1  -2  -5   -0.60    1.00
   1   2   5   -0.10    0.50
   1   2   5    1.40    0.70
   1   2   5   -0.80    0.60
  -2  -2  -5  121.99    6.70
  -2  -2  -5  123.99    4.40
  -2  -2  -5  125.89    8.30
  -2  -2  -5  127.99    4.00
   2   2   5  120.59    4.00
   2   2   5  122.89    4.90
   2   2   5  131.59    4.20
  -3  -2  -5    2.90    0.70
  -3  -2  -5    1.20    2.50
  -3  -2  -5    2.40    1.20
  -3  -2  -5    0.90    1.80
   3   2   5    4.20    1.20
   3   2   5    4.40    1.60
   3   2   5    1.90    1.60
   3   2   5    3.10    0.80
  -4  -2  -5    1.80    2.10
  -4  -2  -5    0.80    2.70
   4   2   5    1.90    1.10
   4   2   5    0.80    1.70
   4   2   5   -0.20    1.60
  -5  -2  -5    1.30    3.30
  -5  -2  -5   -0.90    2.30
   5   2   5   -1.40    1.80
   5   2   5    0.30    1.80
  -6  -2  -5    7.00    4.20
   6   2   5    8.10    2.90
   6   2   5   11.40    3.00
  10  -3  -5   -0.40    2.30
 -10   3   5   -1.90    2.50
 -10   3   5   -2.00    3.20
   9  -3  -5   11.30    3.10
  -9   3   5    8.20    2.90
  -9   3   5    9.80    3.30
   8  -3  -5  129.19    6.60
  -8   3   5  121.79    6.70
  -8   3   5  130.49    6.60
   7  -3  -5    0.00    1.50
   7  -3  -5    0.40    1.70
   7  -3  -5   -1.10    2.10
  -7   3   5   -0.20    1.60
  -7   3   5   -2.90    1.90
   6  -3  -5   10.10    2.80
   6  -3  -5   14.10    2.20
   6  -3  -5   15.00    2.90
  -6   3   5   10.40    2.30
  -6   3   5   14.60    2.20
  -6   3   5   12.60    2.00
  -6   3   5    9.70    2.20
   5  -3  -5    9.00    1.80
   5  -3  -5    7.50    3.00
   5  -3  -5    7.60    2.10
  -5   3   5   11.30    2.10
  -5   3   5    8.30    1.60
  -5   3   5    7.50    1.70
  -5   3   5   11.40    1.70
   4  -3  -5    6.90    1.30
   4  -3  -5    9.30    1.20
   4  -3  -5    8.00    1.80
  -4   3   5    9.80    1.40
  -4   3   5    8.50    1.30
  -4   3   5    9.40    1.90
   3  -3  -5    1.50    0.80
   3  -3  -5    1.00    0.60
   3  -3  -5    0.90    1.00
  -3   3   5    1.30    1.00
  -3   3   5    0.20    1.10
  -3   3   5    2.00    0.80
  -3   3   5    0.50    0.40
   2  -3  -5   30.00    2.90
   2  -3  -5   34.80    1.90
  -2   3   5   32.90    2.70
  -2   3   5   32.20    2.30
   1  -3  -5   57.29    3.50
  -1   3   5   55.99    3.00
  -1   3   5   56.89    3.50
   0  -3  -5   45.30    4.00
   0  -3  -5   45.30    1.70
   0  -3  -5   48.90    3.20
   0  -3  -5   45.70    1.60
   0   3   5   45.80    1.70
   0   3   5   40.60    2.80
   0   3   5   47.80    1.70
   0   3   5   45.40    3.50
  -1  -3  -5  103.69    3.30
  -1  -3  -5  103.49    6.20
  -1  -3  -5   97.29    3.30
  -1  -3  -5  102.19    4.50
   1   3   5  108.19    3.50
   1   3   5   96.09    4.40
  -2  -3  -5   71.99    7.20
  -2  -3  -5   59.79    5.50
  -2  -3  -5   62.89    3.40
  -2  -3  -5   65.89    3.10
   2   3   5   62.99    3.10
   2   3   5   57.39    3.80
   2   3   5   64.99    3.40
  -3  -3  -5    0.50    0.90
  -3  -3  -5    0.30    1.90
  -3  -3  -5    0.10    2.70
   3   3   5    1.20    1.50
   3   3   5    3.20    1.80
  -4  -3  -5   10.70    4.30
  -4  -3  -5    6.50    2.80
   4   3   5    7.00    2.30
   4   3   5    7.20    2.10
  -5  -3  -5   19.20    5.50
  -5  -3  -5    8.60    3.50
   5   3   5   15.00    3.10
   5   3   5   17.60    3.20
  10  -4  -5    3.10    1.90
  10  -4  -5   -0.70    2.30
 -10   4   5    0.80    3.00
 -10   4   5    2.70    2.50
   9  -4  -5    0.40    2.20
   9  -4  -5    4.20    2.00
  -9   4   5   -1.60    2.30
  -9   4   5    2.90    2.40
   8  -4  -5    5.90    2.10
   8  -4  -5    8.70    2.50
  -8   4   5    9.40    2.60
  -8   4   5    7.70    2.60
   7  -4  -5   76.09    5.40
   7  -4  -5   64.49    5.70
   7  -4  -5   76.29    4.70
  -7   4   5   62.69    4.60
  -7   4   5   67.89    4.60
  -7   4   5   69.39    4.30
  -7   4   5   69.49    5.10
   6  -4  -5   52.99    7.10
   6  -4  -5   72.39    5.20
   6  -4  -5   74.09    5.30
   6  -4  -5   72.69    4.20
  -6   4   5   67.69    4.50
  -6   4   5   74.59    4.60
  -6   4   5   69.59    4.20
  -6   4   5   59.79    3.90
   5  -4  -5  100.69    5.60
   5  -4  -5   92.29    5.30
   5  -4  -5   82.09    7.20
  -5   4   5  101.79    4.00
  -5   4   5   97.39    4.70
  -5   4   5   99.39    4.10
   4  -4  -5   87.79    5.20
   4  -4  -5   88.79    3.20
   4  -4  -5   90.79    3.30
   4  -4  -5   88.59    3.80
   4  -4  -5   91.99    4.90
  -4   4   5   94.29    3.50
  -4   4   5   90.59    3.40
  -4   4   5   88.89    4.50
   3  -4  -5  259.17    6.80
   3  -4  -5  243.28    8.80
   3  -4  -5  251.77    8.90
   3  -4  -5  241.78    5.60
   3  -4  -5  242.18    5.70
  -3   4   5  241.98    7.00
  -3   4   5  252.37    7.60
  -3   4   5  246.58    5.80
   2  -4  -5   69.69    3.10
   2  -4  -5   68.59    2.10
   2  -4  -5   69.39    4.30
   2  -4  -5   68.29    2.00
  -2   4   5   64.09    3.30
  -2   4   5   68.69    2.20
  -2   4   5   68.39    2.20
  -2   4   5   66.59    4.10
   1  -4  -5   -0.10    1.30
   1  -4  -5   -0.30    1.00
   1  -4  -5   -0.30    0.50
   1  -4  -5    0.40    0.50
  -1   4   5   -1.20    0.90
  -1   4   5   -1.40    1.40
  -1   4   5   -1.30    0.60
   0  -4  -5   86.29    4.70
   0  -4  -5   81.79    2.90
   0  -4  -5   85.99    2.80
   0  -4  -5   89.59    6.10
   0   4   5   83.09    4.20
   0   4   5   84.09    2.90
   0   4   5   83.89    3.00
  -1  -4  -5  622.64   12.90
  -1  -4  -5  626.14   20.10
  -1  -4  -5  633.74   16.40
   1   4   5  531.05   12.70
   1   4   5  658.63   15.10
   1   4   5  657.63   13.10
  -2  -4  -5   10.20    1.70
  -2  -4  -5   13.70    4.10
  -2  -4  -5   10.80    2.90
   2   4   5   11.50    2.50
   2   4   5   14.60    2.00
  -3  -4  -5    6.40    3.40
  -3  -4  -5    2.70    2.40
   3   4   5    2.70    1.80
   3   4   5    4.10    2.30
  -4  -4  -5   16.30    3.70
  -4  -4  -5   19.50    5.10
   4   4   5   20.50    3.00
   4   4   5   22.30    3.60
  10  -5  -5    0.90    1.80
  10  -5  -5    2.90    2.50
 -10   5   5   -3.40    2.40
 -10   5   5    0.70    2.30
   9  -5  -5   -0.60    2.10
   9  -5  -5    0.60    1.70
  -9   5   5    2.20    2.20
  -9   5   5    0.90    2.40
   8  -5  -5   37.80    4.20
   8  -5  -5   38.70    4.60
  -8   5   5   32.60    3.70
  -8   5   5   36.80    4.30
   7  -5  -5    1.30    1.70
  -7   5   5    2.60    1.90
  -7   5   5    1.90    1.70
  -7   5   5   -0.20    1.80
   6  -5  -5  289.07   11.20
   6  -5  -5  292.27   10.30
  -6   5   5  306.57    8.80
  -6   5   5  294.17    8.50
  -6   5   5  319.07    9.50
   5  -5  -5  205.68    7.60
   5  -5  -5  213.08    7.00
   5  -5  -5  212.18    6.30
   5  -5  -5  221.18    9.00
  -5   5   5  206.38    6.40
  -5   5   5  208.68    7.40
  -5   5   5  197.58    6.20
   4  -5  -5    0.10    0.90
   4  -5  -5    0.30    1.00
   4  -5  -5   -0.10    1.30
   4  -5  -5   -0.60    1.10
  -4   5   5    0.30    1.10
  -4   5   5   -0.80    1.50
  -4   5   5    0.10    0.90
   3  -5  -5   16.70    1.50
   3  -5  -5   17.30    2.10
   3  -5  -5   15.60    2.40
   3  -5  -5   12.70    2.20
   3  -5  -5   14.70    1.60
  -3   5   5   15.80    2.20
  -3   5   5   18.00    1.70
  -3   5   5   15.40    2.60
   2  -5  -5   40.30    2.00
   2  -5  -5   43.50    3.10
   2  -5  -5   37.80    2.00
   2  -5  -5   39.80    3.80
  -2   5   5   39.80    3.00
  -2   5   5   36.30    2.10
  -2   5   5   41.00    3.90
   1  -5  -5    4.40    2.30
   1  -5  -5    8.40    1.80
   1  -5  -5    6.70    1.10
   1  -5  -5    6.80    1.20
  -1   5   5    9.00    2.60
  -1   5   5    5.90    1.30
  -1   5   5    6.40    1.20
  -1   5   5    8.80    2.20
   0  -5  -5   57.39    5.90
   0  -5  -5   61.89    2.90
   0  -5  -5   60.99    4.50
   0   5   5   63.99    3.10
   0   5   5   58.29    4.10
  -1  -5  -5    5.70    1.80
  -1  -5  -5    6.00    2.50
   1   5   5    7.90    1.70
   1   5   5    3.70    2.10
  -2  -5  -5    9.90    2.00
  -2  -5  -5    9.90    3.00
   2   5   5   11.30    2.70
   2   5   5   14.00    2.20
  -3  -5  -5   18.60    5.00
  -3  -5  -5    6.50    2.90
   3   5   5    8.80    2.30
   3   5   5    7.50    2.60
  10  -6  -5    5.80    2.40
 -10   6   5    7.70    3.10
 -10   6   5    7.10    2.90
   9  -6  -5    9.30    2.70
  -9   6   5    7.70    2.60
  -9   6   5   13.60    3.00
   8  -6  -5    4.60    2.10
  -8   6   5    0.80    2.00
  -8   6   5    0.70    2.00
   7  -6  -5   23.90    3.50
   7  -6  -5   25.00    2.90
  -7   6   5   25.50    3.10
  -7   6   5   32.60    3.90
   6  -6  -5    6.80    1.90
   6  -6  -5   10.30    2.40
   6  -6  -5    4.70    2.50
  -6   6   5    6.90    2.40
  -6   6   5    6.10    2.00
   5  -6  -5   23.50    2.20
   5  -6  -5   26.80    3.50
   5  -6  -5   33.20    4.40
   5  -6  -5   27.70    2.80
  -5   6   5   27.50    3.60
  -5   6   5   27.70    2.70
  -5   6   5   28.20    3.00
   4  -6  -5   35.40    2.90
   4  -6  -5   37.60    4.30
   4  -6  -5   29.30    2.50
   4  -6  -5   32.30    3.40
  -4   6   5   25.30    3.20
  -4   6   5   34.20    2.60
  -4   6   5   33.80    2.90
  -4   6   5   31.20    3.10
   3  -6  -5   51.89    4.80
   3  -6  -5   42.00    2.50
   3  -6  -5   46.60    3.80
  -3   6   5   31.90    2.10
  -3   6   5   38.00    4.30
  -3   6   5   41.20    2.80
  -3   6   5   49.20    3.50
   2  -6  -5  105.69    3.90
   2  -6  -5  118.59    6.40
   2  -6  -5  106.19    7.20
   2  -6  -5  110.39    5.20
  -2   6   5  104.69    5.00
  -2   6   5  108.59    3.90
  -2   6   5  110.29    6.30
   1  -6  -5   83.39    6.90
   1  -6  -5   98.79    6.00
  -1   6   5   90.49    3.70
  -1   6   5   96.69    5.10
   0  -6  -5  194.38   10.50
   0  -6  -5  202.88    8.60
   0   6   5  205.68    7.70
   0   6   5  197.88    6.00
  -1  -6  -5    0.30    1.50
  -1  -6  -5   -0.20    2.30
   1   6   5    1.40    2.10
   1   6   5    0.50    1.60
  -2  -6  -5    8.90    3.20
  -2  -6  -5   16.90    4.70
   2   6   5    8.10    2.80
   2   6   5   10.10    2.30
   9  -7  -5    7.20    2.70
  -9   7   5    9.10    2.70
  -9   7   5    5.20    2.60
   8  -7  -5    1.30    1.90
  -8   7   5    1.20    2.20
  -8   7   5   -1.00    1.90
   7  -7  -5   29.50    3.90
   7  -7  -5   19.30    3.40
  -7   7   5   26.30    3.30
  -7   7   5   23.80    3.30
   6  -7  -5    6.40    2.50
   6  -7  -5   10.90    2.60
  -6   7   5    7.70    2.10
  -6   7   5   10.90    2.60
   5  -7  -5    1.40    1.80
   5  -7  -5   -2.00    1.80
  -5   7   5   -0.80    1.30
  -5   7   5   -1.90    1.80
   4  -7  -5    0.70    1.80
   4  -7  -5    3.00    2.10
  -4   7   5   -0.60    1.30
  -4   7   5    3.30    1.90
  -4   7   5    0.80    2.00
   3  -7  -5   46.50    4.30
   3  -7  -5   37.60    5.70
   3  -7  -5   53.29    5.20
  -3   7   5   48.30    3.80
  -3   7   5   49.80    5.10
  -3   7   5   43.70    3.20
   2  -7  -5    1.30    2.20
   2  -7  -5    1.90    2.10
   2  -7  -5    2.40    1.90
  -2   7   5    1.90    1.80
  -2   7   5    0.50    1.40
   1  -7  -5   12.90    3.30
   1  -7  -5   18.80    3.30
  -1   7   5   16.60    2.10
  -1   7   5   18.70    3.20
   0  -7  -5    0.90    2.40
   0  -7  -5    3.70    2.00
   0   7   5    2.80    1.60
   0   7   5    3.50    2.20
  -1  -7  -5    0.00    2.70
   1   7   5    1.00    1.80
   1   7   5   -1.00    2.00
   9  -8  -5    0.60    2.20
  -9   8   5   -0.50    2.40
  -9   8   5    5.20    2.70
   8  -8  -5    0.20    2.10
   8  -8  -5    1.60    2.40
  -8   8   5    0.20    2.20
  -8   8   5    1.70    2.30
   7  -8  -5    4.20    2.30
   7  -8  -5    7.00    2.70
  -7   8   5    6.30    2.70
  -7   8   5    2.00    2.00
   6  -8  -5    0.50    2.00
   6  -8  -5   -0.80    1.90
  -6   8   5    2.70    1.80
  -6   8   5    1.80    2.20
   5  -8  -5   -0.40    1.70
   5  -8  -5    0.80    2.20
  -5   8   5   -1.70    2.20
  -5   8   5   -3.40    1.40
   4  -8  -5    0.60    1.90
   4  -8  -5    0.40    2.10
   4  -8  -5   -0.50    2.00
  -4   8   5    0.30    1.60
  -4   8   5   -0.90    1.80
  -4   8   5    4.00    2.80
   3  -8  -5   10.30    2.80
   3  -8  -5    6.90    2.50
   3  -8  -5   16.20    3.80
  -3   8   5   12.20    2.70
  -3   8   5    9.90    1.90
   2  -8  -5    1.10    2.30
   2  -8  -5    2.60    2.40
   2  -8  -5    1.90    2.10
  -2   8   5    1.30    2.00
  -2   8   5    3.20    1.60
   1  -8  -5   -0.70    2.10
   1  -8  -5    1.20    2.00
  -1   8   5    0.50    2.00
  -1   8   5   -0.50    1.50
   0  -8  -5    3.70    2.50
   0  -8  -5    0.80    2.80
   0   8   5    3.40    1.90
   0   8   5    4.50    2.70
   8  -9  -5    1.80    2.20
   8  -9  -5    5.80    2.90
  -8   9   5   -0.60    2.40
  -8   9   5    1.20    2.40
   7  -9  -5   -0.30    2.50
   7  -9  -5   -0.40    2.10
  -7   9   5   -1.40    1.90
  -7   9   5   -0.50    2.50
   6  -9  -5    6.80    3.10
   6  -9  -5    7.50    2.90
  -6   9   5    3.60    2.10
  -6   9   5    9.80    3.30
   5  -9  -5   30.60    4.20
   5  -9  -5   21.70    3.60
  -5   9   5   21.10    2.80
  -5   9   5   27.20    4.10
   4  -9  -5    0.00    2.50
   4  -9  -5    0.50    2.20
   4  -9  -5   -0.40    2.30
  -4   9   5   -0.70    1.60
   3  -9  -5    3.60    2.60
   3  -9  -5    8.10    3.20
   3  -9  -5    6.20    3.10
  -3   9   5    7.00    2.00
  -3   9   5    9.40    2.80
   2  -9  -5    0.00    2.10
   2  -9  -5   -0.70    2.80
   2  -9  -5   -1.10    2.50
  -2   9   5    0.30    1.60
  -2   9   5    2.70    2.30
  -1  10  -6    5.00    3.10
   1 -10   6   -6.70    3.50
   1 -10   6    0.20    4.60
   1 -10   6    3.60    2.80
  -2  10  -6    4.50    3.20
   2 -10   6    1.70    2.80
   2 -10   6    0.40    4.30
   2 -10   6   -2.60    3.30
  -3  10  -6   -2.30    2.90
   3 -10   6   -0.20    2.90
   3 -10   6   -5.50    3.90
  -4  10  -6    0.50    3.10
   4 -10   6   -0.90    4.30
   4 -10   6    1.10    2.90
   4 -10   6   -6.70    2.80
  -5  10  -6   -2.30    2.70
   5 -10   6   -3.20    2.80
   5 -10   6   -0.90    4.30
  -6  10  -6   -1.40    3.00
   6 -10   6   -4.70    2.80
   6 -10   6   -0.40    2.90
   6 -10   6    1.20    4.20
   1   9  -6   -1.90    3.00
   1   9  -6    2.00    2.70
  -1  -9   6    3.60    2.90
  -1  -9   6    2.10    2.70
   0   9  -6    3.90    3.10
   0   9  -6    2.90    3.50
   0  -9   6    7.30    3.10
   0  -9   6    3.10    2.30
  -1   9  -6   12.60    3.90
  -1   9  -6   17.00    3.70
   1  -9   6   12.80    2.80
   1  -9   6    6.90    3.80
   1  -9   6   15.20    3.40
   1  -9   6   27.40    5.40
  -2   9  -6   -3.10    2.30
  -2   9  -6   -3.80    2.50
   2  -9   6   -3.00    2.70
   2  -9   6   -3.20    2.30
   2  -9   6    0.60    1.50
   2  -9   6    2.40    3.60
  -3   9  -6    2.50    3.00
  -3   9  -6   -2.20    2.40
   3  -9   6   -3.50    2.90
   3  -9   6    2.10    2.70
   3  -9   6    7.30    4.10
  -4   9  -6    0.20    2.90
   4  -9   6   -2.70    2.60
   4  -9   6    2.40    3.70
   4  -9   6   -4.20    2.60
  -5   9  -6    1.50    2.90
   5  -9   6    3.90    3.00
   5  -9   6    2.30    4.10
   5  -9   6    1.60    2.70
  -6   9  -6   -0.70    2.90
   6  -9   6   -1.80    3.00
   6  -9   6    2.00    3.90
   6  -9   6   -4.80    2.40
  -7   9  -6   -1.30    2.90
   7  -9   6   -5.50    2.60
   7  -9   6    1.20    4.30
   2   8  -6   -3.40    3.10
   2   8  -6   -2.80    2.40
   2   8  -6    0.30    2.20
  -2  -8   6   -5.40    2.50
  -2  -8   6   -0.10    2.60
   1   8  -6   -3.00    2.30
   1   8  -6   -0.20    2.00
   1   8  -6   -3.00    3.00
  -1  -8   6   -0.50    2.10
  -1  -8   6   -0.90    2.40
   0   8  -6   -4.30    2.70
   0   8  -6   -0.10    2.30
   0  -8   6   -0.60    1.80
   0  -8   6   -4.00    2.10
  -1   8  -6    6.60    2.90
  -1   8  -6    2.60    3.00
   1  -8   6    6.70    2.10
   1  -8   6    8.40    2.90
   1  -8   6    7.50    3.50
   1  -8   6    0.30    2.70
  -2   8  -6    1.80    2.60
  -2   8  -6   -2.00    2.50
   2  -8   6   -3.70    2.50
   2  -8   6   -3.40    2.40
   2  -8   6    1.30    1.40
   2  -8   6    4.80    3.20
  -3   8  -6   55.09    5.50
  -3   8  -6   46.50    5.90
   3  -8   6   59.89    5.50
   3  -8   6   43.30    6.10
   3  -8   6   55.09    3.90
   3  -8   6   62.79    6.40
  -4   8  -6   -2.40    2.20
  -4   8  -6   -1.40    1.90
   4  -8   6   -1.70    2.40
   4  -8   6   -0.80    2.90
   4  -8   6   -2.90    2.20
  -5   8  -6   28.70    4.30
  -5   8  -6   29.30    4.50
   5  -8   6   29.50    4.40
   5  -8   6   20.20    3.80
   5  -8   6   29.10    4.80
  -6   8  -6    6.20    2.20
  -6   8  -6    2.10    2.70
   6  -8   6    8.60    3.90
   6  -8   6    2.50    2.90
   6  -8   6   -2.50    2.30
  -7   8  -6    3.20    2.90
   7  -8   6    5.70    4.00
   7  -8   6   -5.50    2.30
   7  -8   6   -1.30    2.90
  -8   8  -6    9.40    3.50
   8  -8   6   20.80    5.20
   8  -8   6    3.70    3.50
   4   7  -6   -1.10    2.30
   4   7  -6    1.60    2.70
  -4  -7   6    3.80    2.70
   3   7  -6    2.10    3.90
   3   7  -6    0.90    2.30
   3   7  -6    2.10    2.60
  -3  -7   6    0.40    3.60
  -3  -7   6    6.30    2.90
   2   7  -6   15.60    2.90
   2   7  -6   23.00    3.90
   2   7  -6   17.90    5.00
  -2  -7   6   21.90    3.60
  -2  -7   6   15.40    3.80
   1   7  -6   12.50    3.20
   1   7  -6   11.40    2.50
   1   7  -6    6.00    3.70
  -1  -7   6   10.80    2.80
  -1  -7   6   14.10    3.30
   0   7  -6    3.10    1.80
   0   7  -6   -0.20    2.10
   0   7  -6    2.20    3.20
   0  -7   6    1.80    1.80
   0  -7   6    2.20    2.30
  -1   7  -6    9.40    2.60
  -1   7  -6    3.30    2.80
   1  -7   6    9.00    3.10
   1  -7   6    9.70    1.90
   1  -7   6    8.50    3.30
   1  -7   6   10.80    2.70
  -2   7  -6    7.00    2.60
  -2   7  -6   10.90    2.80
   2  -7   6    6.30    2.60
   2  -7   6    4.60    2.80
   2  -7   6    2.20    2.50
   2  -7   6    5.50    1.40
  -3   7  -6   26.50    3.40
  -3   7  -6   40.90    5.20
   3  -7   6   29.00    4.00
   3  -7   6   34.10    3.90
   3  -7   6   39.50    2.80
   3  -7   6   35.40    5.10
  -4   7  -6   46.90    4.90
  -4   7  -6   42.20    4.90
   4  -7   6   38.40    2.50
   4  -7   6   37.00    4.10
   4  -7   6   34.70    4.30
   4  -7   6   42.10    5.20
  -5   7  -6   15.30    5.80
  -5   7  -6   16.40    3.50
  -5   7  -6   25.10    4.30
   5  -7   6   22.90    4.00
   5  -7   6   15.70    3.10
   5  -7   6   20.20    4.10
  -6   7  -6   -0.30    2.30
  -6   7  -6    2.20    1.80
   6  -7   6    1.00    3.00
   6  -7   6    1.30    2.50
  -7   7  -6   -0.60    2.60
   7  -7   6    9.50    3.80
   7  -7   6    0.90    2.90
   7  -7   6   -5.00    2.20
  -8   7  -6   -0.60    2.60
   8  -7   6   -1.90    3.00
   5   6  -6   -1.30    2.20
   5   6  -6   -1.20    2.50
  -5  -6   6    2.40    2.90
   4   6  -6    9.20    4.50
   4   6  -6    7.70    2.50
   4   6  -6   13.10    3.40
  -4  -6   6   15.00    3.40
  -4  -6   6    1.80    3.70
   3   6  -6    5.90    2.20
   3   6  -6    5.80    2.70
   3   6  -6    6.20    4.10
  -3  -6   6    4.40    3.30
  -3  -6   6    9.70    2.90
   2   6  -6    3.50    2.30
   2   6  -6    5.70    2.10
   2   6  -6    2.90    3.70
  -2  -6   6    1.30    2.40
  -2  -6   6    4.60    2.50
   1   6  -6   -0.20    3.10
   1   6  -6    2.60    1.70
   1   6  -6    2.70    2.10
  -1  -6   6    2.90    2.00
  -1  -6   6    4.10    2.40
   0   6  -6   36.30    6.30
   0   6  -6   40.50    4.30
   0   6  -6   34.40    3.60
   0  -6   6   41.90    4.20
   0  -6   6   34.10    3.90
  -1   6  -6   15.90    3.20
  -1   6  -6   25.90    3.30
   1  -6   6   17.70    2.90
   1  -6   6   24.70    2.90
   1  -6   6   18.50    3.00
   1  -6   6   10.00    4.00
   1  -6   6   15.10    2.80
  -2   6  -6    0.10    1.90
  -2   6  -6   -2.30    1.70
   2  -6   6   -1.60    1.80
   2  -6   6    0.40    0.70
   2  -6   6    1.80    2.30
   2  -6   6    1.80    2.00
  -3   6  -6   42.70    4.80
  -3   6  -6   38.20    4.30
   3  -6   6   35.30    4.30
   3  -6   6   41.20    2.00
   3  -6   6   43.30    4.90
   3  -6   6   40.90    4.50
  -4   6  -6    3.00    2.20
  -4   6  -6    6.50    4.60
  -4   6  -6    5.70    2.10
   4  -6   6    7.40    1.00
   4  -6   6    4.20    0.70
   4  -6   6    6.40    2.80
   4  -6   6    3.70    2.40
   4  -6   6    6.90    2.30
  -5   6  -6    2.10    2.30
  -5   6  -6    2.90    1.80
  -5   6  -6   -3.40    4.80
   5  -6   6   -4.00    2.40
   5  -6   6   -0.10    2.40
   5  -6   6   -0.70    1.80
  -6   6  -6  113.89    6.80
   6  -6   6  119.49    7.10
   6  -6   6  136.59    7.80
  -7   6  -6    3.60    7.40
  -7   6  -6   14.90    3.20
   7  -6   6   17.30    3.70
  -8   6  -6   -0.40    2.70
   8  -6   6   -2.20    3.00
   6   5  -6    4.90    2.90
  -6  -5   6    5.80    3.00
   5   5  -6    8.30    2.70
   5   5  -6    3.50    2.60
   5   5  -6    8.80    4.30
  -5  -5   6    4.20    2.80
  -5  -5   6   -5.70    4.00
   4   5  -6   14.70    4.90
   4   5  -6   13.90    3.20
   4   5  -6   12.10    2.60
  -4  -5   6    7.20    3.50
  -4  -5   6   16.60    3.40
   3   5  -6  112.39    6.20
   3   5  -6  109.59    9.50
   3   5  -6  116.49    5.70
  -3  -5   6  119.69    6.30
  -3  -5   6  118.49    8.30
   2   5  -6   21.50    3.00
   2   5  -6   22.10    2.90
   2   5  -6   16.40    4.10
  -2  -5   6   15.80    2.90
  -2  -5   6   22.70    3.20
   1   5  -6    3.10    3.10
   1   5  -6    3.80    1.40
   1   5  -6    9.20    2.20
   1   5  -6    5.70    1.80
  -1  -5   6    4.50    1.70
  -1  -5   6    7.50    2.30
  -1  -5   6   -2.40    2.50
   0   5  -6  198.18   10.20
   0   5  -6  199.88    7.10
   0   5  -6  194.38    7.00
   0   5  -6  179.98    6.20
   0  -5   6  184.38    9.40
   0  -5   6  190.48    7.20
   0  -5   6  200.28    7.10
  -1   5  -6   86.89    4.70
  -1   5  -6   94.99    6.70
   1  -5   6   88.29    4.80
   1  -5   6   82.29    6.30
   1  -5   6   87.29    3.90
   1  -5   6   93.19    5.10
   1  -5   6   85.69    4.60
  -2   5  -6   11.30    2.20
  -2   5  -6   14.30    2.90
  -2   5  -6   16.90    3.90
   2  -5   6   11.40    2.20
   2  -5   6   14.80    3.10
   2  -5   6   10.30    2.20
   2  -5   6   13.20    2.50
   2  -5   6   15.90    1.20
  -3   5  -6   19.40    4.70
  -3   5  -6   20.90    2.70
  -3   5  -6   23.50    3.50
   3  -5   6   22.80    3.10
   3  -5   6   17.90    2.60
   3  -5   6   17.70    2.50
   3  -5   6   24.40    1.70
  -4   5  -6    3.50    4.10
  -4   5  -6    0.70    1.70
  -4   5  -6    3.20    1.40
   4  -5   6    2.50    2.30
   4  -5   6    1.90    2.00
  -5   5  -6  128.69   12.10
  -5   5  -6  124.99    5.40
  -5   5  -6  119.79    6.10
   5  -5   6  115.09    6.10
   5  -5   6  128.49    6.70
   5  -5   6  122.59    4.50
  -6   5  -6  295.67   18.20
  -6   5  -6  287.97   10.00
   6  -5   6  305.47   10.30
  -7   5  -6    4.40    2.80
  -7   5  -6   -4.30    5.70
   7  -5   6    0.20    2.70
  -8   5  -6    2.40    2.70
   8  -5   6    0.50    2.90
   6   4  -6   45.50    4.50
   6   4  -6   48.30    5.70
   6   4  -6   61.69    9.20
  -6  -4   6   48.70    5.70
   5   4  -6    3.20    2.10
   5   4  -6    3.40    4.10
   5   4  -6    3.10    2.40
  -5  -4   6   -0.80    3.60
  -5  -4   6    5.00    2.80
   4   4  -6   -2.10    1.90
   4   4  -6   -1.80    3.00
   4   4  -6    0.10    1.60
  -4  -4   6    1.60    1.30
  -4  -4   6    0.40    3.00
  -4  -4   6   -0.80    2.00
   3   4  -6   19.50    3.10
   3   4  -6   14.30    2.30
   3   4  -6   16.10    4.00
  -3  -4   6   16.60    3.40
  -3  -4   6   18.50    3.00
   2   4  -6    9.00    1.90
   2   4  -6   11.70    2.20
   2   4  -6   10.40    2.00
   2   4  -6   14.00    3.40
  -2  -4   6   10.10    2.40
  -2  -4   6    9.20    2.10
  -2  -4   6    8.30    2.30
   1   4  -6  124.59    5.30
   1   4  -6  142.19    8.70
   1   4  -6  137.89    5.80
   1   4  -6  136.69    5.10
  -1  -4   6  142.59    6.40
  -1  -4   6  127.19    6.60
  -1  -4   6  132.39    5.50
  -1  -4   6  133.49    5.50
   0   4  -6  810.62   24.90
   0   4  -6  763.42   15.90
   0   4  -6  766.02   17.00
   0   4  -6  771.92   19.80
   0  -4   6  772.92   23.90
   0  -4   6  777.42   17.00
   0  -4   6  760.02   17.00
   0  -4   6  806.82   20.10
   0  -4   6  757.82   24.30
  -1   4  -6   15.20    2.30
  -1   4  -6   10.90    2.60
  -1   4  -6   16.20    3.20
  -1   4  -6   15.40    2.20
   1  -4   6   17.90    3.10
   1  -4   6   13.50    2.20
   1  -4   6   13.30    2.10
   1  -4   6   16.40    2.30
  -2   4  -6    9.90    1.90
  -2   4  -6    9.60    2.60
  -2   4  -6   14.20    3.70
  -2   4  -6   11.70    2.10
   2  -4   6   10.20    2.00
   2  -4   6    9.80    2.30
   2  -4   6   12.80    1.20
   2  -4   6   11.30    2.00
   2  -4   6   14.80    2.20
  -3   4  -6  126.19    5.20
  -3   4  -6  138.09    9.40
  -3   4  -6  136.39    5.60
   3  -4   6  133.89    4.10
   3  -4   6  134.39    5.30
   3  -4   6  134.69    5.40
   3  -4   6  141.59    5.70
  -4   4  -6    2.40    3.60
  -4   4  -6    0.10    0.90
  -4   4  -6   -0.10    1.50
   4  -4   6    0.00    0.50
   4  -4   6    0.30    1.60
   4  -4   6   -2.20    1.70
   4  -4   6   -0.40    1.30
  -5   4  -6  143.49    6.30
  -5   4  -6  140.59   11.40
  -5   4  -6  135.99    5.20
   5  -4   6  135.99    5.30
   5  -4   6  144.39    6.50
  -6   4  -6    1.60    2.10
  -6   4  -6   -2.30    4.80
   6  -4   6    0.40    2.20
  -7   4  -6   -1.40    2.10
   7  -4   6    0.10    2.50
  -8   4  -6   -9.90    6.60
   8  -4   6    7.80    3.40
   7   3  -6   72.19    5.60
   6   3  -6    5.00    2.10
   6   3  -6    9.00    2.70
   6   3  -6    7.30    4.30
  -6  -3   6   11.80    3.00
  -6  -3   6   -2.60    4.30
   5   3  -6   10.60    2.50
   5   3  -6    9.50    4.30
   5   3  -6   12.10    2.50
  -5  -3   6   12.60    2.10
  -5  -3   6   11.20    2.70
  -5  -3   6    5.90    3.80
   4   3  -6   20.80    2.70
   4   3  -6   19.40    2.80
   4   3  -6   18.00    4.20
  -4  -3   6   19.40    3.70
  -4  -3   6   18.70    2.90
  -4  -3   6   23.50    2.20
   3   3  -6    5.70    2.90
   3   3  -6    6.20    1.70
   3   3  -6    6.10    1.80
  -3  -3   6    7.00    2.00
  -3  -3   6    5.60    2.40
  -3  -3   6    7.70    1.30
   2   3  -6   -3.10    1.10
   2   3  -6    1.60    2.10
   2   3  -6   -0.30    1.30
   2   3  -6   -0.90    0.90
  -2  -3   6   -0.30    1.40
  -2  -3   6    0.20    1.70
  -2  -3   6   -0.20    0.90
  -2  -3   6   -0.50    1.20
   1   3  -6    9.90    1.70
   1   3  -6   12.50    1.90
   1   3  -6   10.70    2.60
   1   3  -6    7.20    1.40
  -1  -3   6   10.60    1.70
  -1  -3   6   12.20    1.90
  -1  -3   6    9.70    1.70
   0   3  -6  115.79    4.40
   0   3  -6  106.59    5.30
   0   3  -6  110.39    6.50
   0   3  -6  110.29    3.90
   0   3  -6  107.79    5.90
   0   3  -6  111.39    3.80
   0   3  -6  104.29    4.00
   0  -3   6  110.39    4.30
   0  -3   6  106.49    5.20
   0  -3   6  108.59    4.30
   0  -3   6  108.59    4.30
  -1   3  -6   81.29    5.70
  -1   3  -6   87.99    6.20
  -1   3  -6   79.79    4.30
  -1   3  -6   78.69    3.60
  -1   3  -6   78.69    3.40
   1  -3   6   80.99    3.60
   1  -3   6   77.19    4.80
   1  -3   6   84.09    2.50
   1  -3   6   80.09    3.60
   1  -3   6   78.59    3.60
  -2   3  -6    3.20    2.40
  -2   3  -6    2.90    1.30
  -2   3  -6    1.30    1.10
   2  -3   6    1.00    1.20
   2  -3   6    1.30    0.70
   2  -3   6    1.10    1.20
   2  -3   6    1.70    1.30
   2  -3   6    1.80    0.80
   2  -3   6    1.90    1.50
  -3   3  -6  208.98    6.70
  -3   3  -6  204.98    6.40
  -3   3  -6  213.28   10.90
   3  -3   6  205.88    6.40
   3  -3   6  202.48    5.70
   3  -3   6  203.38    6.70
   3  -3   6  200.18    6.50
  -4   3  -6  128.89    5.30
  -4   3  -6  128.49    4.60
  -4   3  -6  136.89    9.60
   4  -3   6  126.49    4.70
   4  -3   6  128.09    5.40
   4  -3   6  133.59    5.40
  -5   3  -6  136.69    4.30
  -5   3  -6  151.38    6.10
  -5   3  -6  141.19   10.80
   5  -3   6  146.89    6.00
   5  -3   6  146.39    6.20
   5  -3   6  136.39    5.80
  -6   3  -6   -1.10    1.80
  -6   3  -6    1.30    4.20
   6  -3   6   -2.50    1.90
  -7   3  -6   -1.30    2.10
  -7   3  -6   -8.30    4.20
   8   2  -6    2.60    2.90
   8   2  -6    2.60    2.40
  -8  -2   6    1.00    2.90
   7   2  -6    8.40    2.90
   7   2  -6   12.30    4.70
   7   2  -6   11.90    2.70
  -7  -2   6   11.60    3.00
   6   2  -6   -1.80    3.50
   6   2  -6    0.50    1.70
   6   2  -6    1.50    2.00
  -6  -2   6    1.40    2.20
   5   2  -6    0.60    1.70
   5   2  -6    2.00    1.60
   5   2  -6    2.30    3.30
  -5  -2   6    3.20    1.90
   4   2  -6   41.80    3.10
   4   2  -6   45.90    6.30
   4   2  -6   44.20    3.70
  -4  -2   6   46.70    3.70
   3   2  -6    4.20    1.70
   3   2  -6   -0.80    1.30
   3   2  -6    3.90    2.50
   3   2  -6    2.00    1.30
  -3  -2   6    3.30    1.50
  -3  -2   6    1.70    1.40
   2   2  -6   27.60    2.20
   2   2  -6   25.50    2.30
   2   2  -6   26.80    2.70
   2   2  -6   26.30    2.70
   2   2  -6   27.60    4.20
  -2  -2   6   24.00    2.50
  -2  -2   6   23.10    2.50
  -2  -2   6   28.50    3.70
   1   2  -6    6.20    1.40
   1   2  -6    3.90    1.00
   1   2  -6    4.20    1.10
   1   2  -6    5.70    1.40
   1   2  -6    4.80    1.80
   1   2  -6    4.10    1.00
  -1  -2   6    3.80    1.20
  -1  -2   6    7.30    1.80
  -1  -2   6    4.90    0.90
  -1  -2   6    4.50    1.20
   0   2  -6   19.70    3.20
   0   2  -6   20.30    1.60
   0   2  -6   22.10    2.00
   0   2  -6   20.20    1.60
   0   2  -6   19.60    1.80
   0   2  -6   22.30    3.20
   0  -2   6   21.20    2.20
   0  -2   6   20.00    1.80
   0  -2   6   20.30    2.20
   0  -2   6   22.40    1.30
   0  -2   6   21.90    2.00
   0  -2   6   21.40    2.00
  -1   2  -6   46.00    4.20
  -1   2  -6   50.69    2.70
  -1   2  -6   51.79    4.60
  -1   2  -6   48.50    3.30
  -1   2  -6   47.90    2.40
   1  -2   6   46.70    2.30
   1  -2   6   50.89    2.50
   1  -2   6   49.90    3.70
   1  -2   6   50.29    2.70
   1  -2   6   48.20    2.60
   1  -2   6   53.29    2.20
  -2   2  -6  608.84   13.20
  -2   2  -6  623.84   15.20
  -2   2  -6  640.64   13.30
  -2   2  -6  617.44   21.20
  -2   2  -6  635.74   15.40
   2  -2   6  625.84   13.30
   2  -2   6  623.14   20.70
   2  -2   6  622.84   13.40
   2  -2   6  630.14   12.80
   2  -2   6  624.84   14.00
   2  -2   6  605.94   12.10
  -3   2  -6   10.80    3.40
  -3   2  -6   11.20    1.80
  -3   2  -6    8.80    1.40
  -3   2  -6    9.20    1.30
   3  -2   6   12.20    1.70
   3  -2   6   11.30    1.80
   3  -2   6   12.90    2.00
  -4   2  -6    7.60    1.80
  -4   2  -6    5.30    1.80
  -4   2  -6    7.00    3.70
  -4   2  -6    5.30    0.80
   4  -2   6    6.10    1.80
   4  -2   6    4.80    1.20
   4  -2   6    4.90    1.60
   4  -2   6    6.70    1.70
  -5   2  -6   -3.20    2.00
  -5   2  -6    0.80    3.30
  -5   2  -6    2.70    1.60
   5  -2   6   -0.70    1.20
   5  -2   6   -2.90    1.50
   5  -2   6    2.20    1.50
  -6   2  -6    2.60    3.90
  -6   2  -6    7.00    2.10
   6  -2   6    4.70    2.40
  -7   2  -6   -3.00    4.40
   7  -2   6   -2.80    2.10
   8   1  -6    8.10    3.10
   8   1  -6    4.80    2.40
  -8  -1   6    3.80    3.00
   7   1  -6    2.30    1.90
   7   1  -6    3.50    3.80
   7   1  -6    2.50    2.30
  -7  -1   6    2.30    2.40
   6   1  -6    1.40    1.80
   6   1  -6   -1.70    3.20
   6   1  -6    3.30    2.10
  -6  -1   6    0.70    1.80
   5   1  -6   84.99    8.30
   5   1  -6   77.29    4.30
   5   1  -6   82.69    4.90
  -5  -1   6   80.39    4.90
   4   1  -6   11.70    3.30
   4   1  -6   10.30    1.80
   4   1  -6   10.90    1.90
  -4  -1   6    8.00    1.80
  -4  -1   6   14.40    2.10
   3   1  -6  206.88    8.30
   3   1  -6  214.18    6.30
   3   1  -6  200.98    6.00
   3   1  -6  207.18    9.90
  -3  -1   6  213.98   10.50
  -3  -1   6  218.68    6.30
  -3  -1   6  203.68    6.20
   2   1  -6    0.50    0.70
   2   1  -6   -0.30    1.40
   2   1  -6    0.40    0.80
   2   1  -6    0.10    0.90
   2   1  -6   -0.90    1.30
  -2  -1   6   -0.60    0.90
  -2  -1   6   -0.50    0.90
  -2  -1   6   -0.20    0.90
   1   1  -6  168.08    4.40
   1   1  -6  175.38    6.40
   1   1  -6  169.58    4.70
   1   1  -6  174.78    4.60
   1   1  -6  173.48    8.00
  -1  -1   6  174.28    4.80
  -1  -1   6  174.38    5.20
  -1  -1   6  171.88    4.40
  -1  -1   6  180.88    4.80
   0   1  -6  124.59    6.50
   0   1  -6  123.79    3.60
   0   1  -6  127.79    6.00
   0   1  -6  128.89    3.40
   0   1  -6  133.89    3.80
   0  -1   6  130.09    3.80
   0  -1   6  123.29    3.70
   0  -1   6  123.89    3.70
   0  -1   6  122.59    3.40
   0  -1   6  128.09    4.00
  -1   1  -6  316.77   12.10
  -1   1  -6  321.77    7.20
  -1   1  -6  315.27    8.70
  -1   1  -6  308.27    7.30
  -1   1  -6  316.17    7.10
   1  -1   6  314.87    7.20
   1  -1   6  309.67    7.20
   1  -1   6  311.97    7.10
   1  -1   6  311.77   11.70
   1  -1   6  307.97    7.30
  -2   1  -6   17.10    1.90
  -2   1  -6   15.70    1.90
  -2   1  -6   16.30    1.70
  -2   1  -6   14.70    2.90
   2  -1   6   15.60    1.70
   2  -1   6   15.70    1.90
   2  -1   6   15.20    1.80
   2  -1   6   16.70    2.90
   2  -1   6   14.90    1.60
  -3   1  -6    5.10    1.40
  -3   1  -6    4.70    2.60
  -3   1  -6    5.60    1.40
  -3   1  -6    4.90    0.90
   3  -1   6    6.30    1.50
   3  -1   6    5.20    1.50
   3  -1   6    5.80    1.50
  -4   1  -6    3.70    1.70
  -4   1  -6    1.90    2.90
  -4   1  -6    3.10    1.40
   4  -1   6    2.50    1.60
   4  -1   6    2.30    1.30
   4  -1   6    5.50    1.60
  -5   1  -6   12.80    2.30
  -5   1  -6   10.70    4.00
   5  -1   6   10.00    2.50
  -6   1  -6    6.20    4.60
   6  -1   6    6.50    2.60
  -7   1  -6   -0.30    4.20
   7  -1   6    1.60    2.30
   9   0  -6   -1.80    2.10
   9   0  -6   -0.90    2.50
  -9   0   6   -0.90    2.60
   8   0  -6    1.40    2.10
   8   0  -6    2.40    2.50
  -8   0   6    2.90    2.70
   7   0  -6    1.50    3.10
   7   0  -6   -0.60    1.70
   7   0  -6    3.70    2.20
  -7   0   6   -1.10    2.00
   6   0  -6    2.30    2.90
   6   0  -6   -2.70    1.30
   6   0  -6   -1.70    1.60
  -6   0   6    0.20    1.70
   5   0  -6   11.90    2.10
   5   0  -6   11.90    2.10
   5   0  -6   12.80    3.50
  -5   0   6    8.40    1.90
  -5   0   6   10.40    1.90
   4   0  -6   29.10    4.80
   4   0  -6   29.40    2.80
   4   0  -6   22.70    2.30
  -4   0   6   26.80    2.50
  -4   0   6   24.80    2.60
   3   0  -6   59.89    3.00
   3   0  -6   47.50    4.30
   3   0  -6   53.99    2.60
   3   0  -6   54.59    2.70
   3   0  -6   51.39    4.80
  -3   0   6   54.49    2.80
  -3   0   6   47.10    4.20
  -3   0   6   52.99    2.70
   2   0  -6   25.70    1.60
   2   0  -6   24.40    1.90
   2   0  -6   26.60    3.70
   2   0  -6   25.20    1.80
   2   0  -6   24.70    1.70
  -2   0   6   30.60    2.00
  -2   0   6   26.30    1.80
  -2   0   6   32.30    1.90
  -2   0   6   24.40    2.60
  -2   0   6   27.40    3.20
   1   0  -6   89.69    5.40
   1   0  -6   95.79    2.70
   1   0  -6   95.29    2.70
   1   0  -6   99.19    4.70
   1   0  -6   92.99    2.80
  -1   0   6   97.09    2.80
  -1   0   6   92.49    3.60
  -1   0   6   95.89    3.30
   0   0  -6   37.70    3.50
   0   0  -6   36.90    1.60
   0   0   6   39.40    1.70
   0   0   6   40.70    2.30
   0   0   6   35.60    1.50
   0   0   6   44.90    2.60
  -1   0  -6   19.60    1.50
  -1   0  -6   21.30    1.40
  -1   0  -6   18.70    1.40
  -1   0  -6   20.70    2.10
  -1   0  -6   17.90    3.00
   1   0   6   17.50    2.10
   1   0   6   19.70    1.80
   1   0   6   18.10    1.50
  -2   0  -6    4.70    1.30
  -2   0  -6    8.20    1.20
  -2   0  -6    7.80    2.60
  -2   0  -6    8.00    1.20
   2   0   6    6.60    0.50
   2   0   6    8.00    1.20
   2   0   6    6.00    1.50
  -3   0  -6    5.20    1.30
  -3   0  -6    5.60    0.70
  -3   0  -6    3.80    2.60
  -3   0  -6    2.50    1.40
   3   0   6    4.00    1.50
   3   0   6    5.60    1.40
  -4   0  -6    7.80    1.70
  -4   0  -6    8.30    3.50
  -4   0  -6    6.50    2.20
   4   0   6    8.90    1.70
   4   0   6    9.00    2.00
   4   0   6    7.00    2.10
  -5   0  -6   51.59    7.80
  -5   0  -6   37.00    5.50
   5   0   6   37.00    3.80
   5   0   6   45.60    4.00
  -6   0  -6   -0.40    4.00
   6   0   6    1.10    1.90
   6   0   6    1.40    2.20
   9  -1  -6    4.10    2.70
   9  -1  -6    0.20    2.20
  -9   1   6    1.50    2.50
   8  -1  -6   80.19    5.80
   8  -1  -6   88.39    8.70
   8  -1  -6   82.89    5.60
  -8   1   6   86.79    6.00
   7  -1  -6   35.20    4.30
   7  -1  -6   22.80    4.50
  -7   1   6   24.90    3.20
   6  -1  -6   23.00    3.00
   6  -1  -6   21.30    2.30
   6  -1  -6   14.10    3.70
  -6   1   6   16.60    2.60
  -6   1   6   16.70    2.40
   5  -1  -6    6.10    1.70
   5  -1  -6    3.80    1.10
   5  -1  -6    3.20    2.60
  -5   1   6    5.40    1.40
  -5   1   6    6.10    1.60
   4  -1  -6  116.49    7.10
   4  -1  -6  114.79    4.20
   4  -1  -6  105.39    5.00
  -4   1   6  114.19    4.30
  -4   1   6  108.89    6.20
  -4   1   6  108.99    4.10
  -4   1   6  122.39    5.10
   3  -1  -6   38.90    2.00
   3  -1  -6   37.20    2.20
   3  -1  -6   40.20    4.20
  -3   1   6   39.90    2.80
  -3   1   6   38.00    3.40
  -3   1   6   39.30    1.90
  -3   1   6   36.80    2.10
  -3   1   6   40.00    2.10
   2  -1  -6 1002.00   18.60
   2  -1  -6 1008.60   18.60
   2  -1  -6  994.90   18.30
   2  -1  -6  996.30   29.00
  -2   1   6 1005.80   20.20
  -2   1   6 1005.90   19.40
  -2   1   6 1018.50   18.70
   1  -1  -6   62.49    1.80
  -1   1   6   63.49    2.90
  -1   1   6   60.89    3.20
   0  -1  -6   29.30    3.70
   0  -1  -6   34.00    2.80
   0  -1  -6   38.50    1.40
   0   1   6   34.00    2.30
   0   1   6   39.10    2.70
  -1  -1  -6   98.89    2.80
  -1  -1  -6  101.49    5.10
  -1  -1  -6  102.69    6.80
  -1  -1  -6  102.09    2.80
   1   1   6  104.29    2.90
   1   1   6  103.19    4.10
   1   1   6  100.79    4.30
  -2  -1  -6   30.10    3.40
  -2  -1  -6   27.20    2.00
  -2  -1  -6   30.90    2.20
  -2  -1  -6   32.10    2.10
  -2  -1  -6   31.40    4.70
   2   1   6   31.50    2.60
   2   1   6   31.90    2.00
  -3  -1  -6   11.40    3.60
  -3  -1  -6   16.90    1.90
  -3  -1  -6   15.50    1.30
   3   1   6   16.50    1.90
   3   1   6   17.60    2.10
   3   1   6   15.10    1.00
   3   1   6   13.70    2.30
  -4  -1  -6    0.00    1.80
  -4  -1  -6   -1.10    2.80
   4   1   6   -0.10    1.70
   4   1   6    2.30    1.50
  -5  -1  -6   -1.80    2.20
  -5  -1  -6   -1.00    3.30
   5   1   6   -2.80    1.80
   5   1   6   -0.10    1.70
  -6  -1  -6   -2.60    3.90
   6   1   6   -0.50    2.10
   6   1   6    2.10    2.20
   9  -2  -6   -0.40    2.30
  -9   2   6    3.40    2.60
   8  -2  -6   61.69    5.30
   8  -2  -6   61.89    7.70
  -8   2   6   64.29    5.30
   7  -2  -6    8.40    2.30
   7  -2  -6    2.70    3.10
  -7   2   6    5.20    2.00
  -7   2   6    9.70    2.80
   6  -2  -6   38.40    5.80
   6  -2  -6   36.10    3.50
   6  -2  -6   37.30    3.50
  -6   2   6   35.00    3.20
  -6   2   6   37.90    4.30
  -6   2   6   35.30    3.50
   5  -2  -6  258.07   11.20
   5  -2  -6  243.98   10.00
   5  -2  -6  266.67    7.40
  -5   2   6  263.87    8.20
  -5   2   6  255.57    7.20
  -5   2   6  271.97    7.50
  -5   2   6  246.08   10.40
   4  -2  -6   46.00    2.40
   4  -2  -6   46.40    2.70
   4  -2  -6   44.30    4.40
   4  -2  -6   48.70    4.70
  -4   2   6   46.50    2.60
  -4   2   6   49.70    2.70
  -4   2   6   49.90    3.30
  -4   2   6   48.90    4.00
   3  -2  -6   75.69    5.00
   3  -2  -6   73.09    2.60
   3  -2  -6   77.09    2.50
  -3   2   6   75.19    3.80
  -3   2   6   79.39    3.40
  -3   2   6   77.59    2.60
  -3   2   6   72.49    2.50
   2  -2  -6   -0.30    1.10
  -2   2   6    1.20    0.90
  -2   2   6   -2.00    1.00
   1  -2  -6   18.00    1.00
  -1   2   6   18.30    1.90
  -1   2   6   17.40    2.20
   0  -2  -6  147.39    6.60
   0   2   6  151.88    5.20
   0   2   6  146.69    5.50
  -1  -2  -6   11.10    1.50
  -1  -2  -6   11.70    3.20
  -1  -2  -6   12.10    1.30
  -1  -2  -6   10.80    2.20
  -1  -2  -6   13.10    1.30
   1   2   6   10.90    1.90
   1   2   6   12.80    2.40
   1   2   6   11.50    1.30
  -2  -2  -6    2.40    2.60
  -2  -2  -6    1.20    0.90
  -2  -2  -6    0.50    1.70
  -2  -2  -6    1.90    0.90
   2   2   6   -1.70    1.10
   2   2   6   -0.20    1.40
   2   2   6    0.30    0.70
  -3  -2  -6   -2.00    2.30
  -3  -2  -6   -0.50    1.60
  -3  -2  -6   -1.00    0.60
   3   2   6   -0.80    1.30
   3   2   6    0.10    1.50
  -4  -2  -6   29.50    5.90
  -4  -2  -6   33.30    5.20
   4   2   6   31.00    3.40
   4   2   6   18.40    3.00
  -5  -2  -6   10.30    3.20
  -5  -2  -6   17.10    4.90
   5   2   6   17.10    3.30
   5   2   6   19.90    3.00
   9  -3  -6   -0.90    2.10
  -9   3   6    1.60    3.00
  -9   3   6    0.10    2.10
   8  -3  -6   -0.50    1.90
   8  -3  -6   -0.90    2.40
  -8   3   6   -0.80    2.30
  -8   3   6    0.10    1.70
   7  -3  -6    4.20    2.20
   7  -3  -6    5.90    2.90
   7  -3  -6    7.40    2.30
  -7   3   6    6.80    2.20
  -7   3   6   10.60    2.80
  -7   3   6    6.70    1.90
   6  -3  -6    4.30    1.80
   6  -3  -6    3.70    2.40
   6  -3  -6    0.20    2.50
  -6   3   6    4.80    1.60
  -6   3   6    2.40    2.30
  -6   3   6    2.00    1.80
  -6   3   6    0.70    1.70
   5  -3  -6   70.09    3.50
   5  -3  -6   63.99    6.30
   5  -3  -6   74.49    5.80
  -5   3   6   70.39    3.50
  -5   3   6   72.19    3.60
  -5   3   6   73.99    4.80
  -5   3   6   71.49    4.20
   4  -3  -6    1.10    1.00
   4  -3  -6    1.10    1.50
   4  -3  -6    0.30    0.70
  -4   3   6    1.40    1.40
  -4   3   6    0.00    0.90
  -4   3   6   -0.10    0.90
   3  -3  -6  172.98    7.70
   3  -3  -6  169.48    4.00
  -3   3   6  177.28    4.20
  -3   3   6  179.38    4.20
  -3   3   6  172.98    6.00
  -3   3   6  170.28    5.60
   2  -3  -6   38.70    1.80
  -2   3   6   38.10    2.60
  -2   3   6   37.20    3.00
   1  -3  -6   16.30    2.30
  -1   3   6   11.50    1.80
  -1   3   6   10.00    2.20
   0  -3  -6  426.56   14.50
   0  -3  -6  442.26   12.40
   0   3   6  443.66   11.50
   0   3   6  440.26   11.00
  -1  -3  -6    5.20    0.90
  -1  -3  -6    1.60    1.40
  -1  -3  -6    6.30    1.10
  -1  -3  -6    6.50    2.00
  -2  -3  -6   18.20    4.20
  -2  -3  -6   16.90    2.10
  -2  -3  -6   15.60    3.10
   2   3   6   16.40    1.90
   2   3   6   17.40    2.80
   2   3   6   18.90    2.00
  -3  -3  -6   18.50    4.60
  -3  -3  -6   33.00    5.00
   3   3   6   16.80    2.80
   3   3   6   26.70    3.00
  -4  -3  -6    1.10    3.30
  -4  -3  -6   -1.00    2.00
   4   3   6    2.90    2.20
   4   3   6   -0.90    1.60
  -5  -3  -6   -0.80    2.70
  -5  -3  -6    1.70    3.60
   5   3   6    0.90    2.30
  10  -4  -6    2.10    1.90
 -10   4   6    2.00    3.20
 -10   4   6    0.60    2.40
   9  -4  -6   -0.10    2.20
   9  -4  -6    1.00    1.70
  -9   4   6    1.10    2.50
  -9   4   6    1.40    2.20
   8  -4  -6    0.80    2.00
  -8   4   6   -1.30    2.10
  -8   4   6   -0.40    1.80
   7  -4  -6    3.80    2.40
   7  -4  -6    3.90    2.00
  -7   4   6    4.20    1.90
  -7   4   6    4.40    2.10
   6  -4  -6  450.05   19.10
   6  -4  -6  513.45   17.00
   6  -4  -6  538.85   12.50
  -6   4   6  516.65   12.40
  -6   4   6  516.75   12.20
  -6   4   6  484.15   16.20
  -6   4   6  528.75   13.30
   5  -4  -6  428.76   14.70
  -5   4   6  448.56   10.40
  -5   4   6  438.96   11.70
  -5   4   6  447.66   10.30
   4  -4  -6   19.80    1.70
   4  -4  -6   14.10    2.20
   4  -4  -6   18.90    2.10
   4  -4  -6   17.20    2.60
   4  -4  -6   17.40    1.50
  -4   4   6   15.30    2.30
  -4   4   6   15.90    1.80
  -4   4   6   15.60    1.60
   3  -4  -6   -1.10    1.10
   3  -4  -6   -0.20    0.50
   3  -4  -6    0.40    1.10
   3  -4  -6    0.50    0.50
   3  -4  -6    0.30    0.90
  -3   4   6   -1.60    1.20
  -3   4   6    0.20    1.10
  -3   4   6    0.90    0.70
  -3   4   6    0.00    0.70
   2  -4  -6    1.40    1.30
   2  -4  -6    2.20    1.00
  -2   4   6    1.70    1.30
  -2   4   6    1.30    1.80
   1  -4  -6   -0.50    1.10
   1  -4  -6   -1.90    1.20
  -1   4   6   -1.10    1.80
  -1   4   6   -1.10    1.30
   0  -4  -6   25.80    3.50
   0  -4  -6   33.40    4.60
   0   4   6   31.70    1.80
   0   4   6   31.80    3.30
   0   4   6   26.60    1.70
  -1  -4  -6  103.19    8.30
  -1  -4  -6   95.39    6.90
  -1  -4  -6   91.69    5.00
   1   4   6  103.89    3.60
   1   4   6   92.49    5.10
   1   4   6   88.89    3.40
  -2  -4  -6   50.59    5.90
  -2  -4  -6   45.20    3.50
  -2  -4  -6   51.29    6.90
   2   4   6   48.50    4.20
   2   4   6   54.29    3.30
  -3  -4  -6   16.20    4.40
  -3  -4  -6   12.00    3.30
   3   4   6    8.20    2.60
   3   4   6   10.90    2.20
  -4  -4  -6   19.10    5.40
  -4  -4  -6    9.20    3.10
   4   4   6   15.40    3.20
  10  -5  -6    6.90    2.40
 -10   5   6    1.40    2.80
 -10   5   6    4.70    2.70
   9  -5  -6   -0.10    1.70
  -9   5   6    0.50    2.30
  -9   5   6    1.10    2.10
   8  -5  -6   -2.00    1.70
   8  -5  -6    0.70    1.60
  -8   5   6   -2.00    1.80
  -8   5   6    0.80    2.10
   7  -5  -6    1.70    2.00
   7  -5  -6    4.90    2.00
  -7   5   6    5.60    2.30
  -7   5   6    2.30    1.90
   6  -5  -6  407.46   13.90
   6  -5  -6  433.06   14.40
  -6   5   6  423.86   10.70
  -6   5   6  422.96   11.90
  -6   5   6  416.96   10.50
   5  -5  -6   29.50    3.00
   5  -5  -6   22.30    3.20
   5  -5  -6   25.30    2.50
   5  -5  -6   22.50    3.50
  -5   5   6   18.00    2.90
  -5   5   6   28.30    2.50
  -5   5   6   25.40    2.70
   4  -5  -6    2.30    1.60
   4  -5  -6    3.30    1.00
   4  -5  -6    3.40    1.50
   4  -5  -6    2.90    1.40
  -4   5   6    1.70    2.00
  -4   5   6    4.40    1.20
  -4   5   6    0.50    1.50
   3  -5  -6    0.10    0.60
   3  -5  -6    0.90    1.30
   3  -5  -6   -1.30    1.00
   3  -5  -6   -1.30    0.60
   3  -5  -6   -1.20    1.30
  -3   5   6   -0.10    0.70
  -3   5   6   -1.40    1.20
  -3   5   6    0.20    2.00
  -3   5   6   -0.70    0.80
   2  -5  -6    0.50    1.70
   2  -5  -6    3.50    1.80
   2  -5  -6    2.40    1.40
  -2   5   6    0.40    2.00
  -2   5   6    1.70    1.50
   1  -5  -6    0.30    1.80
   1  -5  -6    2.50    1.60
  -1   5   6    1.40    2.20
  -1   5   6    2.00    1.70
  -1   5   6    0.50    0.80
   0  -5  -6    0.40    1.80
   0  -5  -6   -0.30    1.30
   0   5   6    0.50    1.00
   0   5   6    0.70    1.80
  -1  -5  -6   15.50    2.50
  -1  -5  -6    9.50    2.80
   1   5   6   12.80    2.80
   1   5   6   15.30    1.90
  -2  -5  -6   16.60    4.60
  -2  -5  -6    9.40    3.00
   2   5   6   10.60    2.00
   2   5   6   11.70    2.90
  -3  -5  -6   14.50    3.70
   3   5   6   22.60    3.80
   9  -6  -6   82.69    6.80
  -9   6   6   83.79    5.90
  -9   6   6   84.39    6.00
   8  -6  -6    2.00    1.90
  -8   6   6    2.50    2.10
  -8   6   6    3.10    2.20
   7  -6  -6   36.80    5.10
  -7   6   6   26.70    3.40
  -7   6   6   31.30    3.70
   6  -6  -6    9.90    2.30
   6  -6  -6    7.40    2.70
  -6   6   6    8.70    2.70
  -6   6   6   10.90    2.10
   5  -6  -6   10.50    2.20
   5  -6  -6    4.60    1.60
   5  -6  -6    9.90    2.60
  -5   6   6    5.60    2.50
  -5   6   6    6.80    1.70
   4  -6  -6  104.19    5.30
   4  -6  -6  106.09    6.50
   4  -6  -6  104.69    4.80
  -4   6   6   97.19    3.80
  -4   6   6   95.69    5.10
  -4   6   6   96.99    5.90
   3  -6  -6    2.00    1.80
   3  -6  -6    5.10    1.80
  -3   6   6    0.50    2.40
  -3   6   6    3.30    1.00
  -3   6   6    3.80    1.90
  -3   6   6    3.00    1.10
   2  -6  -6    2.30    2.30
   2  -6  -6    6.40    2.00
   2  -6  -6    3.90    2.00
  -2   6   6    4.30    2.60
  -2   6   6    6.20    2.10
  -2   6   6    4.00    1.00
   1  -6  -6    3.10    2.30
   1  -6  -6    3.70    1.80
  -1   6   6    4.90    2.20
  -1   6   6    5.30    1.30
   0  -6  -6    1.30    2.30
   0  -6  -6    2.50    1.70
   0   6   6    3.00    2.20
   0   6   6    2.00    1.30
  -1  -6  -6    1.80    2.60
   1   6   6    3.80    1.60
   1   6   6    5.10    2.40
  -2  -6  -6    9.10    3.40
  -2  -6  -6   17.30    5.20
   2   6   6   12.50    3.20
  -9   7   6   94.39    6.20
  -9   7   6  103.79    6.60
   8  -7  -6    8.90    2.80
  -8   7   6    9.00    2.60
  -8   7   6   12.10    3.00
   7  -7  -6    8.60    2.40
   7  -7  -6    5.20    2.30
  -7   7   6    3.90    2.00
  -7   7   6    7.30    2.70
   6  -7  -6   17.50    3.40
   6  -7  -6   17.10    3.00
  -6   7   6    9.90    2.80
  -6   7   6   12.00    2.20
   5  -7  -6    2.00    1.90
   5  -7  -6   -0.30    1.70
  -5   7   6   -2.20    1.30
  -5   7   6    0.40    2.20
   4  -7  -6   21.90    3.60
   4  -7  -6   22.60    3.00
  -4   7   6   20.10    2.10
  -4   7   6   20.50    3.10
  -4   7   6   17.40    3.40
   3  -7  -6   63.59    4.60
   3  -7  -6   57.29    6.20
   3  -7  -6   65.89    5.70
  -3   7   6   62.69    5.60
  -3   7   6   62.09    4.40
  -3   7   6   60.59    3.10
   2  -7  -6    2.80    2.00
   2  -7  -6   -0.40    2.00
   2  -7  -6    1.40    1.90
  -2   7   6    1.80    1.20
  -2   7   6   -0.30    1.80
   1  -7  -6    0.70    1.70
   1  -7  -6   -2.10    2.00
  -1   7   6   -0.70    1.90
  -1   7   6    1.20    1.30
   0  -7  -6    1.00    2.30
   0  -7  -6    2.90    2.00
   0   7   6    1.90    1.50
   0   7   6    2.60    2.60
   8  -8  -6   14.50    3.70
  -8   8   6   15.90    3.40
  -8   8   6   14.60    2.90
   7  -8  -6   39.70    4.60
   7  -8  -6   22.60    3.70
  -7   8   6   27.90    4.10
  -7   8   6   26.30    3.30
   6  -8  -6   12.70    3.10
   6  -8  -6   15.00    2.90
  -6   8   6   10.90    2.20
  -6   8   6   12.70    3.20
   5  -8  -6   11.70    2.90
   5  -8  -6    8.50    2.50
  -5   8   6    7.60    3.10
  -5   8   6    8.10    1.90
   4  -8  -6   -2.20    1.80
   4  -8  -6   -0.30    2.10
   4  -8  -6   -0.30    1.80
  -4   8   6   -1.40    2.40
  -4   8   6    0.40    1.30
  -4   8   6   -1.30    2.00
   3  -8  -6    3.60    2.40
   3  -8  -6    4.20    2.20
   3  -8  -6    4.10    2.60
  -3   8   6    2.20    2.20
  -3   8   6    4.50    1.50
   2  -8  -6    2.30    2.60
   2  -8  -6    0.40    2.20
   2  -8  -6   -0.10    2.00
  -2   8   6    1.70    1.40
  -2   8   6   -0.30    2.00
   1  -8  -6    3.50    2.20
   1  -8  -6    4.00    3.00
  -1   8   6    6.20    2.60
   7  -9  -6   41.10    5.30
   7  -9  -6   25.80    4.30
  -7   9   6   22.50    3.10
  -7   9   6   25.30    4.00
   6  -9  -6    1.00    2.50
   6  -9  -6    2.60    2.30
  -6   9   6   -1.20    1.70
  -6   9   6   -1.00    2.70
   5  -9  -6   10.30    3.10
   5  -9  -6    6.60    2.70
   5  -9  -6    5.30    2.90
  -5   9   6   11.40    2.30
  -5   9   6    8.70    3.60
   4  -9  -6    2.60    2.30
   4  -9  -6    4.10    2.60
   4  -9  -6    1.80    2.60
  -4   9   6    3.10    2.50
  -4   9   6    2.80    1.60
  -2  10  -7   -1.90    2.70
   2 -10   7   -0.40    4.40
   2 -10   7    1.40    3.00
  -3  10  -7    2.50    3.30
   3 -10   7    1.60    4.50
   3 -10   7    3.00    3.20
  -4  10  -7   -3.00    2.90
   4 -10   7    0.30    3.20
   4 -10   7    1.40    4.50
   4 -10   7   -7.40    3.00
  -5  10  -7   -0.50    3.10
   5 -10   7    2.30    4.40
   5 -10   7   -7.50    3.00
   5 -10   7    3.20    3.40
   1   9  -7   -1.90    3.60
   1   9  -7    2.60    2.90
  -1  -9   7    5.50    3.10
   0   9  -7   -5.40    3.10
   0   9  -7   -1.50    2.40
   0  -9   7   -2.60    2.00
   0  -9   7   -0.10    2.70
  -1   9  -7    0.90    2.70
   1  -9   7   -1.10    3.80
   1  -9   7   -0.20    2.50
  -2   9  -7    1.40    2.70
  -2   9  -7   -4.00    2.80
   2  -9   7    1.80    2.80
   2  -9   7    1.30    3.70
  -3   9  -7    0.70    3.00
  -3   9  -7   -5.10    2.60
   3  -9   7   -1.70    3.60
   3  -9   7   -6.70    2.70
   3  -9   7   -2.30    2.70
  -4   9  -7   -1.60    2.40
  -4   9  -7   -2.70    2.50
   4  -9   7   -0.80    3.70
   4  -9   7    1.20    2.80
   4  -9   7   -2.70    2.80
  -5   9  -7   -3.40    2.40
   5  -9   7   -1.00    2.80
   5  -9   7   -4.70    3.70
  -6   9  -7    0.70    3.00
   6  -9   7    0.70    3.00
   6  -9   7   -2.90    3.90
  -7   9  -7    0.60    3.00
   7  -9   7    4.30    4.50
   2   8  -7   -0.60    2.60
   2   8  -7    0.10    2.20
   2   8  -7   -4.70    3.50
  -2  -8   7    0.20    2.70
   1   8  -7   -1.30    1.90
   1   8  -7   -3.40    3.40
   1   8  -7   -0.20    2.50
  -1  -8   7   -1.20    2.50
   0   8  -7    0.10    2.40
   0   8  -7   -4.80    3.10
   0  -8   7   -0.70    1.90
   0  -8   7   -0.30    2.40
  -1   8  -7    0.60    2.60
   1  -8   7    0.50    3.40
   1  -8   7   -1.20    2.20
   1  -8   7   -1.20    1.50
  -2   8  -7    3.80    3.10
  -2   8  -7    6.50    2.80
   2  -8   7   13.30    4.40
   2  -8   7    9.10    1.90
   2  -8   7    5.30    3.30
   2  -8   7   10.00    3.20
  -3   8  -7    9.40    3.00
  -3   8  -7    9.50    3.30
   3  -8   7   11.40    4.00
   3  -8   7   11.50    3.20
   3  -8   7    5.10    3.00
  -4   8  -7   -2.90    2.30
  -4   8  -7   -0.30    2.20
   4  -8   7   -5.00    3.00
   4  -8   7   -2.20    2.50
   4  -8   7   -1.40    2.70
  -5   8  -7    0.40    2.50
  -5   8  -7    0.90    1.90
   5  -8   7   -4.40    2.50
   5  -8   7   -2.60    3.30
   5  -8   7   -3.00    2.50
  -6   8  -7    9.70    2.70
  -6   8  -7    6.70    3.20
   6  -8   7    8.80    3.40
   6  -8   7    7.20    4.00
  -7   8  -7    1.80    2.90
   7  -8   7    3.70    3.40
   7  -8   7    5.30    4.00
   3   7  -7   -2.00    2.20
   3   7  -7   -3.40    3.90
   3   7  -7    1.10    2.20
  -3  -7   7    3.80    2.80
   2   7  -7   -4.10    3.50
   2   7  -7   -0.40    1.90
   2   7  -7   -1.80    2.30
  -2  -7   7   -4.50    2.60
  -2  -7   7   -3.10    2.30
   1   7  -7    2.30    1.90
   1   7  -7   -3.90    3.20
   1   7  -7    0.20    2.30
  -1  -7   7   -1.50    2.20
  -1  -7   7    0.10    2.50
   0   7  -7   39.50    3.80
   0   7  -7   48.40    5.20
   0  -7   7   34.90    4.60
   0  -7   7   43.30    4.90
  -1   7  -7   56.49    5.40
  -1   7  -7   46.00    6.90
   1  -7   7   50.99    4.20
   1  -7   7   53.99    5.40
   1  -7   7   53.49    6.20
  -2   7  -7   66.89    5.50
  -2   7  -7   68.79    7.20
   2  -7   7   68.99    6.20
   2  -7   7   67.19    3.80
   2  -7   7   64.09    5.30
  -3   7  -7   -1.10    2.00
  -3   7  -7    1.60    2.50
   3  -7   7   -0.30    2.40
   3  -7   7   -2.60    2.70
   3  -7   7    0.00    2.50
  -4   7  -7    7.70    2.70
  -4   7  -7    7.80    2.80
   4  -7   7    8.40    2.80
   4  -7   7    2.80    2.60
   4  -7   7    2.40    3.10
  -5   7  -7   60.99    6.30
  -5   7  -7   43.10    5.20
   5  -7   7   49.60    5.30
   5  -7   7   52.59    6.40
  -6   7  -7    9.30    7.50
  -6   7  -7   19.90    3.50
   6  -7   7   35.00    5.10
   6  -7   7   23.60    3.90
  -7   7  -7    7.20    3.00
   7  -7   7    3.10    3.00
   7  -7   7   11.70    4.20
   4   6  -7    9.80    2.70
   4   6  -7    8.50    3.00
   4   6  -7   11.80    4.80
  -4  -6   7   11.30    3.20
   3   6  -7    3.10    4.20
   3   6  -7    8.80    3.00
   3   6  -7    7.70    2.60
  -3  -6   7    2.80    3.40
  -3  -6   7    9.80    3.10
   2   6  -7    2.70    1.90
   2   6  -7   -0.80    3.40
   2   6  -7    1.40    2.30
  -2  -6   7    2.80    2.50
  -2  -6   7   -2.40    2.40
   1   6  -7   18.10    2.90
   1   6  -7   12.90    2.60
   1   6  -7   12.90    4.00
  -1  -6   7   17.10    3.10
  -1  -6   7   10.50    2.70
   0   6  -7  169.08   10.40
   0   6  -7  148.39    6.10
   0   6  -7  161.08    6.90
   0  -6   7  157.98    7.10
   0  -6   7  125.39    8.80
   0  -6   7  160.08    7.00
  -1   6  -7   68.99    5.20
  -1   6  -7   72.59    7.10
   1  -6   7   65.49    5.30
   1  -6   7   72.29    5.70
   1  -6   7   70.09    4.10
  -2   6  -7   19.60    3.10
  -2   6  -7   19.00    3.70
   2  -6   7   17.50    2.00
   2  -6   7   23.30    3.50
   2  -6   7   17.90    3.20
  -3   6  -7   49.60    5.80
  -3   6  -7   43.80    4.60
  -3   6  -7   48.00    7.70
   3  -6   7   52.89    5.30
   3  -6   7   42.10    4.60
  -4   6  -7    4.60    2.50
  -4   6  -7    2.30    4.80
  -4   6  -7    2.30    2.20
   4  -6   7    8.00    3.10
   4  -6   7    5.70    2.60
   4  -6   7    7.70    1.40
  -5   6  -7    0.80    2.30
  -5   6  -7   -9.00    4.80
  -5   6  -7    1.40    2.00
   5  -6   7   -2.00    2.40
   5  -6   7    0.60    2.80
  -6   6  -7   -3.90    6.40
  -6   6  -7    7.70    2.90
   6  -6   7   11.30    3.10
   6  -6   7   10.00    3.50
  -7   6  -7    0.20    2.50
   7  -6   7    1.90    2.90
   5   5  -7    4.60    2.30
   5   5  -7    5.80    4.40
   5   5  -7    4.10    2.80
  -5  -5   7    7.40    3.20
   4   5  -7   -0.30    2.10
   4   5  -7   -3.30    3.70
   4   5  -7    0.20    2.00
  -4  -5   7    1.10    2.30
   3   5  -7   12.80    2.50
   3   5  -7   11.20    4.30
   3   5  -7   15.40    2.80
  -3  -5   7   16.40    3.10
  -3  -5   7   13.20    3.80
   2   5  -7   29.50    3.30
   2   5  -7   37.40    4.40
   2   5  -7   20.40    4.50
  -2  -5   7   21.60    3.50
  -2  -5   7   22.70    3.10
   1   5  -7  618.54   15.40
   1   5  -7  677.83   23.20
   1   5  -7  626.04   14.60
   1   5  -7  632.44   18.00
  -1  -5   7  654.23   18.70
  -1  -5   7  598.14   20.50
  -1  -5   7  618.04   15.50
   0   5  -7  114.59    5.60
   0   5  -7  123.09    5.20
   0   5  -7  119.29    4.90
   0   5  -7  126.39    8.80
   0  -5   7  129.39    5.90
   0  -5   7  114.09    6.90
   0  -5   7  118.09    5.70
  -1   5  -7  147.19    8.60
  -1   5  -7  145.99    6.20
   1  -5   7  139.49    6.10
   1  -5   7  154.98    6.40
   1  -5   7  137.29    7.80
   1  -5   7  137.59    5.80
  -2   5  -7    4.00    3.70
  -2   5  -7    0.00    2.20
  -2   5  -7    0.00    1.70
   2  -5   7    2.40    2.10
   2  -5   7    2.10    1.70
   2  -5   7    0.90    1.80
  -3   5  -7   14.00    2.50
  -3   5  -7   15.30    5.10
  -3   5  -7   13.90    3.10
   3  -5   7   15.30    2.50
   3  -5   7   19.60    3.10
   3  -5   7   18.80    1.60
   3  -5   7   14.20    2.50
  -4   5  -7   -2.40    4.10
  -4   5  -7   -1.60    1.80
  -4   5  -7   -1.40    1.60
   4  -5   7    0.20    1.90
   4  -5   7   -4.10    1.90
   4  -5   7   -1.10    1.00
  -5   5  -7   -3.30    5.10
  -5   5  -7   -0.30    1.90
   5  -5   7   -0.10    2.20
   5  -5   7    0.00    2.50
  -6   5  -7   19.80    3.50
   6  -5   7   20.70    3.70
  -7   5  -7   -8.10    6.60
  -7   5  -7    5.40    2.70
   7  -5   7   11.40    3.30
   6   4  -7   67.59    9.80
   6   4  -7   61.99    5.30
  -6  -4   7   62.09    6.30
   5   4  -7   -2.90    4.00
   5   4  -7   -1.00    1.70
   5   4  -7    3.10    2.30
  -5  -4   7    2.90    2.40
   4   4  -7    2.70    1.80
   4   4  -7    1.30    1.90
   4   4  -7   -0.70    3.40
  -4  -4   7    3.60    2.20
  -4  -4   7   -2.40    3.20
   3   4  -7   -1.00    1.70
   3   4  -7   -2.60    1.40
   3   4  -7   -2.10    2.70
  -3  -4   7    0.50    0.70
  -3  -4   7   -1.40    1.70
  -3  -4   7   -3.20    2.30
   2   4  -7    8.80    2.20
   2   4  -7   12.90    3.80
   2   4  -7    7.40    1.70
   2   4  -7   10.10    2.10
  -2  -4   7    9.20    1.70
  -2  -4   7    9.00    2.60
  -2  -4   7    8.00    2.20
   1   4  -7   62.19    6.30
   1   4  -7   64.19    4.00
   1   4  -7   57.99    3.70
   1   4  -7   57.19    3.50
  -1  -4   7   57.59    3.90
  -1  -4   7   57.29    4.80
  -1  -4   7   56.69    3.90
  -1  -4   7   59.19    4.10
   0   4  -7    3.70    1.30
   0   4  -7    2.80    1.60
   0   4  -7    2.70    2.40
   0   4  -7    3.00    0.90
   0  -4   7    2.30    1.60
   0  -4   7    3.10    1.70
   0  -4   7    4.40    1.70
   0  -4   7    2.80    1.50
  -1   4  -7   48.90    3.60
  -1   4  -7   45.40    5.20
  -1   4  -7   57.39    6.10
   1  -4   7   52.49    3.60
   1  -4   7   46.40    1.80
   1  -4   7   50.59    3.70
   1  -4   7   50.99    3.70
   1  -4   7   51.89    4.20
  -2   4  -7   -0.60    1.40
  -2   4  -7   -1.90    1.70
  -2   4  -7    1.20    3.10
   2  -4   7   -2.70    1.40
   2  -4   7    0.10    1.30
   2  -4   7   -1.00    1.20
   2  -4   7    0.20    0.90
   2  -4   7    0.30    1.40
   2  -4   7    0.80    0.70
  -3   4  -7    3.00    3.80
  -3   4  -7    2.60    1.60
  -3   4  -7    2.10    1.30
   3  -4   7    2.30    1.80
   3  -4   7    3.00    1.10
   3  -4   7    2.40    1.70
   3  -4   7    1.30    1.50
  -4   4  -7   67.69    4.00
  -4   4  -7   68.79    4.40
  -4   4  -7   62.79    9.20
   4  -4   7   72.19    4.40
   4  -4   7   70.79    4.70
   4  -4   7   73.29    3.50
   4  -4   7   69.29    5.00
  -5   4  -7   -0.10    4.90
  -5   4  -7    2.40    1.80
   5  -4   7    3.30    2.20
   5  -4   7    2.00    1.80
  -6   4  -7   -5.90    4.90
  -6   4  -7    0.70    2.10
   6  -4   7    0.20    2.30
  -7   4  -7  -10.60    5.50
   7  -4   7   -2.20    2.40
   7   3  -7   44.10    4.50
   7   3  -7   32.40    4.60
   7   3  -7   59.39   10.20
  -7  -3   7   48.80    5.80
   6   3  -7    3.60    2.60
   6   3  -7    6.10    2.30
   6   3  -7    0.70    3.90
  -6  -3   7    2.00    2.60
   5   3  -7    5.40    2.10
   5   3  -7    2.40    3.90
   5   3  -7    4.70    2.40
  -5  -3   7   -0.60    3.50
  -5  -3   7    6.20    2.60
   4   3  -7   14.20    2.50
   4   3  -7   14.30    2.50
   4   3  -7   20.80    4.70
  -4  -3   7   11.40    2.40
  -4  -3   7   12.60    3.40
   3   3  -7    0.60    2.70
   3   3  -7    0.00    1.60
   3   3  -7   -3.70    1.40
  -3  -3   7   -1.80    1.40
  -3  -3   7   -0.10    1.50
   2   3  -7   21.10    2.40
   2   3  -7   20.40    3.80
   2   3  -7   19.50    2.70
   2   3  -7   18.70    2.40
  -2  -3   7   17.10    2.40
  -2  -3   7   26.00    2.90
   1   3  -7   42.10    3.00
   1   3  -7   51.59    3.40
   1   3  -7   53.89    5.50
   1   3  -7   46.60    3.00
  -1  -3   7   46.50    2.90
  -1  -3   7   50.49    3.40
  -1  -3   7   50.59    3.40
   0   3  -7  151.78    5.30
   0   3  -7  159.28    7.80
   0   3  -7  146.69    4.70
   0   3  -7  159.58    8.50
   0   3  -7  159.68    4.90
   0  -3   7  154.58    5.30
   0  -3   7  158.28    5.30
   0  -3   7  145.89    6.60
   0  -3   7  153.28    3.80
   0  -3   7  149.49    5.40
  -1   3  -7   56.69    4.20
  -1   3  -7   59.59    3.40
  -1   3  -7   66.59    6.10
  -1   3  -7   53.99    5.20
   1  -3   7   59.39    2.90
   1  -3   7   57.19    3.40
   1  -3   7   59.99    3.30
   1  -3   7   58.79    4.30
   1  -3   7   59.19    3.30
   1  -3   7   62.09    2.40
  -2   3  -7   57.49    3.50
  -2   3  -7   54.09    3.80
  -2   3  -7   62.29    6.40
   2  -3   7   57.59    3.40
   2  -3   7   51.59    2.30
   2  -3   7   58.89    2.60
   2  -3   7   57.79    3.50
   2  -3   7   53.59    4.60
   2  -3   7   59.09    3.40
  -3   3  -7   18.80    2.30
  -3   3  -7   20.80    4.50
  -3   3  -7   22.00    2.50
   3  -3   7   25.20    2.80
   3  -3   7   20.50    2.60
   3  -3   7   20.70    2.10
   3  -3   7   19.30    2.40
  -4   3  -7   20.10    2.50
  -4   3  -7   19.80    5.10
  -4   3  -7   18.80    2.20
   4  -3   7   19.00    2.40
   4  -3   7   19.10    2.40
   4  -3   7   22.50    2.80
  -5   3  -7    1.30    1.70
  -5   3  -7   -1.90    4.20
   5  -3   7   -1.10    1.80
   5  -3   7    4.30    2.10
  -6   3  -7   64.29    4.80
  -6   3  -7   55.79    9.40
   6  -3   7   60.19    4.50
   6  -3   7   66.89    5.20
  -7   3  -7   -5.70    5.20
   7  -3   7    6.30    2.90
   7  -3   7    4.80    2.70
   8   2  -7    2.90    2.80
  -8  -2   7    6.20    3.10
   7   2  -7   -3.80    3.60
   7   2  -7   -1.00    2.20
   7   2  -7   -0.50    1.90
  -7  -2   7    3.50    2.80
   6   2  -7   -0.30    1.80
   6   2  -7   -3.70    3.30
   6   2  -7    1.50    2.10
  -6  -2   7    0.00    2.10
   5   2  -7   27.70    5.10
   5   2  -7   32.30    3.30
   5   2  -7   32.50    3.90
  -5  -2   7   37.00    4.00
   4   2  -7  197.98    7.10
   4   2  -7  188.68    6.60
   4   2  -7  204.38   11.50
  -4  -2   7  196.58    7.20
  -4  -2   7  205.18    7.20
   3   2  -7    2.10    1.40
   3   2  -7    4.00    2.60
   3   2  -7    3.10    1.60
   3   2  -7    1.30    1.40
  -3  -2   7    2.30    1.40
  -3  -2   7    2.00    1.50
   2   2  -7    0.40    1.20
   2   2  -7    0.40    1.90
   2   2  -7    0.40    1.20
   2   2  -7   -0.30    1.10
  -2  -2   7    0.10    1.10
  -2  -2   7   -0.40    1.20
   1   2  -7  185.68    5.20
   1   2  -7  188.88    7.30
   1   2  -7  188.98    5.50
   1   2  -7  173.58    6.40
   1   2  -7  192.38    5.60
   1   2  -7  199.18    9.50
  -1  -2   7  184.88    5.60
  -1  -2   7  189.58    5.70
   0   2  -7   45.20    2.30
   0   2  -7   39.80    2.40
   0   2  -7   42.20    4.20
   0   2  -7   38.20    2.30
   0   2  -7   42.70    4.50
   0   2  -7   42.80    2.70
   0  -2   7   41.60    3.20
   0  -2   7   45.80    2.70
   0  -2   7   40.80    2.70
   0  -2   7   39.00    2.60
   0  -2   7   41.40    2.30
   0  -2   7   41.50    2.00
  -1   2  -7   47.30    4.90
  -1   2  -7   44.90    4.70
  -1   2  -7   39.40    3.40
  -1   2  -7   42.30    1.60
  -1   2  -7   41.10    2.70
   1  -2   7   40.60    2.40
   1  -2   7   42.20    2.30
   1  -2   7   42.40    2.60
   1  -2   7   44.30    3.80
   1  -2   7   40.30    2.40
   1  -2   7   42.30    2.70
  -2   2  -7  273.87    7.50
  -2   2  -7  271.37    8.50
  -2   2  -7  278.17    7.30
  -2   2  -7  296.57   12.70
   2  -2   7  278.17    7.30
   2  -2   7  278.27    6.50
   2  -2   7  274.97    7.40
   2  -2   7  274.87    7.10
  -3   2  -7   -0.60    1.00
  -3   2  -7   -2.50    2.50
  -3   2  -7   -0.90    0.80
  -3   2  -7   -0.20    1.10
   3  -2   7   -0.80    1.00
   3  -2   7    1.90    1.30
   3  -2   7    0.10    1.30
  -4   2  -7   -1.00    1.60
  -4   2  -7    0.60    0.70
  -4   2  -7    1.70    1.50
  -4   2  -7   -0.60    3.30
   4  -2   7    3.00    1.50
   4  -2   7    0.20    1.50
   4  -2   7    1.50    1.70
  -5   2  -7   11.30    4.70
  -5   2  -7   12.60    2.30
   5  -2   7    8.30    2.40
   5  -2   7   12.50    2.50
  -6   2  -7    0.00    4.10
   6  -2   7   -2.10    1.80
  -7   2  -7   -3.30    5.10
   7  -2   7   -0.90    2.20
   8   1  -7    3.40    2.60
   8   1  -7    2.40    2.30
   8   1  -7    2.30    4.00
  -8  -1   7    2.20    2.70
   7   1  -7    1.30    3.70
   7   1  -7   -1.20    2.10
   7   1  -7   -1.60    1.80
  -7  -1   7   -1.20    2.10
   6   1  -7   -0.40    3.40
   6   1  -7    0.10    1.90
   6   1  -7    0.50    1.80
  -6  -1   7   -2.20    1.70
   5   1  -7   39.20    3.90
   5   1  -7   44.10    6.80
   5   1  -7   36.90    3.50
  -5  -1   7   38.90    3.80
   4   1  -7    0.20    2.50
   4   1  -7    0.50    1.40
   4   1  -7    2.50    1.60
  -4  -1   7    2.30    1.50
  -4  -1   7    3.10    1.50
   3   1  -7   35.10    5.50
   3   1  -7   33.10    2.80
   3   1  -7   30.80    3.90
   3   1  -7   31.20    2.60
  -3  -1   7   37.20    2.90
  -3  -1   7   34.00    2.80
   2   1  -7   13.70    1.80
   2   1  -7   13.70    1.70
   2   1  -7   11.40    1.50
   2   1  -7    8.00    2.00
   2   1  -7   13.10    1.50
   2   1  -7   11.40    2.60
  -2  -1   7   14.80    1.80
  -2  -1   7   11.90    1.60
   1   1  -7  301.07    7.00
   1   1  -7  302.07   10.30
   1   1  -7  300.47    7.10
   1   1  -7  297.77    6.70
   1   1  -7  298.57   12.00
  -1  -1   7  288.57    7.10
  -1  -1   7  304.47    7.80
  -1  -1   7  301.07    7.20
  -1  -1   7  288.37    6.70
  -1  -1   7  300.77    7.00
   0   1  -7    6.30    2.00
   0   1  -7    8.20    1.00
   0   1  -7    7.50    1.90
   0   1  -7    9.10    1.20
   0   1  -7    7.60    1.20
   0  -1   7    8.50    1.20
   0  -1   7    9.10    1.00
   0  -1   7    7.60    1.30
   0  -1   7   10.90    1.60
   0  -1   7    8.70    1.30
  -1   1  -7   25.00    1.80
  -1   1  -7   27.40    2.10
  -1   1  -7   28.90    3.90
  -1   1  -7   26.50    2.00
  -1   1  -7   30.30    1.90
   1  -1   7   26.70    2.20
   1  -1   7   24.70    2.10
   1  -1   7   27.80    2.10
   1  -1   7   27.70    2.00
  -2   1  -7    1.70    0.90
  -2   1  -7    1.50    1.00
  -2   1  -7    0.40    2.20
   2  -1   7    1.10    1.10
   2  -1   7    0.90    1.00
   2  -1   7    2.20    1.20
   2  -1   7    2.70    1.20
  -3   1  -7   60.09    6.50
  -3   1  -7   54.79    2.80
  -3   1  -7   61.29    3.30
  -3   1  -7   60.89    4.00
   3  -1   7   63.89    3.50
   3  -1   7   56.69    3.20
   3  -1   7   55.29    3.40
  -4   1  -7    7.30    3.70
  -4   1  -7    5.60    2.10
  -4   1  -7   12.10    2.00
   4  -1   7    6.10    2.10
   4  -1   7   12.00    2.20
   4  -1   7   12.20    2.10
  -5   1  -7   -3.60    2.00
  -5   1  -7    1.40    3.70
   5  -1   7    0.00    1.80
  -6   1  -7   -4.70    3.60
   6  -1   7   -1.60    1.90
   8   0  -7    0.90    2.10
   8   0  -7    1.30    3.80
   8   0  -7    0.80    2.60
  -8   0   7    1.60    2.40
   7   0  -7    1.10    2.00
   7   0  -7    0.10    2.00
   7   0  -7   -1.90    3.10
  -7   0   7   -0.60    2.00
   6   0  -7    4.40    2.00
   6   0  -7    3.30    3.50
   6   0  -7    6.40    2.10
  -6   0   7    5.20    2.00
   5   0  -7    3.90    1.80
   5   0  -7    1.70    1.50
   5   0  -7    4.00    3.00
  -5   0   7    3.00    1.50
  -5   0   7    2.40    1.60
   4   0  -7   25.60    2.40
   4   0  -7   32.50    5.60
   4   0  -7   22.70    2.70
  -4   0   7   27.00    2.70
  -4   0   7   24.30    2.70
   3   0  -7    0.00    1.00
   3   0  -7    0.40    0.50
   3   0  -7   -0.40    1.00
   3   0  -7   -1.10    1.70
   3   0  -7   -0.10    1.70
   3   0  -7   -0.20    0.70
  -3   0   7   -1.70    0.90
  -3   0   7    1.10    1.60
  -3   0   7   -0.10    1.00
   2   0  -7   22.20    1.70
   2   0  -7   21.20    1.60
   2   0  -7   21.00    3.50
   2   0  -7   19.70    1.80
   2   0  -7   21.50    2.20
  -2   0   7   23.50    1.90
  -2   0   7   20.70    1.80
  -2   0   7   25.40    1.90
  -2   0   7   23.60    2.70
   1   0  -7  106.49    3.00
   1   0  -7  108.69    6.50
   1   0  -7  101.09    2.90
   1   0  -7  108.99    3.10
   1   0  -7  107.89    5.40
  -1   0   7  104.99    3.80
  -1   0   7  109.99    3.10
  -1   0   7  104.59    4.20
   0   0  -7  103.19    6.10
   0   0  -7  105.09    2.80
   0   0  -7  104.39    2.90
   0   0   7  105.39    2.90
   0   0   7  107.49    3.00
   0   0   7  103.99    3.90
   0   0   7  107.99    4.20
  -1   0  -7   10.50    1.40
  -1   0  -7   12.10    1.40
  -1   0  -7   10.70    1.60
  -1   0  -7   12.30    1.30
  -1   0  -7   10.50    2.70
   1   0   7   11.00    1.80
   1   0   7   12.20    1.30
   1   0   7   13.60    1.90
  -2   0  -7   -0.30    2.00
  -2   0  -7    0.80    1.00
  -2   0  -7    0.70    0.90
  -2   0  -7    3.50    1.10
   2   0   7    2.90    1.10
   2   0   7    2.30    1.20
   2   0   7    2.20    1.00
  -3   0  -7   -0.80    2.70
  -3   0  -7   -1.50    1.20
  -3   0  -7    1.70    0.70
  -3   0  -7    1.20    1.10
   3   0   7   -2.30    1.30
   3   0   7    0.60    1.00
  -4   0  -7   75.89    8.40
  -4   0  -7   57.39    5.30
   4   0   7   61.29    4.30
  -5   0  -7   -2.40    3.00
   5   0   7   -1.30    1.70
  -6   0  -7   -4.20    3.70
   6   0   7   -0.90    2.30
   9  -1  -7    1.10    2.40
   9  -1  -7    1.50    2.60
  -9   1   7    0.10    2.30
   8  -1  -7   -0.20    3.50
   8  -1  -7   -0.30    2.20
   8  -1  -7    2.30    2.30
  -8   1   7    3.30    2.40
   7  -1  -7    2.90    2.20
   7  -1  -7    1.20    3.30
   7  -1  -7    4.90    2.30
  -7   1   7    5.20    2.20
   6  -1  -7   68.59    3.40
   6  -1  -7   65.09    4.10
   6  -1  -7   70.89    7.80
   6  -1  -7   68.79    4.60
  -6   1   7   70.99    4.70
  -6   1   7   64.39    4.10
   5  -1  -7    0.80    0.80
   5  -1  -7   -0.30    2.30
   5  -1  -7    0.60    1.40
  -5   1   7    0.50    1.30
  -5   1   7    0.10    1.40
  -5   1   7    3.20    2.00
   4  -1  -7   35.10    5.20
   4  -1  -7   36.90    2.80
   4  -1  -7   31.60    3.40
  -4   1   7   40.10    2.80
  -4   1   7   39.90    3.70
  -4   1   7   40.30    2.60
   3  -1  -7    4.20    2.10
   3  -1  -7    3.50    0.90
   3  -1  -7    2.70    1.00
   3  -1  -7    5.60    1.20
  -3   1   7    4.40    0.80
  -3   1   7    3.40    1.00
  -3   1   7    4.60    1.60
  -3   1   7    4.40    1.10
   2  -1  -7  393.66    8.20
   2  -1  -7  389.26    8.00
   2  -1  -7  414.26   14.60
   2  -1  -7  408.06    8.10
  -2   1   7  401.06    9.40
  -2   1   7  392.36   10.00
  -2   1   7  408.76    8.10
  -2   1   7  405.76    8.10
   1  -1  -7   -1.00    1.30
   1  -1  -7    0.50    0.40
   1  -1  -7   -1.50    1.30
  -1   1   7   -1.10    1.10
  -1   1   7   -0.10    0.90
   0  -1  -7   -0.90    1.50
   0  -1  -7    1.50    1.00
   0   1   7    0.40    1.30
   0   1   7    0.80    1.10
  -1  -1  -7    0.40    0.60
  -1  -1  -7    0.10    1.00
  -1  -1  -7   -1.80    1.80
  -1  -1  -7    1.60    0.80
  -1  -1  -7    0.20    0.60
   1   1   7   -0.50    1.40
   1   1   7    0.80    0.60
   1   1   7    0.40    0.70
   1   1   7   -0.90    1.10
  -2  -1  -7   22.10    3.50
  -2  -1  -7   29.70    2.30
  -2  -1  -7   30.20    2.10
  -2  -1  -7   22.20    4.30
   2   1   7   30.40    2.90
  -3  -1  -7   39.80    4.50
  -3  -1  -7   46.80    2.20
  -3  -1  -7   52.19    6.70
   3   1   7   44.30    3.70
  -4  -1  -7    1.30    3.00
  -4  -1  -7   -0.10    1.80
   4   1   7    1.60    1.80
  -5  -1  -7   14.10    4.60
  -5  -1  -7    9.20    3.20
   5   1   7   15.50    3.20
   9  -2  -7   30.60    4.10
  -9   2   7   31.30    5.00
  -9   2   7   31.70    4.20
   8  -2  -7   46.50    4.80
   8  -2  -7   28.70    5.00
  -8   2   7   29.90    4.10
  -8   2   7   46.70    4.80
   7  -2  -7  145.99   10.10
   7  -2  -7  154.18    6.60
  -7   2   7  154.98    6.70
  -7   2   7  149.59    7.20
   6  -2  -7   37.70    3.60
   6  -2  -7   43.20    3.70
   6  -2  -7   43.60    6.40
  -6   2   7   38.70    3.80
  -6   2   7   39.70    3.30
  -6   2   7   38.20    4.60
   5  -2  -7    6.90    1.70
   5  -2  -7    3.30    2.30
   5  -2  -7    5.40    2.60
  -5   2   7    8.00    1.60
  -5   2   7    8.90    1.80
  -5   2   7   10.40    2.50
   4  -2  -7  412.16   15.10
   4  -2  -7  415.56    9.30
  -4   2   7  426.36    9.40
  -4   2   7  405.96    9.30
  -4   2   7  392.06    9.40
  -4   2   7  419.46   11.00
   3  -2  -7  122.29    3.30
   3  -2  -7  129.79    7.10
   3  -2  -7  122.59    3.40
  -3   2   7  130.99    4.70
  -3   2   7  124.19    3.40
  -3   2   7  130.19    3.50
  -3   2   7  137.09    5.40
   2  -2  -7   -0.30    1.40
  -2   2   7    1.60    1.10
  -2   2   7    1.70    1.50
   1  -2  -7   24.80    0.80
  -1   2   7   24.00    2.30
  -1   2   7   22.00    2.60
   0  -2  -7  118.79    6.20
   0  -2  -7  124.69    7.90
   0   2   7  122.19    5.00
   0   2   7  129.19    5.50
  -1  -2  -7  472.15   12.60
  -1  -2  -7  485.05   18.70
  -1  -2  -7  442.86   14.90
   1   2   7  434.96    9.00
   1   2   7  472.65   11.80
   1   2   7  461.85   12.10
  -2  -2  -7  131.39    5.00
  -2  -2  -7  149.59   10.00
  -2  -2  -7  133.29    7.50
   2   2   7  129.09    5.70
   2   2   7  117.29    3.90
  -3  -2  -7   15.80    3.10
  -3  -2  -7   17.10    4.40
   3   2   7   18.90    2.20
   3   2   7   14.50    2.70
  -4  -2  -7    2.10    2.20
  -4  -2  -7    3.70    3.40
   4   2   7    2.20    2.00
   4   2   7   -0.10    1.60
  -5  -2  -7   -2.30    2.20
  -5  -2  -7    2.50    3.90
   5   2   7    3.20    2.20
   5   2   7    3.50    2.10
   9  -3  -7    3.00    2.60
  -9   3   7    3.50    2.30
  -9   3   7    4.30    3.20
   8  -3  -7    1.90    2.80
   8  -3  -7    2.40    2.20
  -8   3   7    3.10    2.10
  -8   3   7    3.50    2.80
   7  -3  -7    6.80    2.20
   7  -3  -7    3.20    2.90
  -7   3   7    4.70    2.00
  -7   3   7    9.40    2.80
   6  -3  -7  172.68    9.60
   6  -3  -7  209.68   10.40
   6  -3  -7  194.18    6.70
  -6   3   7  184.18    6.40
  -6   3   7  211.88    7.90
  -6   3   7  196.08    6.70
   5  -3  -7   76.39    3.60
   5  -3  -7   80.49    6.40
   5  -3  -7   65.89    6.40
  -5   3   7   77.59    3.60
  -5   3   7   75.69    3.80
  -5   3   7   81.89    4.90
   4  -3  -7    2.60    1.70
   4  -3  -7    3.30    0.80
  -4   3   7    3.30    1.00
  -4   3   7    1.10    1.60
  -4   3   7    0.70    0.60
   3  -3  -7    9.70    2.20
  -3   3   7    8.30    2.00
  -3   3   7   13.20    2.10
   2  -3  -7    0.70    1.50
   2  -3  -7    2.40    0.60
  -2   3   7    2.50    1.30
  -2   3   7    1.80    1.70
   1  -3  -7   31.20    3.30
   1  -3  -7   28.60    1.70
  -1   3   7   23.70    2.70
  -1   3   7   28.00    3.40
   0  -3  -7  398.56   14.20
   0  -3  -7  414.46   12.20
   0   3   7  406.66   10.90
   0   3   7  417.06   11.50
  -1  -3  -7   23.60    4.70
  -1  -3  -7   13.00    2.10
  -1  -3  -7   11.10    2.50
   1   3   7   15.40    2.60
   1   3   7   14.60    1.50
  -2  -3  -7    9.70    3.80
  -2  -3  -7    4.30    1.30
  -2  -3  -7    4.60    2.20
   2   3   7    5.30    1.40
   2   3   7    6.00    2.20
  -3  -3  -7    5.40    2.50
  -3  -3  -7    6.00    3.60
   3   3   7    6.50    1.80
   3   3   7    6.60    2.30
  -4  -3  -7    1.80    3.80
  -4  -3  -7    1.30    2.30
   4   3   7   -1.20    1.60
   4   3   7    1.00    2.10
  -9   4   7    0.50    2.20
  -9   4   7   -2.20    2.60
   8  -4  -7   -0.50    2.30
  -8   4   7    0.10    1.80
  -8   4   7    0.10    2.30
   7  -4  -7    4.20    2.60
   7  -4  -7    4.50    2.00
  -7   4   7    5.60    2.00
  -7   4   7    5.90    2.30
   6  -4  -7  160.38    8.70
   6  -4  -7  164.18    6.10
  -6   4   7  167.08    7.10
  -6   4   7  167.78    6.00
  -6   4   7  161.98    6.00
   5  -4  -7  132.29    7.50
  -5   4   7  134.59    4.60
  -5   4   7  138.59    4.70
  -5   4   7  132.69    6.20
   4  -4  -7   -0.60    1.50
   4  -4  -7    1.50    0.80
   4  -4  -7    1.70    0.70
  -4   4   7    1.10    0.80
  -4   4   7    1.00    1.90
  -4   4   7    0.60    0.90
   3  -4  -7  165.28    7.90
   3  -4  -7  170.78    7.70
   3  -4  -7  167.28    4.70
  -3   4   7  165.88    6.10
  -3   4   7  172.48    6.80
   2  -4  -7   14.10    1.50
   2  -4  -7    9.30    2.00
  -2   4   7   12.00    2.20
  -2   4   7   11.70    2.50
   1  -4  -7   26.10    4.00
   1  -4  -7   27.80    3.50
  -1   4   7   26.60    3.00
  -1   4   7   29.80    3.70
   0  -4  -7   35.40    3.70
   0  -4  -7   38.10    4.80
   0   4   7   38.10    4.60
   0   4   7   36.30    3.80
  -1  -4  -7   -0.70    1.10
  -1  -4  -7    0.70    2.90
  -1  -4  -7   -0.10    1.60
   1   4   7    1.10    1.90
  -2  -4  -7   16.30    3.60
  -2  -4  -7   25.10    5.40
   2   4   7   25.30    2.60
   2   4   7   20.50    3.40
  -3  -4  -7    3.50    3.20
  -3  -4  -7    1.80    2.40
   3   4   7   -2.90    1.80
   9  -5  -7    3.10    2.10
  -9   5   7    5.50    2.70
  -9   5   7    4.40    2.40
   8  -5  -7   10.00    2.70
  -8   5   7   11.80    2.70
  -8   5   7   11.40    3.00
   7  -5  -7   -2.70    1.70
   7  -5  -7   -0.80    1.80
  -7   5   7    1.60    2.20
  -7   5   7    1.40    1.70
   6  -5  -7   -0.70    1.90
   6  -5  -7   -0.30    1.80
  -6   5   7    1.10    1.40
  -6   5   7    1.50    2.00
   5  -5  -7    6.90    2.00
   5  -5  -7    4.10    1.90
  -5   5   7    6.50    1.50
  -5   5   7    2.30    2.40
  -5   5   7    7.60    1.40
   4  -5  -7   14.10    2.40
   4  -5  -7   19.50    2.40
   4  -5  -7   14.50    2.70
  -4   5   7   15.90    1.80
  -4   5   7   10.30    2.50
  -4   5   7   17.20    1.70
  -4   5   7   19.20    2.80
   3  -5  -7   54.79    4.90
   3  -5  -7   57.59    3.10
   3  -5  -7   61.29    4.80
  -3   5   7   56.59    4.80
  -3   5   7   56.59    3.90
   2  -5  -7    9.20    2.30
   2  -5  -7    8.40    2.60
   2  -5  -7    8.70    1.70
  -2   5   7    9.00    2.30
  -2   5   7    7.20    2.80
   1  -5  -7   11.70    3.00
   1  -5  -7   12.90    2.40
  -1   5   7   16.90    3.50
  -1   5   7   19.30    3.00
   0  -5  -7   12.20    2.90
   0  -5  -7   17.50    2.60
   0   5   7   20.60    3.40
  -1  -5  -7   -0.40    2.00
  -1  -5  -7   -0.20    1.40
  -1  -5  -7    3.20    2.80
   1   5   7   -1.20    1.90
  -2  -5  -7   -0.60    2.20
  -2  -5  -7    3.00    3.10
   2   5   7    3.20    2.60
   9  -6  -7   48.80    5.90
  -9   6   7   50.49    5.70
  -9   6   7   45.60    5.00
   8  -6  -7   12.40    3.00
  -8   6   7   13.60    2.80
  -8   6   7   19.60    3.70
   7  -6  -7    1.60    2.10
  -7   6   7    1.80    2.40
  -7   6   7    4.20    1.80
   6  -6  -7   61.29    5.80
  -6   6   7   63.79    3.80
  -6   6   7   65.89    5.20
   5  -6  -7   -0.90    1.50
   5  -6  -7    2.60    2.00
   5  -6  -7    0.80    1.60
  -5   6   7   -1.30    1.90
  -5   6   7    1.30    1.20
   4  -6  -7    3.70    1.50
   4  -6  -7    0.20    1.40
   4  -6  -7    1.50    1.80
  -4   6   7    1.10    1.00
  -4   6   7   -1.80    2.10
  -4   6   7    2.20    1.90
   3  -6  -7   81.99    5.40
   3  -6  -7   77.09    5.90
   3  -6  -7   76.29    4.10
  -3   6   7   78.69    4.80
  -3   6   7   80.39    5.90
   2  -6  -7   43.30    4.70
   2  -6  -7   34.00    5.40
   2  -6  -7   35.70    3.40
  -2   6   7   35.20    3.70
  -2   6   7   26.30    3.90
   1  -6  -7   10.50    3.10
   1  -6  -7    7.70    2.20
  -1   6   7   10.90    2.70
   0  -6  -7   -0.60    1.50
   0  -6  -7   -0.20    2.20
   0   6   7   -0.40    2.00
  -1  -6  -7   11.20    4.00
  -1  -6  -7    6.60    3.00
   1   6   7    5.40    2.70
   9  -7  -7   13.20    3.30
  -9   7   7   17.80    3.70
  -9   7   7   19.00    3.30
   8  -7  -7    0.20    2.10
  -8   7   7    0.50    2.50
  -8   7   7   -0.70    1.90
   7  -7  -7   21.10    3.80
  -7   7   7   19.50    2.70
  -7   7   7   22.20    3.70
   6  -7  -7   12.40    2.80
   6  -7  -7   17.00    2.70
  -6   7   7   10.90    2.00
  -6   7   7    8.20    2.80
   5  -7  -7   -1.50    1.50
   5  -7  -7    1.60    1.90
  -5   7   7   -2.00    1.10
  -5   7   7   -0.80    2.20
   4  -7  -7   -0.30    1.60
   4  -7  -7   -0.60    1.80
  -4   7   7    1.80    2.50
  -4   7   7    0.00    1.80
  -4   7   7   -0.80    0.90
   3  -7  -7    4.00    2.00
   3  -7  -7    5.40    2.20
   3  -7  -7    4.20    2.50
  -3   7   7    6.80    2.50
  -3   7   7    1.50    2.80
   2  -7  -7   20.00    3.40
   2  -7  -7   13.50    3.60
  -2   7   7   16.40    3.20
   1  -7  -7    7.70    2.40
   1  -7  -7   10.80    3.50
  -1   7   7   14.10    3.20
   0  -7  -7    4.30    3.00
   0   7   7    9.80    3.00
   8  -8  -7    0.40    2.30
  -8   8   7    1.90    2.10
  -8   8   7   -0.10    2.50
   7  -8  -7    3.50    2.50
   7  -8  -7    7.80    2.50
  -7   8   7    4.00    2.90
  -7   8   7    2.80    1.90
   6  -8  -7    1.10    2.20
  -6   8   7    2.30    1.60
  -6   8   7    2.00    2.70
   5  -8  -7   20.80    4.00
  -5   8   7   21.60    3.90
  -5   8   7   27.80    2.80
   4  -8  -7   12.60    3.00
   4  -8  -7   11.70    3.30
  -4   8   7   17.10    3.20
  -4   8   7   13.30    3.50
   3  -8  -7   14.40    3.80
   3  -8  -7   17.30    3.40
  -3   8   7   17.40    3.40
   2  -8  -7    2.90    2.20
   2  -8  -7    1.70    2.50
  -2   8   7    2.40    2.50
  -3  10  -8    0.80    3.10
   3 -10   8    1.20    3.10
   3 -10   8    0.20    4.70
  -4  10  -8   -2.80    2.80
   4 -10   8   -2.60    4.60
   4 -10   8   -0.80    3.10
   0   9  -8    2.20    2.70
   0  -9   8   -4.20    4.20
   0  -9   8   -0.10    2.70
  -1   9  -8   -7.10    3.30
  -1   9  -8   -0.30    2.50
   1  -9   8   -0.80    2.60
   1  -9   8   -2.00    4.10
  -2   9  -8   -5.70    3.00
  -2   9  -8   -1.30    2.50
   2  -9   8   -4.10    2.50
   2  -9   8   -6.30    3.70
  -3   9  -8   -0.70    2.80
  -3   9  -8   -5.50    2.60
   3  -9   8   -1.50    3.80
   3  -9   8   -1.50    2.80
  -4   9  -8    8.40    3.50
  -4   9  -8    1.20    2.80
   4  -9   8    5.60    4.40
   4  -9   8    7.10    3.60
  -5   9  -8   -1.20    2.80
   5  -9   8   -1.30    4.10
   5  -9   8    2.00    3.20
  -6   9  -8    0.20    3.00
   6  -9   8   -2.40    2.90
   6  -9   8    0.60    4.20
   2   8  -8   -2.00    2.30
   2   8  -8   -0.60    2.60
   2   8  -8   -4.70    4.00
  -2  -8   8    0.60    2.80
   1   8  -8    1.80    2.20
   1   8  -8   -4.00    3.60
   1   8  -8    1.60    2.80
  -1  -8   8    0.10    2.70
   0   8  -8   -5.10    3.20
   0   8  -8    1.60    2.40
   0  -8   8   -1.80    3.70
   0  -8   8    3.30    2.50
  -1   8  -8   -3.30    3.20
  -1   8  -8    0.30    2.30
   1  -8   8   -2.80    3.30
   1  -8   8   -0.10    2.30
  -2   8  -8    0.10    2.50
  -2   8  -8   -2.20    2.70
   2  -8   8    3.10    2.80
   2  -8   8   -0.30    3.40
  -3   8  -8   -1.60    2.60
  -3   8  -8    2.90    2.80
   3  -8   8   -0.40    2.80
   3  -8   8   -3.80    3.20
  -4   8  -8    3.50    2.70
  -4   8  -8    1.20    2.70
   4  -8   8   -1.70    3.50
   4  -8   8   -0.90    2.60
  -5   8  -8    1.10    2.30
  -5   8  -8   -1.40    2.70
   5  -8   8    1.00    3.60
   5  -8   8   -1.20    2.70
  -6   8  -8    8.30    3.30
  -6   8  -8   11.70    2.90
   6  -8   8    5.30    3.40
   6  -8   8    9.70    4.00
   3   7  -8   -0.20    2.50
   3   7  -8   -4.20    4.10
   3   7  -8    3.20    2.40
  -3  -7   8    4.00    2.70
   2   7  -8    4.60    2.60
   2   7  -8   -2.80    4.10
   2   7  -8    4.40    2.60
  -2  -7   8   -3.60    3.30
  -2  -7   8    8.90    3.00
   1   7  -8    3.90    2.30
   1   7  -8    0.40    2.10
   1   7  -8   -3.30    3.50
  -1  -7   8    2.90    2.60
   0   7  -8   22.10    4.90
   0   7  -8   39.20    4.80
   0  -7   8   41.80    4.90
   0  -7   8   21.00    3.30
   0  -7   8   30.60    4.80
  -1   7  -8    5.20    2.60
  -1   7  -8    2.70    3.40
   1  -7   8    4.60    3.50
   1  -7   8    0.90    1.80
   1  -7   8    4.60    2.60
  -2   7  -8    4.70    2.60
  -2   7  -8    5.30    3.20
   2  -7   8    1.10    3.10
   2  -7   8    3.70    2.70
  -3   7  -8   15.10    3.30
  -3   7  -8    9.50    3.20
   3  -7   8   11.50    3.10
   3  -7   8   13.20    3.70
  -4   7  -8    8.30    3.10
  -4   7  -8   -0.90    5.40
  -4   7  -8    6.50    2.80
   4  -7   8    7.30    3.00
   4  -7   8   12.20    3.80
  -5   7  -8    9.10    3.00
  -5   7  -8    9.70    3.10
   5  -7   8   12.20    3.50
   5  -7   8   15.20    4.10
  -6   7  -8   94.19    7.60
  -6   7  -8   65.59    6.20
   6  -7   8   72.29    6.70
   6  -7   8   95.99    7.70
  -7   7  -8   11.00    3.50
   7  -7   8    9.00    2.60
   7  -7   8    9.90    3.70
   4   6  -8   -0.50    2.30
   4   6  -8    3.10    2.50
   4   6  -8   -2.60    4.20
  -4  -6   8    1.60    2.50
   3   6  -8   -3.80    3.90
   3   6  -8    3.30    2.40
   3   6  -8   -2.60    1.70
  -3  -6   8    1.80    2.50
   2   6  -8   -1.00    3.50
   2   6  -8    5.50    2.40
   2   6  -8    5.90    2.60
  -2  -6   8   -5.30    2.70
  -2  -6   8    6.10    2.80
   1   6  -8    0.70    3.30
   1   6  -8    0.60    1.90
   1   6  -8   -0.70    1.80
  -1  -6   8    3.40    2.30
   0   6  -8    7.00    2.30
   0   6  -8    3.40    3.30
   0   6  -8    7.70    2.10
   0  -6   8    2.10    2.30
   0  -6   8    2.00    2.00
   0  -6   8    9.30    2.50
   0  -6   8    9.10    3.10
  -1   6  -8    4.60    2.50
  -1   6  -8    0.80    2.80
   1  -6   8    1.60    2.50
   1  -6   8    2.80    2.40
  -2   6  -8   48.30    4.80
  -2   6  -8   53.19    6.70
   2  -6   8   54.79    5.20
   2  -6   8   47.80    4.90
  -3   6  -8   42.10    6.80
  -3   6  -8   57.49    5.10
  -3   6  -8   59.79    6.30
   3  -6   8   56.69    5.50
   3  -6   8   59.39    5.10
  -4   6  -8   62.09    5.30
  -4   6  -8   67.09    6.90
   4  -6   8   66.49    3.30
   4  -6   8   65.79    5.60
   4  -6   8   70.39    6.00
  -5   6  -8  175.68    8.00
  -5   6  -8  161.78   14.20
  -5   6  -8  201.88   11.00
   5  -6   8  178.58    8.30
   5  -6   8  203.28    9.00
   5  -6   8  180.68    6.00
  -6   6  -8    7.90    2.80
   6  -6   8    8.20    2.20
   6  -6   8    9.20    3.20
   7  -6   8    8.70    2.70
   7  -6   8    7.90    3.40
   5   5  -8   -1.60    4.10
   5   5  -8   -1.00    2.30
   5   5  -8   -0.50    1.90
  -5  -5   8    3.70    2.80
   4   5  -8   -5.40    3.80
   4   5  -8    0.90    2.20
   4   5  -8   -1.50    1.90
  -4  -5   8    2.60    2.50
   3   5  -8   -1.50    3.40
   3   5  -8    0.70    2.10
   3   5  -8   -1.90    1.80
  -3  -5   8   -3.00    1.90
   2   5  -8   -1.80    3.10
   2   5  -8    1.60    1.90
   2   5  -8    0.80    2.00
  -2  -5   8   -3.70    2.40
  -2  -5   8    2.10    2.10
   1   5  -8   59.99    7.90
   1   5  -8   57.19    4.20
   1   5  -8   47.80    3.70
   1   5  -8   57.59    4.40
  -1  -5   8   44.80    4.00
  -1  -5   8   57.99    4.60
  -1  -5   8   41.90    5.10
   0   5  -8   96.59    5.30
   0   5  -8   96.69    8.70
   0   5  -8   97.09    4.10
   0   5  -8  111.59    5.00
   0  -5   8  111.39    5.60
   0  -5   8   94.49    5.90
   0  -5   8   96.99    5.70
  -1   5  -8    0.90    1.80
  -1   5  -8   -2.60    2.40
   1  -5   8    0.80    2.10
   1  -5   8    0.70    1.50
   1  -5   8    2.50    1.70
   1  -5   8    2.10    2.00
  -2   5  -8   -2.30    3.60
  -2   5  -8   -1.40    2.00
  -2   5  -8   -1.10    1.60
   2  -5   8   -1.30    1.30
   2  -5   8   -0.10    1.80
   2  -5   8   -1.00    2.00
   2  -5   8    2.10    1.60
  -3   5  -8    1.10    2.30
  -3   5  -8   -0.70    1.70
  -3   5  -8   -6.00    4.30
   3  -5   8    0.80    0.90
   3  -5   8    1.70    2.20
   3  -5   8   -0.60    1.50
   3  -5   8    0.00    1.90
  -4   5  -8   24.10    3.20
  -4   5  -8   22.60    4.20
  -4   5  -8   11.90    6.00
   4  -5   8   28.20    2.50
   4  -5   8   22.20    3.30
   4  -5   8   31.20    3.70
  -5   5  -8   18.40    3.10
  -5   5  -8    7.30    6.00
   5  -5   8   21.10    3.50
   5  -5   8   16.00    2.40
  -6   5  -8    2.20    2.30
   6  -5   8    2.80    2.60
   6  -5   8    1.00    2.00
   7  -5   8    2.60    3.00
   7  -5   8    0.90    2.40
   6   4  -8    5.10    2.80
   6   4  -8    0.80    4.40
   6   4  -8    6.00    2.50
  -6  -4   8    6.80    3.10
   5   4  -8   -2.00    2.20
   5   4  -8   -1.30    2.00
   5   4  -8   -3.60    4.00
  -5  -4   8    0.50    2.30
   4   4  -8    1.50    2.00
   4   4  -8   -1.00    3.70
   4   4  -8    3.10    2.20
  -4  -4   8    3.70    2.30
   3   4  -8   -0.90    3.20
   3   4  -8   -3.50    1.50
   3   4  -8    0.50    1.80
  -3  -4   8    0.70    2.00
   2   4  -8   15.30    2.30
   2   4  -8   28.70    5.00
   2   4  -8   20.60    2.80
   2   4  -8   23.40    3.00
  -2  -4   8   25.20    1.70
  -2  -4   8   18.80    2.70
   1   4  -8   31.80    2.90
   1   4  -8   29.80    2.80
   1   4  -8   38.20    6.50
   1   4  -8   31.00    3.50
  -1  -4   8   30.30    2.70
  -1  -4   8   36.80    3.70
  -1  -4   8   32.70    3.60
   0   4  -8    1.00    1.50
   0   4  -8    1.50    0.70
   0   4  -8    0.70    2.30
   0   4  -8    0.60    1.30
   0  -4   8    2.30    1.70
   0  -4   8    0.20    1.70
   0  -4   8    2.00    1.30
   0  -4   8   -0.20    1.40
  -1   4  -8    6.40    1.90
  -1   4  -8    7.00    3.40
  -1   4  -8    2.90    2.30
   1  -4   8    6.00    1.80
   1  -4   8    7.50    1.80
   1  -4   8    7.70    2.00
   1  -4   8    8.30    1.00
   1  -4   8    3.10    1.80
   1  -4   8    7.30    2.00
  -2   4  -8  126.79    5.40
  -2   4  -8  139.09   10.00
  -2   4  -8  135.69    8.90
   2  -4   8  135.49    5.50
   2  -4   8  142.69    5.70
   2  -4   8  122.89    3.80
   2  -4   8  130.09    5.50
   2  -4   8  130.49    4.00
  -3   4  -8   83.69    4.60
  -3   4  -8   82.49    7.00
  -3   4  -8   81.09    9.40
   3  -4   8   87.39    3.50
   3  -4   8   94.49    5.00
   3  -4   8   88.59    4.70
   3  -4   8   89.99    5.00
  -4   4  -8    1.10    4.60
  -4   4  -8    3.00    1.40
  -4   4  -8    4.40    1.90
   4  -4   8    2.90    1.80
   4  -4   8    5.50    2.20
   4  -4   8    5.50    1.60
  -5   4  -8   12.30    2.50
  -5   4  -8    7.10    5.10
   5  -4   8   17.20    3.10
   5  -4   8   16.40    2.70
  -6   4  -8   -8.00    4.50
   6  -4   8    2.20    2.30
   6  -4   8    1.60    2.50
   7  -4   8   11.70    3.40
   7  -4   8   12.30    3.00
   7   3  -8   -0.20    4.80
   7   3  -8    2.90    2.50
   7   3  -8    6.40    2.60
  -7  -3   8    1.10    2.60
   6   3  -8    4.20    2.40
   6   3  -8   -1.20    1.90
   6   3  -8   -0.30    4.10
  -6  -3   8    2.00    2.30
   5   3  -8   -2.80    4.00
   5   3  -8   -1.00    1.90
   5   3  -8   -1.80    1.60
  -5  -3   8    0.50    2.10
   4   3  -8   21.90    5.20
   4   3  -8   18.00    2.80
   4   3  -8   21.60    3.00
  -4  -3   8   18.70    2.90
   3   3  -8   -0.30    1.60
   3   3  -8    1.00    2.90
   3   3  -8   -3.80    1.50
  -3  -3   8   -2.40    1.30
  -3  -3   8   -2.30    1.40
   2   3  -8    2.50    2.50
   2   3  -8    3.50    1.70
   2   3  -8   -0.60    1.00
   2   3  -8   -0.40    1.30
  -2  -3   8   -0.90    1.40
  -2  -3   8    1.20    1.60
   1   3  -8   39.60    2.90
   1   3  -8   51.19    6.20
   1   3  -8   41.30    3.30
   1   3  -8   38.30    2.80
  -1  -3   8   41.30    3.30
  -1  -3   8   41.40    3.30
  -1  -3   8   38.60    2.70
   0   3  -8    5.60    1.60
   0   3  -8    4.40    2.30
   0   3  -8    6.90    1.50
   0   3  -8    5.20    0.80
   0   3  -8    5.40    2.70
   0  -3   8    5.10    1.50
   0  -3   8    5.90    1.60
   0  -3   8    5.00    1.70
   0  -3   8    9.50    2.00
   0  -3   8    7.90    1.10
   0  -3   8    6.70    1.60
  -1   3  -8   -1.00    1.10
  -1   3  -8   -0.90    1.70
  -1   3  -8    0.50    2.60
   1  -3   8   -0.30    0.70
   1  -3   8   -0.50    1.20
   1  -3   8    0.60    1.10
   1  -3   8   -0.60    1.20
   1  -3   8    0.70    1.40
   1  -3   8    0.10    1.10
  -2   3  -8   46.30    3.40
  -2   3  -8   46.70    6.60
  -2   3  -8   47.80    5.60
  -2   3  -8   40.60    3.60
   2  -3   8   50.09    3.30
   2  -3   8   45.10    2.60
   2  -3   8   47.10    3.30
   2  -3   8   42.80    2.40
   2  -3   8   45.30    3.40
  -3   3  -8    4.60    1.50
  -3   3  -8    9.90    2.00
  -3   3  -8    3.10    3.40
   3  -3   8    9.90    1.70
   3  -3   8    7.20    1.70
   3  -3   8    8.20    1.90
  -4   3  -8   -0.30    3.90
  -4   3  -8    3.50    1.70
   4  -3   8    1.00    1.40
   4  -3   8    0.20    1.80
  -5   3  -8    1.80    1.70
  -5   3  -8   -0.70    4.50
   5  -3   8   -0.70    1.90
   5  -3   8    0.60    2.00
  -6   3  -8   -0.60    4.70
   6  -3   8   -0.10    2.20
   6  -3   8    1.40    2.30
  -7   3  -8   -8.90    5.60
   7  -3   8    3.60    2.80
   7  -3   8    0.10    2.40
   7   2  -8    2.70    2.40
   7   2  -8   -1.10    4.00
   7   2  -8    2.50    2.30
  -7  -2   8    3.90    2.60
   6   2  -8   -3.60    3.50
   6   2  -8   -0.60    1.90
   6   2  -8   -1.00    2.00
  -6  -2   8    1.30    2.30
   5   2  -8    4.60    2.20
   5   2  -8    0.30    3.50
   5   2  -8    1.10    1.90
  -5  -2   8    4.00    2.10
   4   2  -8   52.49    7.40
   4   2  -8   47.70    3.60
   4   2  -8   56.79    4.30
  -4  -2   8   53.19    3.90
  -4  -2   8   53.59    4.20
   3   2  -8    4.40    1.50
   3   2  -8    2.70    2.80
   3   2  -8    4.30    1.70
   3   2  -8    4.20    1.70
  -3  -2   8    5.30    1.60
  -3  -2   8    4.40    1.70
   2   2  -8    5.80    1.60
   2   2  -8   12.50    2.00
   2   2  -8   12.10    3.20
   2   2  -8    8.60    1.70
  -2  -2   8    8.30    1.80
  -2  -2   8    9.00    1.80
   1   2  -8    0.20    1.10
   1   2  -8    0.60    1.00
   1   2  -8   -0.50    1.10
   1   2  -8   -0.20    1.70
   1   2  -8    1.60    1.80
  -1  -2   8    0.60    0.80
  -1  -2   8    0.40    1.60
  -1  -2   8    0.00    1.00
  -1  -2   8    0.80    1.20
  -1  -2   8   -0.80    1.10
   0   2  -8   -0.70    0.80
   0   2  -8   -0.20    1.10
   0   2  -8    0.20    1.90
   0   2  -8   -0.70    1.60
   0   2  -8    0.10    0.90
   0  -2   8    0.50    0.90
   0  -2   8   -0.30    0.90
   0  -2   8    0.00    1.20
   0  -2   8    0.80    1.30
   0  -2   8    0.50    0.80
   0  -2   8    0.20    1.10
  -1   2  -8  118.69    7.40
  -1   2  -8  117.79    7.50
  -1   2  -8  112.79    3.50
  -1   2  -8  118.59    4.30
   1  -2   8  114.39    4.00
   1  -2   8  112.29    4.10
   1  -2   8  112.69    4.20
   1  -2   8  116.69    4.30
   1  -2   8  118.29    4.10
   1  -2   8  109.09    6.30
  -2   2  -8   10.70    3.50
  -2   2  -8    9.40    1.60
  -2   2  -8   10.30    1.50
  -2   2  -8    5.30    1.60
   2  -2   8   10.50    1.70
   2  -2   8    9.90    1.70
   2  -2   8   10.70    1.60
   2  -2   8   11.00    1.90
  -3   2  -8  205.48    6.80
  -3   2  -8  184.68    6.50
  -3   2  -8  214.18   12.20
  -3   2  -8  193.88    6.20
   3  -2   8  206.18    6.50
   3  -2   8  197.58    6.40
   3  -2   8  195.48    6.20
  -4   2  -8   46.20    4.50
  -4   2  -8   59.99    3.80
  -4   2  -8   65.09    8.50
   4  -2   8   57.89    4.10
   4  -2   8   48.70    3.90
  -5   2  -8    9.20    5.00
   5  -2   8    4.40    2.20
   5  -2   8    8.90    2.50
  -6   2  -8   16.30    6.20
   6  -2   8   16.00    3.20
   6  -2   8   17.80    3.10
   8   1  -8    2.80    2.40
   8   1  -8   -1.50    3.70
   8   1  -8    1.00    2.50
  -8  -1   8    0.20    2.50
   7   1  -8    5.10    2.40
   7   1  -8    4.40    4.40
   7   1  -8    5.40    2.70
  -7  -1   8    4.70    2.60
   6   1  -8   -4.30    3.40
   6   1  -8   -0.30    1.90
   6   1  -8   -2.60    1.70
  -6  -1   8    0.00    1.90
   5   1  -8   -1.40    1.60
   5   1  -8   -1.70    1.30
   5   1  -8   -1.30    3.00
  -5  -1   8    1.30    1.60
  -5  -1   8   -1.60    1.60
   4   1  -8   27.90    3.00
   4   1  -8   18.20    2.30
   4   1  -8   19.60    4.10
  -4  -1   8   21.60    2.70
  -4  -1   8   22.50    2.60
   3   1  -8   46.30    3.20
   3   1  -8   45.90    6.20
   3   1  -8   32.10    4.20
   3   1  -8   39.80    2.90
  -3  -1   8   41.10    3.10
  -3  -1   8   41.30    3.10
   2   1  -8  129.09    6.40
   2   1  -8  138.59    5.50
   2   1  -8  136.49    4.50
   2   1  -8  141.89    8.40
   2   1  -8  141.89    4.70
  -2  -1   8  143.19    4.80
  -2  -1   8  136.69    5.50
  -2  -1   8  136.79    4.70
   1   1  -8   93.89    6.70
   1   1  -8   89.69    3.10
   1   1  -8   86.09    3.20
   1   1  -8   94.69    5.10
   1   1  -8   86.49    3.40
  -1  -1   8   88.09    2.60
  -1  -1   8   86.89    4.20
  -1  -1   8   90.49    3.50
  -1  -1   8   89.79    3.50
  -1  -1   8   87.19    3.40
   0   1  -8   12.20    2.50
   0   1  -8   13.40    1.50
   0   1  -8   11.10    2.70
   0  -1   8   13.40    1.90
   0  -1   8   13.40    1.70
   0  -1   8   13.10    1.50
   0  -1   8   15.80    1.70
  -1   1  -8    6.80    2.50
  -1   1  -8    5.50    1.30
  -1   1  -8    7.60    1.20
  -1   1  -8    5.00    1.10
   1  -1   8    8.40    1.30
   1  -1   8    6.20    1.30
   1  -1   8    6.90    1.50
   1  -1   8    8.20    1.60
  -2   1  -8    4.10    1.20
  -2   1  -8    5.10    1.30
  -2   1  -8    4.00    2.90
   2  -1   8    6.80    1.40
   2  -1   8    6.30    1.60
   2  -1   8    7.40    1.80
   2  -1   8    5.50    1.30
  -3   1  -8    7.90    3.80
  -3   1  -8    9.40    1.70
  -3   1  -8    4.40    1.50
  -3   1  -8    3.50    1.20
   3  -1   8    7.60    1.60
   3  -1   8    8.00    1.70
   3  -1   8    5.60    1.90
  -4   1  -8   22.30    5.20
  -4   1  -8   14.20    2.60
   4  -1   8   20.60    2.90
   4  -1   8   22.30    2.80
  -5   1  -8    7.40    4.70
   5  -1   8    7.80    2.60
   5  -1   8    9.10    2.40
  -6   1  -8   -1.00    4.00
   6  -1   8   -1.20    2.10
   6  -1   8   -0.80    2.10
   8   0  -8    6.30    4.50
   8   0  -8    7.50    3.00
   8   0  -8    8.00    2.70
  -8   0   8    8.40    2.90
   7   0  -8    3.80    2.30
   7   0  -8    0.80    2.10
   7   0  -8   -0.70    3.50
  -7   0   8    3.90    2.30
   6   0  -8   -0.20    1.90
   6   0  -8    0.40    3.60
   6   0  -8    1.40    1.80
  -6   0   8    1.40    1.80
   5   0  -8   21.90    2.80
   5   0  -8   17.50    4.20
   5   0  -8   21.30    2.70
  -5   0   8   16.50    2.40
  -5   0   8   17.00    2.50
   4   0  -8   25.60    2.90
   4   0  -8   21.70    4.10
   4   0  -8   29.10    2.70
  -4   0   8   22.20    2.70
  -4   0   8   23.80    2.70
  -4   0   8   33.70    4.00
   3   0  -8   28.10    2.40
   3   0  -8   33.20    5.30
   3   0  -8   26.70    2.50
   3   0  -8   26.90    2.00
  -3   0   8   27.20    3.20
  -3   0   8   26.30    2.50
  -3   0   8   29.60    2.50
   2   0  -8    3.20    1.00
   2   0  -8    2.40    1.00
   2   0  -8    2.80    1.20
   2   0  -8    1.50    1.90
   2   0  -8    3.80    1.00
  -2   0   8    3.90    1.70
  -2   0   8    2.80    1.10
  -2   0   8    3.50    1.00
  -2   0   8    2.00    1.10
   1   0  -8   42.10    1.90
   1   0  -8   41.90    2.00
   1   0  -8   41.00    1.80
   1   0  -8   42.90    4.80
   1   0  -8   44.30    3.90
  -1   0   8   39.40    1.90
  -1   0   8   45.10    2.60
  -1   0   8   42.00    3.20
  -1   0   8   41.40    2.00
   0   0  -8    3.10    1.00
   0   0  -8    3.90    1.90
   0   0  -8    2.70    0.70
   0   0  -8    1.70    0.70
   0   0   8    0.40    1.10
   0   0   8    3.10    1.50
   0   0   8    3.50    0.80
   0   0   8    2.10    0.80
  -1   0  -8    7.90    1.60
  -1   0  -8    8.60    2.90
  -1   0  -8    8.30    1.10
  -1   0  -8    8.90    1.10
  -1   0  -8    8.60    1.20
   1   0   8    8.80    1.90
   1   0   8   10.80    1.20
   1   0   8    9.70    1.20
   1   0   8    8.20    1.80
  -2   0  -8    4.80    1.10
  -2   0  -8    2.80    1.40
  -2   0  -8    3.50    2.80
   2   0   8    5.20    1.30
   2   0   8    3.60    1.70
  -3   0  -8    1.00    0.70
  -3   0  -8   -1.40    2.90
  -3   0  -8   -1.80    1.40
   3   0   8    0.00    1.30
   3   0   8   -1.80    1.50
  -4   0  -8    8.60    2.40
  -4   0  -8   16.70    4.70
   4   0   8   13.80    2.30
   4   0   8   16.40    2.80
  -5   0  -8   -0.20    3.80
  -5   0  -8   -2.80    2.10
   5   0   8    0.60    2.10
   9  -1  -8    9.50    4.50
   9  -1  -8   12.40    3.40
  -9   1   8   12.00    3.20
   8  -1  -8   55.09    5.40
   8  -1  -8   52.09    8.90
   8  -1  -8   58.99    5.20
  -8   1   8   66.29    5.60
   7  -1  -8    4.60    2.30
   7  -1  -8    5.70    2.40
   7  -1  -8    1.60    3.60
  -7   1   8    5.50    2.30
   6  -1  -8   57.09    7.30
   6  -1  -8   62.49    4.50
   6  -1  -8   64.69    4.40
  -6   1   8   56.99    4.40
  -6   1   8   57.99    4.00
  -6   1   8   49.30    4.90
   5  -1  -8   62.79    7.30
   5  -1  -8   52.39    3.90
   5  -1  -8   64.39    3.90
   5  -1  -8   58.59    2.80
  -5   1   8   51.89    3.70
  -5   1   8   59.29    3.90
  -5   1   8   70.49    5.00
   4  -1  -8   62.29    6.40
   4  -1  -8   59.39    3.30
   4  -1  -8   50.49    4.10
   4  -1  -8   62.39    3.40
  -4   1   8   60.19    3.30
  -4   1   8   60.39    3.20
  -4   1   8   60.29    2.70
  -4   1   8   65.69    4.50
   3  -1  -8  176.88    4.80
   3  -1  -8  170.98    4.70
   3  -1  -8  174.38    5.10
   3  -1  -8  188.28    9.50
  -3   1   8  182.48    4.90
  -3   1   8  179.88    6.50
   2  -1  -8  116.89    3.50
   2  -1  -8  118.49    3.00
   2  -1  -8  120.49    7.30
   2  -1  -8  119.69    6.20
   2  -1  -8  117.49    2.90
  -2   1   8  119.99    3.10
  -2   1   8  122.59    5.20
  -2   1   8  122.39    3.10
  -2   1   8  125.09    4.70
   1  -1  -8   32.90    1.30
   1  -1  -8   32.00    4.30
   1  -1  -8   33.00    3.90
  -1   1   8   34.10    3.20
  -1   1   8   38.10    2.80
   0  -1  -8   45.50    3.70
   0  -1  -8   51.29    5.20
   0   1   8   45.30    3.60
   0   1   8   48.10    3.30
  -1  -1  -8   12.40    3.30
  -1  -1  -8   11.80    2.20
   1   1   8   14.80    2.50
   1   1   8   13.20    2.40
  -2  -1  -8    5.90    1.40
  -2  -1  -8    8.40    3.30
  -2  -1  -8    3.70    1.80
   2   1   8    9.00    2.20
   2   1   8    7.10    1.40
   2   1   8    6.50    1.20
  -3  -1  -8    8.80    2.40
  -3  -1  -8   11.20    4.00
   3   1   8   12.30    2.60
  -4  -1  -8    5.10    2.30
  -4  -1  -8    9.10    4.10
   4   1   8    4.30    2.10
  -5  -1  -8    8.80    4.60
  -5  -1  -8    6.40    2.90
   5   1   8   11.90    2.90
   9  -2  -8    9.40    3.00
   9  -2  -8    6.50    3.60
  -9   2   8    5.50    3.40
  -9   2   8    9.80    2.90
   8  -2  -8   -4.10    2.80
   8  -2  -8    0.50    2.20
  -8   2   8    1.50    2.80
  -8   2   8   -0.20    1.90
   7  -2  -8    8.90    2.40
   7  -2  -8    4.00    3.70
  -7   2   8   11.30    3.30
  -7   2   8    9.00    2.40
   6  -2  -8  196.38    6.90
   6  -2  -8  198.88   11.40
  -6   2   8  191.98    7.80
  -6   2   8  207.58    7.10
   5  -2  -8   10.30    3.10
   5  -2  -8    4.40    2.70
   5  -2  -8   12.60    2.00
  -5   2   8   10.60    1.80
  -5   2   8   15.30    2.80
  -5   2   8   12.50    2.00
   4  -2  -8    1.90    1.10
   4  -2  -8    1.30    2.10
  -4   2   8    0.60    0.80
  -4   2   8    1.50    1.00
  -4   2   8    3.50    2.00
  -4   2   8    0.70    1.00
   3  -2  -8    0.90    1.00
   3  -2  -8    1.00    0.50
   3  -2  -8    0.40    0.60
   3  -2  -8    0.50    1.70
  -3   2   8    1.20    1.60
  -3   2   8    1.10    0.70
  -3   2   8   -0.10    1.20
  -3   2   8    1.80    0.70
   2  -2  -8   51.69    5.00
   2  -2  -8   52.19    2.10
  -2   2   8   54.19    3.30
  -2   2   8   53.49    4.00
   1  -2  -8    8.40    2.60
  -1   2   8    9.50    1.90
  -1   2   8    4.20    2.00
   0  -2  -8    7.50    2.90
   0   2   8    7.20    2.30
  -1  -2  -8  313.07    9.90
  -1  -2  -8  322.87   12.10
  -1  -2  -8  331.47   15.30
   1   2   8  319.87   10.00
  -2  -2  -8   18.20    2.40
  -2  -2  -8   15.10    2.90
  -2  -2  -8   16.00    4.10
   2   2   8   17.10    2.90
  -3  -2  -8    1.40    1.80
  -3  -2  -8    2.90    3.20
   3   2   8    1.90    2.00
  -4  -2  -8   12.40    4.90
  -4  -2  -8    6.70    2.60
   4   2   8    3.20    2.20
   9  -3  -8    5.90    3.50
  -9   3   8    7.00    2.70
  -9   3   8    4.60    3.10
   8  -3  -8    4.80    3.40
  -8   3   8    6.60    2.30
  -8   3   8    3.00    2.70
   7  -3  -8   -1.90    1.90
   7  -3  -8    0.30    2.90
  -7   3   8   -0.10    1.60
  -7   3   8    0.20    2.20
   6  -3  -8  566.44   20.30
   6  -3  -8  563.94   13.40
  -6   3   8  570.14   15.00
  -6   3   8  577.04   13.50
   5  -3  -8    3.10    2.40
   5  -3  -8    2.50    1.40
  -5   3   8    1.80    1.30
  -5   3   8    3.00    1.20
  -5   3   8    4.60    2.10
   4  -3  -8   20.90    1.50
   4  -3  -8   16.80    3.10
  -4   3   8   18.10    2.70
  -4   3   8   22.30    1.80
  -4   3   8   22.80    1.70
   3  -3  -8   10.80    2.50
  -3   3   8   14.80    2.40
  -3   3   8   11.60    2.30
   2  -3  -8   -0.30    1.60
  -2   3   8   -1.10    1.70
  -2   3   8   -1.50    1.20
   1  -3  -8   -2.00    1.30
   1  -3  -8   -1.70    1.20
  -1   3   8   -4.00    1.70
  -1   3   8   -2.60    1.30
   0  -3  -8   13.40    2.60
   0  -3  -8   23.50    4.60
   0  -3  -8   19.40    2.60
   0   3   8   18.70    3.10
   0   3   8   20.90    3.00
  -1  -3  -8    3.40    1.90
  -1  -3  -8    6.30    3.30
  -1  -3  -8    2.60    1.30
   1   3   8    3.20    2.10
  -2  -3  -8    1.20    1.90
  -2  -3  -8    3.30    3.30
   2   3   8    0.10    1.90
  -3  -3  -8    9.40    4.10
  -3  -3  -8    4.50    2.50
   3   3   8    6.80    2.70
  -9   4   8   22.50    4.20
  -9   4   8   15.30    3.10
   8  -4  -8   -1.40    2.40
  -8   4   8   -1.20    1.60
  -8   4   8   -1.20    2.40
   7  -4  -8    4.00    2.90
  -7   4   8    7.10    2.70
  -7   4   8    6.40    2.00
   6  -4  -8    2.40    2.60
  -6   4   8    7.20    1.80
  -6   4   8    6.60    2.60
   5  -4  -8   -3.20    1.80
  -5   4   8   -1.10    1.10
  -5   4   8   -2.90    2.00
  -5   4   8    0.50    0.70
   4  -4  -8    4.60    2.10
  -4   4   8    4.70    2.50
  -4   4   8    5.50    2.00
  -4   4   8    6.60    1.00
   3  -4  -8   12.70    2.70
   3  -4  -8   10.90    2.40
  -3   4   8   12.50    2.60
  -3   4   8   14.70    2.60
   2  -4  -8   10.90    1.30
   2  -4  -8    8.90    2.30
  -2   4   8    8.70    2.20
  -2   4   8    7.80    2.60
   1  -4  -8   54.89    4.60
   1  -4  -8   51.59    2.90
   1  -4  -8   54.49    5.30
  -1   4   8   50.99    4.00
  -1   4   8   55.59    5.00
   0  -4  -8    6.80    1.90
   0  -4  -8   10.20    3.70
   0  -4  -8    4.90    2.20
   0   4   8    8.90    2.50
   0   4   8    9.60    3.00
  -1  -4  -8   -0.50    1.80
  -1  -4  -8    0.30    1.20
  -1  -4  -8    1.80    2.80
   1   4   8   -2.30    1.80
  -2  -4  -8   13.50    4.50
  -2  -4  -8    5.60    2.50
   2   4   8    8.10    2.70
   9  -5  -8   13.70    3.20
  -9   5   8   21.60    3.30
  -9   5   8   23.00    3.80
   8  -5  -8    0.60    2.00
  -8   5   8    0.60    1.80
  -8   5   8    0.50    2.50
   7  -5  -8    7.90    2.90
  -7   5   8    9.10    2.10
  -7   5   8   11.00    2.80
   6  -5  -8   12.20    2.90
  -6   5   8   14.60    3.20
  -6   5   8   13.20    2.00
   5  -5  -8   14.70    3.00
   5  -5  -8   10.50    2.60
  -5   5   8   12.50    3.20
  -5   5   8   14.00    1.70
   4  -5  -8   75.09    5.70
   4  -5  -8   76.79    5.90
  -4   5   8   69.99    5.40
  -4   5   8   74.09    4.60
   3  -5  -8   97.79    6.60
   3  -5  -8   96.69    6.40
  -3   5   8   96.89    5.90
  -3   5   8   97.09    5.20
   2  -5  -8   25.00    4.00
   2  -5  -8   30.40    4.20
  -2   5   8   22.60    3.60
  -2   5   8   26.70    3.40
   1  -5  -8    1.50    1.80
   1  -5  -8    0.00    1.60
  -1   5   8   -0.90    2.60
  -1   5   8    0.20    1.90
   0  -5  -8    1.50    1.50
   0  -5  -8    4.80    3.00
   0  -5  -8   -0.10    1.90
   0   5   8    2.90    2.20
  -1  -5  -8   21.10    4.00
   1   5   8   23.80    3.70
   9  -6  -8   15.90    3.40
  -9   6   8   23.70    4.10
  -9   6   8   25.80    3.80
   8  -6  -8   18.30    3.90
  -8   6   8   14.20    3.40
  -8   6   8   17.20    2.80
   7  -6  -8    1.00    2.10
  -7   6   8    1.10    2.30
  -7   6   8   -0.30    1.60
   6  -6  -8    8.10    2.50
  -6   6   8    9.60    3.00
  -6   6   8   10.40    1.90
   5  -6  -8    1.50    1.90
  -5   6   8    3.40    2.50
  -5   6   8    1.90    1.10
   4  -6  -8    9.90    2.30
   4  -6  -8   12.00    2.90
  -4   6   8    8.90    3.00
  -4   6   8   12.40    2.70
   3  -6  -8    6.70    1.90
   3  -6  -8    2.00    2.00
   3  -6  -8    2.60    2.10
  -3   6   8    3.50    2.20
  -3   6   8    2.20    2.60
   2  -6  -8    4.20    2.30
   2  -6  -8    2.50    1.90
  -2   6   8    5.30    2.40
  -2   6   8    4.20    2.80
   1  -6  -8    5.60    2.50
   1  -6  -8    3.40    1.80
  -1   6   8    5.20    2.50
   0  -6  -8    1.70    2.40
   0  -6  -8    7.00    3.30
   0   6   8    2.40    2.60
   8  -7  -8    1.30    2.30
  -8   7   8    0.50    2.70
  -8   7   8    0.80    1.90
   7  -7  -8   12.10    3.30
  -7   7   8    8.40    3.00
  -7   7   8    7.70    2.10
   6  -7  -8   14.70    3.40
  -6   7   8   14.30    3.40
  -6   7   8   11.00    1.90
   5  -7  -8   12.20    3.20
  -5   7   8   10.20    3.00
   4  -7  -8    1.00    2.10
  -4   7   8    2.30    2.30
  -4   7   8    1.60    2.70
   3  -7  -8    8.70    3.20
   3  -7  -8    8.80    2.70
  -3   7   8    8.30    2.80
  -3   7   8    5.70    3.20
   2  -7  -8    7.70    3.10
   2  -7  -8    7.60    2.30
  -2   7   8   10.60    3.00
   1  -7  -8   56.09    7.30
   1  -7  -8   59.99    5.90
  -1   7   8   60.29    5.20
  -7   8   8   25.90    4.50
  -7   8   8   19.40    2.60
   6  -8  -8   11.20    3.60
  -6   8   8    9.50    3.40
   5  -8  -8    1.90    2.30
  -5   8   8    0.90    2.90
   4  -8  -8    0.90    2.50
   4  -8  -8    2.10    2.20
  -4   8   8    5.40    3.10
  -4   8   8    2.60    2.50
   0   9  -9   -4.00    4.00
   0   9  -9    4.00    2.90
   0  -9   9    4.20    4.80
   0  -9   9    3.10    3.10
  -1   9  -9    1.80    2.70
   1  -9   9   -5.20    4.00
   1  -9   9   -0.80    2.50
  -2   9  -9   15.60    4.00
   2  -9   9    9.00    3.60
   2  -9   9   13.10    5.00
  -3   9  -9    4.80    3.00
  -3   9  -9   -4.40    3.10
   3  -9   9    0.80    3.10
   3  -9   9   -0.10    4.50
  -4   9  -9   -1.20    3.00
  -4   9  -9    6.40    3.40
   4  -9   9    3.50    4.60
   4  -9   9    5.80    3.30
  -5   9  -9    1.10    3.10
   5  -9   9   -2.40    3.00
   5  -9   9    0.00    4.30
   1   8  -9    2.90    2.80
   1   8  -9   -2.00    2.30
   1   8  -9   -6.00    4.00
  -1  -8   9    2.00    2.80
   0   8  -9    1.70    2.30
   0   8  -9    0.40    3.90
   0  -8   9    4.60    2.70
   0  -8   9    3.50    3.80
  -1   8  -9   -4.90    3.40
  -1   8  -9    2.00    2.50
   1  -8   9   -5.30    3.50
   1  -8   9    1.00    2.60
  -2   8  -9   -0.90    3.30
  -2   8  -9    0.30    2.70
   2  -8   9   -1.70    3.60
   2  -8   9    4.50    3.10
  -3   8  -9    0.10    2.70
  -3   8  -9   -2.50    2.70
   3  -8   9   -4.00    3.50
   3  -8   9   -2.30    2.50
  -4   8  -9    0.10    2.70
  -4   8  -9    1.50    2.60
   4  -8   9   -0.60    3.70
   4  -8   9    0.20    2.80
  -5   8  -9   14.50    3.80
  -5   8  -9    7.60    3.40
   5  -8   9   17.00    4.50
   5  -8   9    9.00    3.50
  -6   8  -9    0.30    2.70
   6  -8   9   12.10    4.40
   6  -8   9    3.10    3.20
   3   7  -9   -3.90    3.80
   3   7  -9   -2.20    2.10
   3   7  -9   -3.10    2.30
  -3  -7   9    2.90    2.60
   2   7  -9   -1.00    2.10
   2   7  -9   -5.60    4.20
   2   7  -9    2.10    2.40
  -2  -7   9   -0.60    2.40
   1   7  -9   55.09    5.40
   1   7  -9   57.99    4.80
  -1  -7   9   57.49    5.60
   0   7  -9   50.29    8.80
   0   7  -9   59.59    5.40
   0  -7   9   65.99    6.80
   0  -7   9   64.29    5.60
  -1   7  -9   -1.30    3.20
  -1   7  -9    2.20    2.40
   1  -7   9    0.90    2.50
   1  -7   9    0.90    3.30
  -2   7  -9    0.80    2.80
  -2   7  -9   -1.00    2.30
   2  -7   9   -0.60    2.60
   2  -7   9   -1.20    3.00
  -3   7  -9   -3.00    2.30
  -3   7  -9   -2.00    2.50
   3  -7   9   -2.50    2.20
   3  -7   9   -4.20    3.00
  -4   7  -9   -1.40    2.30
  -4   7  -9    1.80    2.80
   4  -7   9   -3.50    2.40
   4  -7   9   -2.60    3.00
  -5   7  -9   11.90    3.10
   5  -7   9   22.30    4.20
   5  -7   9   14.10    3.50
  -6   7  -9   25.80    4.40
   6  -7   9   32.60    4.80
   4   6  -9    1.70    2.30
   4   6  -9   -6.70    4.50
   4   6  -9    3.20    2.70
  -4  -6   9    3.50    2.70
   3   6  -9   -6.10    3.80
   3   6  -9   -0.60    2.10
   3   6  -9   -1.60    2.00
  -3  -6   9    2.20    2.50
   2   6  -9    2.60    4.60
   2   6  -9    8.20    2.80
   2   6  -9    7.20    2.50
  -2  -6   9   12.00    3.20
   1   6  -9   98.59   10.40
   1   6  -9   92.39    5.60
   1   6  -9  102.19    6.10
  -1  -6   9  101.19    6.20
   0   6  -9   19.50    2.80
   0   6  -9   16.30    4.60
   0   6  -9   22.50    3.40
   0  -6   9   18.80    3.70
   0  -6   9   26.90    3.80
  -1   6  -9   44.30    4.80
  -1   6  -9   45.10    6.70
   1  -6   9   46.00    5.30
   1  -6   9   45.70    5.00
  -2   6  -9   14.20    3.90
  -2   6  -9   12.00    2.80
   2  -6   9   10.00    2.80
   2  -6   9   17.10    3.40
  -3   6  -9   15.50    5.80
  -3   6  -9   23.30    3.40
  -3   6  -9   37.10    6.40
   3  -6   9   30.20    4.00
   3  -6   9   20.60    3.40
  -4   6  -9   -8.00    5.60
  -4   6  -9    3.70    2.40
  -4   6  -9    4.20    2.80
   4  -6   9    1.50    2.50
   4  -6   9    5.80    2.90
  -5   6  -9    6.40    2.70
   5  -6   9    6.70    3.30
   5  -6   9    0.90    1.50
   5  -6   9    5.20    2.70
   6  -6   9   16.20    2.70
   6  -6   9   18.10    3.80
   5   5  -9    8.10    2.80
   5   5  -9    5.10    2.60
   5   5  -9   -1.90    4.80
  -5  -5   9    8.60    2.90
   4   5  -9    1.20    2.40
   4   5  -9    3.40    2.50
   4   5  -9   -3.80    3.90
  -4  -5   9    3.80    2.60
   3   5  -9   -0.70    3.90
   3   5  -9    1.00    2.20
   3   5  -9    1.20    2.10
  -3  -5   9    5.60    2.50
   2   5  -9    0.70    3.60
   2   5  -9    1.80    2.10
   2   5  -9   -1.20    1.90
  -2  -5   9    1.10    2.20
   1   5  -9    8.30    2.30
   1   5  -9    5.60    2.00
   1   5  -9    3.60    3.40
  -1  -5   9    5.40    2.20
   0   5  -9    7.50    3.60
   0   5  -9   12.10    2.30
   0   5  -9   13.00    2.50
   0  -5   9    8.10    2.60
   0  -5   9   11.40    2.60
   0  -5   9    7.40    1.80
  -1   5  -9    0.90    2.70
  -1   5  -9    2.20    1.90
   1  -5   9    3.80    2.10
   1  -5   9    1.90    1.70
   1  -5   9    2.30    2.20
  -2   5  -9   19.10    5.40
  -2   5  -9   35.70    6.30
  -2   5  -9   33.50    4.00
   2  -5   9   32.90    3.60
   2  -5   9   35.00    4.20
   2  -5   9   35.00    4.20
  -3   5  -9   -5.40    4.70
  -3   5  -9    2.70    2.80
  -3   5  -9    2.20    1.90
   3  -5   9    2.40    2.10
   3  -5   9    1.00    1.10
   3  -5   9    3.30    2.20
  -4   5  -9   12.20    3.40
  -4   5  -9   12.10    2.70
   4  -5   9   10.30    1.80
   4  -5   9   11.50    3.00
   4  -5   9   12.10    2.90
  -5   5  -9   10.50    2.70
  -5   5  -9   -8.40    5.90
   5  -5   9   11.30    3.00
   5  -5   9   10.70    2.20
  -6   5  -9   -5.90    6.90
   6  -5   9   16.80    3.00
   6  -5   9   17.70    3.50
   6   4  -9   -1.30    2.30
   6   4  -9   -3.60    5.00
   6   4  -9    0.40    2.40
  -6  -4   9    0.20    2.60
   5   4  -9   -5.60    3.90
   5   4  -9   -1.00    2.00
   5   4  -9    0.10    2.10
  -5  -4   9   -0.90    2.30
   4   4  -9   17.90    5.30
   4   4  -9   21.20    3.30
   4   4  -9   13.50    2.80
  -4  -4   9   14.40    2.90
   3   4  -9   21.70    3.10
   3   4  -9   17.40    2.80
   3   4  -9   20.60    5.10
  -3  -4   9   26.10    3.50
   2   4  -9    5.90    2.10
   2   4  -9    7.30    3.70
   2   4  -9    7.10    2.20
   2   4  -9    5.30    1.60
  -2  -4   9    7.20    2.20
   1   4  -9    5.20    1.80
   1   4  -9    3.40    1.20
   1   4  -9    5.00    3.00
   1   4  -9    7.00    2.10
  -1  -4   9    4.50    1.80
  -1  -4   9    6.70    2.10
  -1  -4   9    5.00    1.20
   0   4  -9   -0.90    1.20
   0   4  -9    0.10    2.60
   0   4  -9    0.40    0.50
   0   4  -9   -0.50    1.50
   0  -4   9   -1.60    1.40
   0  -4   9   -0.40    1.60
   0  -4   9    0.10    1.70
   0  -4   9    0.10    1.10
  -1   4  -9   12.00    2.30
  -1   4  -9    8.10    3.10
  -1   4  -9    9.80    4.00
   1  -4   9   12.00    2.00
   1  -4   9    9.60    2.10
   1  -4   9   16.00    2.90
   1  -4   9   12.90    1.50
   1  -4   9   14.20    2.40
   1  -4   9   12.50    2.40
  -2   4  -9  102.19    5.10
  -2   4  -9  117.99    8.70
  -2   4  -9   96.79    9.50
   2  -4   9  106.39    5.10
   2  -4   9  112.09    5.20
   2  -4   9  100.89    3.70
   2  -4   9  103.49    3.80
   2  -4   9  101.49    5.10
  -3   4  -9   -0.30    1.90
  -3   4  -9   -6.40    4.00
  -3   4  -9    0.20    1.60
   3  -4   9   -0.60    1.00
   3  -4   9   -0.30    1.90
   3  -4   9   -1.20    1.80
  -4   4  -9    4.70    2.00
  -4   4  -9    2.30    5.20
   4  -4   9    6.20    1.80
   4  -4   9    6.60    2.40
  -5   4  -9   -7.60    4.50
   5  -4   9   -2.20    1.70
   5  -4   9    1.50    2.20
  -6   4  -9   -3.50    5.80
   6  -4   9   12.20    3.10
   6  -4   9    9.00    2.50
   6   3  -9   -0.40    2.20
   6   3  -9   -1.20    2.00
   6   3  -9   -8.40    4.30
  -6  -3   9   -0.10    2.30
   5   3  -9   41.90    4.90
   5   3  -9   26.60    6.10
   5   3  -9   38.10    4.30
  -5  -3   9   43.20    4.90
   4   3  -9    2.50    4.10
   4   3  -9    4.30    2.10
   4   3  -9    0.50    1.90
  -4  -3   9    3.80    2.10
   3   3  -9    1.90    1.70
   3   3  -9    2.20    1.80
   3   3  -9    3.10    3.40
  -3  -3   9    2.20    1.80
  -3  -3   9    0.00    1.50
   2   3  -9    2.20    1.70
   2   3  -9    2.50    3.00
   2   3  -9    1.00    1.20
   2   3  -9    0.70    1.40
  -2  -3   9    1.30    1.70
  -2  -3   9   -0.50    1.50
   1   3  -9    0.60    1.30
   1   3  -9   -1.20    0.70
   1   3  -9   -0.70    1.10
   1   3  -9   -1.00    2.40
  -1  -3   9   -1.90    1.40
  -1  -3   9    0.10    1.40
  -1  -3   9   -2.50    1.20
   0   3  -9   19.70    1.40
   0   3  -9   16.40    3.60
   0   3  -9   20.60    4.00
   0   3  -9   18.50    2.10
   0   3  -9   18.80    2.30
   0  -3   9   18.60    2.10
   0  -3   9   21.40    2.70
   0  -3   9   18.20    2.40
   0  -3   9   17.90    1.80
   0  -3   9   22.00    2.50
   0  -3   9   18.10    2.30
  -1   3  -9   -0.70    2.00
  -1   3  -9   -0.70    1.30
  -1   3  -9   -1.00    2.90
   1  -3   9   -0.20    1.20
   1  -3   9   -0.20    0.90
   1  -3   9    1.20    1.30
   1  -3   9   -0.30    1.20
   1  -3   9    1.00    1.20
   1  -3   9   -2.20    1.40
  -2   3  -9   11.20    4.20
  -2   3  -9   15.70    2.30
  -2   3  -9   14.50    3.30
   2  -3   9   20.10    2.40
   2  -3   9   11.90    2.00
   2  -3   9   16.90    2.10
   2  -3   9   17.80    2.50
   2  -3   9   15.40    1.70
  -3   3  -9   -2.50    3.30
  -3   3  -9   -1.30    1.10
  -3   3  -9   -0.50    1.40
   3  -3   9    1.30    1.30
   3  -3   9    0.60    1.60
  -4   3  -9   20.90    5.90
   4  -3   9   21.90    3.00
   4  -3   9   18.90    2.60
  -5   3  -9   -3.30    4.50
   5  -3   9    1.70    2.20
   5  -3   9    0.90    2.00
  -6   3  -9   -4.10    5.10
   6  -3   9    1.70    2.20
   6  -3   9    3.90    2.60
   7   2  -9   -2.30    4.30
   7   2  -9   -0.10    2.30
   7   2  -9    3.60    2.50
  -7  -2   9    0.70    2.40
   6   2  -9   -3.00    1.90
   6   2  -9   -6.20    4.00
   6   2  -9   -1.90    2.00
  -6  -2   9    0.10    2.20
   5   2  -9    3.10    2.10
   5   2  -9   -2.40    3.90
   5   2  -9    2.00    2.00
  -5  -2   9    2.40    2.20
   4   2  -9    0.60    1.70
   4   2  -9   -0.20    3.40
   4   2  -9   -0.30    1.70
  -4  -2   9    0.90    1.70
  -4  -2   9   -0.60    1.70
   3   2  -9    6.10    3.30
   3   2  -9    5.40    1.80
   3   2  -9    5.10    1.90
  -3  -2   9    4.20    1.80
  -3  -2   9    4.50    1.70
   2   2  -9    9.90    1.70
   2   2  -9    6.20    1.80
   2   2  -9   11.80    2.00
   2   2  -9    9.40    3.10
  -2  -2   9   11.10    2.90
  -2  -2   9    7.80    1.90
  -2  -2   9    9.70    1.90
   1   2  -9   -0.30    2.10
   1   2  -9    2.60    2.30
   1   2  -9   -0.90    1.20
   1   2  -9    1.60    1.20
   1   2  -9    3.30    1.50
  -1  -2   9    1.90    1.10
  -1  -2   9    0.80    1.40
  -1  -2   9    1.10    1.40
  -1  -2   9    0.60    1.00
  -1  -2   9    1.70    1.80
   0   2  -9    0.10    1.90
   0   2  -9   -1.50    1.00
   0   2  -9   -1.70    1.00
   0   2  -9   -1.80    1.90
   0  -2   9   -1.50    1.10
   0  -2   9   -0.50    0.90
   0  -2   9   -3.00    1.10
   0  -2   9    0.40    1.40
   0  -2   9   -0.50    0.90
  -1   2  -9   27.70    1.70
  -1   2  -9   27.20    5.10
  -1   2  -9   30.30    4.80
  -1   2  -9   24.00    2.60
   1  -2   9   27.90    2.40
   1  -2   9   29.00    2.70
   1  -2   9   26.90    2.80
   1  -2   9   25.20    2.50
  -2   2  -9   10.90    1.90
  -2   2  -9    6.10    1.90
  -2   2  -9    7.00    3.50
  -2   2  -9   10.70    1.60
   2  -2   9   10.80    1.90
   2  -2   9   13.30    2.10
   2  -2   9   13.00    1.90
   2  -2   9   13.00    1.80
  -3   2  -9   23.10    2.80
  -3   2  -9   17.10    2.70
  -3   2  -9   20.20    5.20
   3  -2   9   19.30    2.40
   3  -2   9   19.20    2.60
  -4   2  -9   58.59    8.20
   4  -2   9   51.09    4.10
   4  -2   9   50.49    3.90
  -5   2  -9   25.50    6.50
   5  -2   9   23.60    3.30
   5  -2   9   32.00    3.60
  -6   2  -9   -7.20    4.60
   6  -2   9    1.30    2.40
   6  -2   9    0.80    2.30
   8   1  -9   -0.30    4.40
   8   1  -9    7.20    2.90
   8   1  -9    6.20    2.80
  -8  -1   9    4.50    3.00
   7   1  -9   -4.60    4.10
   7   1  -9   -1.80    2.10
   7   1  -9   -2.70    2.00
  -7  -1   9   -2.00    2.00
   6   1  -9   -1.80    3.90
   6   1  -9   -1.60    1.90
   6   1  -9   -1.40    1.90
  -6  -1   9   -0.40    2.10
   5   1  -9    2.60    4.00
   5   1  -9    4.10    1.90
   5   1  -9    3.60    2.00
  -5  -1   9    5.60    2.10
   4   1  -9   -0.20    3.30
   4   1  -9   -1.10    1.50
   4   1  -9    0.50    1.50
  -4  -1   9    0.20    1.60
  -4  -1   9    0.20    1.50
   3   1  -9   -0.20    1.40
   3   1  -9    1.00    1.20
   3   1  -9   -2.70    1.90
   3   1  -9   -0.50    2.70
  -3  -1   9   -1.30    1.30
  -3  -1   9    0.00    1.30
  -3  -1   9    1.50    2.20
   2   1  -9  191.18    5.50
   2   1  -9  168.68    7.90
   2   1  -9  193.38    7.30
   2   1  -9  191.48   10.40
   2   1  -9  190.78    5.70
  -2  -1   9  183.78    6.80
  -2  -1   9  184.78    5.70
  -2  -1   9  185.88    5.70
   1   1  -9   -1.00    1.40
   1   1  -9   -1.60    1.80
   1   1  -9   -0.60    1.00
   1   1  -9    0.50    0.90
  -1  -1   9   -0.50    1.00
  -1  -1   9   -1.20    1.00
  -1  -1   9   -0.70    1.50
  -1  -1   9   -0.50    1.00
   0   1  -9   17.00    3.20
   0   1  -9   14.70    1.60
   0   1  -9   13.80    3.30
   0  -1   9   17.90    2.10
   0  -1   9   14.30    1.60
   0  -1   9   13.80    2.20
   0  -1   9    9.60    1.40
  -1   1  -9   49.70    5.90
  -1   1  -9   51.59    3.20
  -1   1  -9   51.79    2.70
   1  -1   9   52.19    3.40
   1  -1   9   56.19    3.60
   1  -1   9   55.89    2.90
  -2   1  -9    4.80    3.50
  -2   1  -9    3.40    1.20
  -2   1  -9    4.90    1.30
   2  -1   9    5.80    1.90
   2  -1   9    6.50    1.40
   2  -1   9    2.30    1.80
   2  -1   9    6.90    1.60
  -3   1  -9    7.60    1.90
  -3   1  -9   10.40    3.80
   3  -1   9    9.90    2.30
   3  -1   9   13.10    2.10
  -4   1  -9    3.60    3.80
   4  -1   9    2.30    2.00
   4  -1   9    1.40    1.70
  -5   1  -9   -2.10    4.10
   5  -1   9   -0.30    1.90
   5  -1   9    1.40    2.00
   8   0  -9    1.00    2.30
   8   0  -9   -2.30    3.80
  -8   0   9    1.50    2.40
   7   0  -9    4.80    4.20
   7   0  -9    8.40    2.60
   7   0  -9    7.80    2.60
  -7   0   9    8.30    2.60
   6   0  -9    9.30    2.40
   6   0  -9    2.80    3.70
   6   0  -9   10.70    2.40
  -6   0   9    9.80    2.40
   5   0  -9   36.80    3.50
   5   0  -9   24.90    4.80
   5   0  -9   21.20    2.80
  -5   0   9   27.10    3.60
  -5   0   9   21.60    2.70
  -5   0   9   32.20    3.70
   4   0  -9    0.40    1.30
   4   0  -9   -1.90    2.50
   4   0  -9   -2.80    1.30
  -4   0   9   -1.50    1.40
  -4   0   9    1.40    2.10
  -4   0   9   -2.60    1.20
   3   0  -9   68.09    3.60
   3   0  -9   66.59    3.30
   3   0  -9   71.99    7.20
   3   0  -9   65.79    3.40
  -3   0   9   68.19    3.40
  -3   0   9   63.09    3.30
  -3   0   9   70.59    4.80
   2   0  -9   99.79    5.40
   2   0  -9  105.79    7.60
   2   0  -9   98.39    3.50
   2   0  -9   92.69    3.20
   2   0  -9   99.89    3.50
  -2   0   9   97.79    5.00
  -2   0   9  103.49    4.20
  -2   0   9  101.79    3.50
   1   0  -9   43.30    2.10
   1   0  -9   43.80    2.00
   1   0  -9   44.80    5.80
   1   0  -9   49.20    4.40
  -1   0   9   45.30    3.00
  -1   0   9   46.10    2.10
  -1   0   9   42.80    3.60
  -1   0   9   43.10    2.00
   0   0  -9    1.80    0.80
   0   0  -9    0.70    2.00
   0   0  -9    1.60    2.00
   0   0  -9    1.90    0.80
   0   0  -9    2.50    1.10
   0   0   9    1.10    1.70
   0   0   9    1.70    1.40
   0   0   9    1.60    0.80
   0   0   9    2.60    0.80
  -1   0  -9  189.18    4.90
  -1   0  -9  200.48    5.00
  -1   0  -9  219.28   11.40
  -1   0  -9  208.08    7.90
   1   0   9  210.18    5.10
   1   0   9  209.28    7.00
   1   0   9  213.68    7.10
   1   0   9  209.58    5.10
  -2   0  -9  125.89    9.10
  -2   0  -9  110.19    6.00
   2   0   9  109.79    4.00
   2   0   9  108.89    5.30
  -3   0  -9   21.90    4.90
  -3   0  -9   14.50    2.60
   3   0   9   23.30    2.70
   3   0   9   20.80    3.20
  -4   0  -9   -1.30    3.50
  -4   0  -9   -1.50    1.60
   4   0   9   -2.90    1.50
   4   0   9   -0.50    1.90
  -5   0  -9   -3.70    3.80
   5   0   9    0.00    2.10
   5   0   9   -0.20    1.80
   8  -1  -9   -1.50    2.20
   8  -1  -9   -6.10    3.10
  -8   1   9   -2.90    2.60
  -8   1   9    0.00    2.10
   7  -1  -9   23.30    5.50
[truncated: 66,134 more chars]
