# Supplementary material for: Crystal structure of 3-methyl­pyridinium picrate: a triclinic polymorph
Source: Acta Crystallogr E Crystallogr Commun. 2015 Sep 17;71(Pt 10):1196–8. doi: 10.1107/S2056989015017090 (PMC4647397; doi:10.1107/S2056989015017090)
Supplement: Supplementary file 2 [file e-71-01196-Isup2.hkl]

data_I                                                                          
_shelx_title ' JPH3MP_a.res in P-1'                                             
_shelx_refln_list_code          4                                               
_shelx_F_calc_maximum      110.57                                               
_exptl_crystal_F_000       332.00                                               
_reflns_d_resolution_high  0.8409                                               
                                                                                
loop_                                                                           
 _space_group_symop_operation_xyz                                               
 'x, y, z'                                                                      
 '-x, -y, -z'                                                                   
                                                                                
_cell_length_a     8.1224                                                       
_cell_length_b     8.7016                                                       
_cell_length_c    11.3161                                                       
_cell_angle_alpha  98.239                                                       
_cell_angle_beta  100.318                                                       
_cell_angle_gamma 117.635                                                       
                                                                                
_shelx_F_squared_multiplier     1.000                                           
                                                                                
loop_                                                                           
 _refln_index_h                                                                 
 _refln_index_k                                                                 
 _refln_index_l                                                                 
 _refln_F_squared_calc                                                          
 _refln_F_squared_meas                                                          
 _refln_F_squared_sigma                                                         
 _refln_observed_status                                                         
   1   0   0         91.01         95.34         1.06 o                         
   2   0   0       3850.18       3764.92        29.33 o                         
   3   0   0        100.58        107.27         1.60 o                         
   4   0   0        616.47        611.86         5.57 o                         
   5   0   0          6.10          3.90         0.73 o                         
   6   0   0         20.22         20.67         1.57 o                         
   7   0   0          9.70         10.46         1.61 o                         
   8   0   0          0.23         -0.04         1.89 o                         
  -8   1   0          0.11         -0.62         1.79 o                         
  -7   1   0        221.43        224.72         5.57 o                         
  -6   1   0        100.88        120.48         3.80 o                         
  -5   1   0        344.78        362.41         4.63 o                         
  -4   1   0          0.05          0.10         0.44 o                         
  -3   1   0        376.91        364.50         3.41 o                         
  -2   1   0       2054.02       2115.98        14.81 o                         
  -1   1   0          5.79          6.76         0.29 o                         
   0   1   0         88.61        102.26         1.28 o                         
   1   1   0         41.28         41.44         0.91 o                         
   2   1   0        542.02        548.67         4.15 o                         
   3   1   0         34.48         30.36         0.88 o                         
   4   1   0         84.31         77.65         1.66 o                         
   5   1   0         24.74         21.24         1.25 o                         
   6   1   0         40.57         36.34         3.44 o                         
   7   1   0         24.07         23.86         2.74 o                         
  -8   2   0         13.37         11.25         2.79 o                         
  -7   2   0         15.61         13.22         1.32 o                         
  -6   2   0        348.31        369.77         5.87 o                         
  -5   2   0          8.77          7.02         0.66 o                         
  -4   2   0         33.62         43.14         1.12 o                         
  -3   2   0       1567.39       1581.64        11.82 o                         
  -2   2   0        682.83        711.67         5.36 o                         
  -1   2   0        742.46        740.80         4.92 o                         
   0   2   0        250.27        250.48         2.04 o                         
   1   2   0        197.36        184.19         1.65 o                         
   2   2   0        976.19        992.95         6.98 o                         
   3   2   0         83.63         84.69         1.48 o                         
   4   2   0         18.18         17.06         1.19 o                         
   5   2   0         16.83         13.31         1.10 o                         
   6   2   0          3.72         -0.71         1.27 o                         
   7   2   0         24.43         21.98         2.21 o                         
  -9   3   0         41.63         34.84         9.12 o                         
  -8   3   0          0.35         -0.33         1.16 o                         
  -7   3   0         21.01         20.94         1.82 o                         
  -6   3   0          0.26         -0.55         0.68 o                         
  -5   3   0        213.97        251.31         3.00 o                         
  -4   3   0        518.05        549.37         4.42 o                         
  -3   3   0        741.89        808.91         6.18 o                         
  -2   3   0        137.92        147.76         1.60 o                         
  -1   3   0         26.64         26.76         1.32 o                         
   0   3   0        231.56        225.05         1.94 o                         
   1   3   0          4.06          3.27         0.37 o                         
   2   3   0          9.58          8.19         0.54 o                         
   3   3   0        161.16        163.79         2.57 o                         
   4   3   0         12.23         13.64         1.00 o                         
   5   3   0          0.82         -0.57         1.09 o                         
   6   3   0          0.12         -1.74         1.19 o                         
  -9   4   0          2.44          1.95         2.23 o                         
  -8   4   0          9.40          3.05         1.75 o                         
  -7   4   0          4.14          0.67         0.91 o                         
  -6   4   0         15.55         13.65         1.03 o                         
  -5   4   0         22.06         28.99         1.16 o                         
  -4   4   0        267.97        303.56         2.83 o                         
  -3   4   0         93.54         86.13         1.47 o                         
  -2   4   0       1055.66       1049.31         8.04 o                         
  -1   4   0         46.29         48.03         1.01 o                         
   0   4   0        838.29        859.38         6.07 o                         
   1   4   0         41.68         42.48         1.02 o                         
   2   4   0        124.45        133.42         2.06 o                         
   3   4   0          5.55          2.80         0.69 o                         
   4   4   0         53.17         55.86         2.23 o                         
   5   4   0         68.27         74.99         2.68 o                         
  -9   5   0          0.75         -1.24         2.98 o                         
  -8   5   0          0.42         -0.72         1.45 o                         
  -7   5   0         53.99         62.19         2.28 o                         
  -6   5   0         24.01         24.68         1.40 o                         
  -5   5   0         54.46         48.19         1.39 o                         
  -4   5   0         42.66         51.91         1.37 o                         
  -3   5   0          6.55          5.35         0.58 o                         
  -2   5   0        481.29        508.52         4.23 o                         
  -1   5   0         79.72         81.53         1.43 o                         
   0   5   0         38.47         40.44         1.14 o                         
   1   5   0          1.97          2.98         0.64 o                         
   2   5   0         56.33         62.96         1.83 o                         
   3   5   0          0.96         -1.33         0.89 o                         
   4   5   0         21.45         20.60         1.60 o                         
  -9   6   0          4.22          5.23         3.35 o                         
  -8   6   0        134.53        127.29         6.37 o                         
  -7   6   0          6.60          8.39         0.97 o                         
  -6   6   0          8.50          7.88         1.10 o                         
  -5   6   0        270.29        272.20         3.70 o                         
  -4   6   0          0.90         -0.91         0.67 o                         
  -3   6   0         23.00         15.08         1.13 o                         
  -2   6   0         95.62         86.23         1.68 o                         
  -1   6   0        103.57        107.04         2.37 o                         
   0   6   0          0.39         -0.86         0.57 o                         
   1   6   0         13.41         10.29         1.13 o                         
   2   6   0          1.88         -0.17         0.89 o                         
   3   6   0          0.48         -0.40         1.12 o                         
  -9   7   0          5.25         10.09         1.97 o                         
  -8   7   0         59.19         66.50         3.43 o                         
  -7   7   0         46.92         53.19         2.37 o                         
  -6   7   0         16.01         20.18         1.48 o                         
  -5   7   0         33.14         36.88         2.12 o                         
  -4   7   0          6.24          5.96         1.30 o                         
  -3   7   0         20.97         18.76         1.26 o                         
  -2   7   0          0.31         -0.30         0.55 o                         
  -1   7   0         11.88         10.73         0.97 o                         
   0   7   0         11.61         13.68         1.19 o                         
   1   7   0         80.83        101.49         3.31 o                         
   2   7   0         70.72         85.86         2.87 o                         
  -8   8   0          2.89          2.86         1.59 o                         
  -7   8   0         26.88         26.00         1.89 o                         
  -6   8   0        166.70        166.26         3.74 o                         
  -5   8   0         26.10         27.15         2.62 o                         
  -4   8   0         10.76          7.30         1.50 o                         
  -3   8   0          0.87         -0.46         0.88 o                         
  -2   8   0          1.10         -1.06         0.71 o                         
  -1   8   0         13.61         13.12         1.36 o                         
   0   8   0         83.71         94.91         3.02 o                         
   1   8   0         69.46         81.33         5.30 o                         
  -8   9   0         16.63         21.77         2.46 o                         
  -7   9   0          0.00         -2.29         1.52 o                         
  -6   9   0          0.39          1.91         1.54 o                         
  -5   9   0         89.13        123.61         4.15 o                         
  -4   9   0          0.84         -0.50         1.22 o                         
  -3   9   0          9.77          4.63         1.43 o                         
  -2   9   0         17.30         20.90         1.62 o                         
  -1   9   0          4.92          5.36         1.46 o                         
  -6  10   0          8.42          6.97         1.90 o                         
  -5  10   0          0.02          1.61         1.77 o                         
  -4  10   0         13.57         15.73         2.18 o                         
  -3  10   0         25.45         28.10         2.65 o                         
   3 -10   1          0.51         -2.15         1.43 o                         
   4 -10   1          0.85         -1.99         1.33 o                         
   5 -10   1         58.63         82.74         3.58 o                         
   6 -10   1         32.60         28.71         2.63 o                         
   0  -9   1          9.47          7.44         2.43 o                         
   1  -9   1          4.34          5.57         1.68 o                         
   2  -9   1          7.17          4.97         1.50 o                         
   3  -9   1          1.58         -0.57         1.26 o                         
   4  -9   1         39.25         47.17         3.06 o                         
   5  -9   1        330.45        389.16         7.09 o                         
   6  -9   1          0.86          4.16         1.64 o                         
   7  -9   1          8.21          6.38         1.93 o                         
   8  -9   1          3.56          2.87         1.79 o                         
  -1  -8   1         45.30         64.09         2.99 o                         
   0  -8   1         22.77         24.84         1.71 o                         
   1  -8   1          0.45         -0.52         0.86 o                         
   2  -8   1         25.28         22.85         1.82 o                         
   3  -8   1         21.46         19.12         1.68 o                         
   4  -8   1         35.45         34.97         2.32 o                         
   5  -8   1         27.95         30.00         2.27 o                         
   6  -8   1          0.47          1.22         1.41 o                         
   7  -8   1          1.44          0.40         1.44 o                         
   8  -8   1          3.91          2.34         1.59 o                         
  -2  -7   1         29.86         30.28         2.28 o                         
  -1  -7   1         80.77         99.02         2.79 o                         
   0  -7   1          6.97          7.95         1.09 o                         
   1  -7   1         20.09         17.09         1.09 o                         
   2  -7   1         64.85         63.78         1.96 o                         
   3  -7   1         17.76         13.32         1.16 o                         
   4  -7   1          1.54         -0.36         1.14 o                         
   5  -7   1          0.40         -0.78         1.11 o                         
   6  -7   1         27.39         22.26         1.66 o                         
   7  -7   1         35.66         40.46         2.60 o                         
   8  -7   1         49.72         60.70         3.39 o                         
   9  -7   1         13.93         11.60         2.09 o                         
  -4  -6   1          0.77          0.09         1.48 o                         
  -3  -6   1          1.62         -0.83         1.05 o                         
  -2  -6   1         14.99         10.31         1.46 o                         
  -1  -6   1          0.23         -0.93         0.62 o                         
   0  -6   1          3.32          2.81         0.71 o                         
   1  -6   1        384.04        410.79         4.48 o                         
   2  -6   1        133.83        130.90         2.34 o                         
   3  -6   1          5.27          3.10         0.84 o                         
   4  -6   1         21.70         19.23         1.10 o                         
   5  -6   1          2.12          0.18         0.51 o                         
   6  -6   1          1.63          1.27         0.66 o                         
   7  -6   1         34.15         33.01         1.95 o                         
   8  -6   1          4.18          2.26         2.30 o                         
   9  -6   1         34.74         39.13        20.85 o                         
  -5  -5   1          6.24          7.24         1.35 o                         
  -4  -5   1         15.65         13.91         1.47 o                         
  -3  -5   1         12.09          9.38         1.23 o                         
  -2  -5   1         25.16         29.01         1.35 o                         
  -1  -5   1        156.28        161.28         2.37 o                         
   0  -5   1          0.71         -0.32         0.42 o                         
   1  -5   1         12.03         15.94         1.31 o                         
   2  -5   1         15.85         10.14         0.59 o                         
   3  -5   1          8.49          5.42         0.56 o                         
   4  -5   1         70.42         82.96         1.52 o                         
   5  -5   1         60.04         67.96         1.56 o                         
   6  -5   1         51.29         52.29         1.66 o                         
   7  -5   1          1.61          3.03         0.82 o                         
   8  -5   1          3.85          2.04         1.31 o                         
   9  -5   1          4.86          1.61         8.38 o                         
  -5  -4   1         21.15         22.10         1.69 o                         
  -4  -4   1         59.88         67.33         2.35 o                         
  -3  -4   1         23.79         22.11         1.18 o                         
  -2  -4   1        102.12         98.44         1.78 o                         
  -1  -4   1          9.69         11.18         0.60 o                         
   0  -4   1        398.30        396.90         3.60 o                         
   1  -4   1         37.07         48.61         0.96 o                         
   2  -4   1        126.13        132.36         1.73 o                         
   3  -4   1         19.50         14.00         0.66 o                         
   4  -4   1       1334.94       1320.47         9.22 o                         
   5  -4   1          1.62          0.30         0.48 o                         
   6  -4   1         20.57         25.95         1.85 o                         
   7  -4   1        115.54        108.65         2.75 o                         
   8  -4   1          6.21          2.70         3.15 o                         
   9  -4   1         47.21         64.92         4.83 o                         
  -6  -3   1          3.00          1.89         1.37 o                         
  -5  -3   1         21.16         17.69         1.64 o                         
  -4  -3   1         25.61         27.28         1.82 o                         
  -3  -3   1        517.73        542.04         5.55 o                         
  -2  -3   1         15.48         15.79         0.73 o                         
  -1  -3   1        174.85        189.40         1.83 o                         
   0  -3   1        241.87        222.86         2.05 o                         
   1  -3   1       1197.33       1179.10         8.53 o                         
   2  -3   1         47.86         43.35         0.84 o                         
   3  -3   1         65.06         60.56         1.18 o                         
   4  -3   1        254.26        287.07         2.91 o                         
   5  -3   1          0.66          1.02         0.56 o                         
   6  -3   1          7.80          7.32         1.08 o                         
   7  -3   1          4.44          1.24         1.59 o                         
   8  -3   1         28.41         27.16         2.83 o                         
   9  -3   1          2.23          3.04         2.19 o                         
  -7  -2   1          0.00          0.64         1.40 o                         
  -6  -2   1         60.56         68.26         3.00 o                         
  -5  -2   1         22.19         19.99         1.42 o                         
  -4  -2   1         71.48         76.22         1.84 o                         
  -3  -2   1         58.42         55.39         1.24 o                         
  -2  -2   1         11.29         14.67         0.67 o                         
  -1  -2   1        876.36        855.38         6.43 o                         
   0  -2   1        395.19        390.52         2.84 o                         
   1  -2   1        623.27        609.65         4.73 o                         
   2  -2   1        403.03        357.81         2.85 o                         
   3  -2   1        328.20        299.60         2.68 o                         
   4  -2   1        135.39        154.87         2.11 o                         
   5  -2   1        180.36        179.48         2.74 o                         
   6  -2   1        637.02        636.90        16.36 o                         
   7  -2   1         36.84         39.67         4.16 o                         
   8  -2   1         60.46         62.46         6.13 o                         
  -7  -1   1         34.72         36.12         4.01 o                         
  -6  -1   1        153.09        158.57         3.28 o                         
  -5  -1   1          3.38          2.33         0.81 o                         
  -4  -1   1         15.90         15.61         0.88 o                         
  -3  -1   1        378.14        335.01         3.05 o                         
  -2  -1   1        195.82        205.20         1.93 o                         
  -1  -1   1       1282.58       1268.37         8.37 o                         
   0  -1   1       1210.12       1210.97         9.27 o                         
   1  -1   1        645.00        620.03         4.46 o                         
   2  -1   1        639.28        604.06         4.17 o                         
   3  -1   1        363.40        356.91         3.25 o                         
   4  -1   1        726.68        776.27         6.39 o                         
   5  -1   1        104.74        100.38         2.02 o                         
   6  -1   1        675.78        706.71        10.32 o                         
   7  -1   1         64.09         71.77         4.00 o                         
   8  -1   1          0.75          1.95         1.95 o                         
  -8   0   1         13.20         12.56         3.56 o                         
  -7   0   1         47.55         54.55         3.49 o                         
  -6   0   1        586.46        605.65        12.89 o                         
  -5   0   1          9.09          8.45         1.11 o                         
  -4   0   1         11.83          9.24         0.67 o                         
  -3   0   1         33.53         20.95         0.83 o                         
  -2   0   1       2128.03       2063.32        14.49 o                         
  -1   0   1         68.58         61.95         0.69 o                         
   1   0   1        173.86        172.12         1.92 o                         
   2   0   1       6691.68       6719.07        50.56 o                         
   3   0   1        162.66        178.17         2.26 o                         
   4   0   1        810.19        799.20         6.93 o                         
   5   0   1         57.85         66.23         2.34 o                         
   6   0   1         30.18         24.81         2.17 o                         
   7   0   1         19.85         19.06         2.73 o                         
   8   0   1         28.32         26.89         3.96 o                         
  -8   1   1         31.17         38.95         3.77 o                         
  -7   1   1         99.88        106.71         4.51 o                         
  -6   1   1          0.02          3.53         1.36 o                         
  -5   1   1         20.54         21.60         1.17 o                         
  -4   1   1        136.18        146.71         2.15 o                         
  -3   1   1       4408.77       4713.46        43.25 o                         
  -2   1   1        393.34        381.57         5.86 o                         
  -1   1   1        203.75        173.09         1.66 o                         
   0   1   1        214.17        212.82         1.77 o                         
   1   1   1       2409.74       2367.27        14.58 o                         
   2   1   1        284.32        259.35         2.21 o                         
   3   1   1       1462.37       1590.56        10.93 o                         
   4   1   1        176.39        180.05         2.49 o                         
   5   1   1         77.79         75.64         1.65 o                         
   6   1   1         13.36         12.59         1.49 o                         
   7   1   1          0.94         -1.17         1.37 o                         
  -9   2   1          1.98          0.42         2.01 o                         
  -8   2   1         14.64         13.56         1.97 o                         
  -7   2   1          5.52          2.99         1.04 o                         
  -6   2   1         78.08         88.96         2.73 o                         
  -5   2   1        212.72        219.86         2.98 o                         
  -4   2   1        386.47        389.35         3.98 o                         
  -3   2   1       2482.22       2558.11        16.63 o                         
  -2   2   1         54.87         63.43         0.83 o                         
  -1   2   1       1200.86       1170.17         7.51 o                         
   0   2   1         47.53         29.38         0.56 o                         
   1   2   1         14.77         10.84         0.45 o                         
   2   2   1        422.70        466.28         3.52 o                         
   3   2   1          8.91          7.17         0.62 o                         
   4   2   1        144.85        147.21         2.40 o                         
   5   2   1         11.26          8.83         0.95 o                         
   6   2   1          3.18          2.63         1.34 o                         
  -9   3   1          8.35          6.49         2.79 o                         
  -8   3   1         28.42         28.50         2.36 o                         
  -7   3   1         28.68         36.03         2.20 o                         
  -6   3   1         73.72         65.86         2.37 o                         
  -5   3   1          4.90          4.57         0.56 o                         
  -4   3   1        345.61        356.67         3.19 o                         
  -3   3   1          6.09          3.71         0.46 o                         
  -2   3   1          7.99          8.07         0.46 o                         
  -1   3   1        534.69        536.42         3.96 o                         
   0   3   1          0.26          0.27         0.36 o                         
   1   3   1        283.03        246.47         2.22 o                         
   2   3   1        187.24        175.77         2.11 o                         
   3   3   1          1.61          0.27         0.49 o                         
   4   3   1         62.81         65.36         1.73 o                         
   5   3   1         36.85         47.52         2.67 o                         
   6   3   1          2.28          1.52         1.21 o                         
  -9   4   1          4.78          2.27         1.73 o                         
  -8   4   1         22.11         21.34         2.11 o                         
  -7   4   1          0.34         -0.74         0.76 o                         
  -6   4   1         58.68         41.24         1.67 o                         
  -5   4   1          2.07          2.16         0.57 o                         
  -4   4   1          5.33          6.34         0.51 o                         
  -3   4   1         86.25         81.73         1.34 o                         
  -2   4   1         66.36         81.29         1.14 o                         
  -1   4   1        424.19        428.51         3.62 o                         
   0   4   1         36.92         33.56         0.96 o                         
   1   4   1         50.72         43.04         1.12 o                         
   2   4   1         91.18         95.08         1.75 o                         
   3   4   1          3.49          1.64         0.64 o                         
   4   4   1         24.25         23.12         1.52 o                         
   5   4   1          7.68          2.26         1.68 o                         
  -9   5   1          0.90          2.21         1.11 o                         
  -8   5   1         29.93         22.54         1.83 o                         
  -7   5   1          6.38          8.91         1.56 o                         
  -6   5   1          0.09         -0.58         0.61 o                         
  -5   5   1         16.39         16.34         1.10 o                         
  -4   5   1          4.76          5.45         0.62 o                         
  -3   5   1         12.29         10.45         0.74 o                         
  -2   5   1        344.92        353.80         3.05 o                         
  -1   5   1          0.70          1.22         0.45 o                         
   0   5   1         10.92         12.58         0.79 o                         
   1   5   1         54.96         54.06         1.52 o                         
   2   5   1          6.74          7.03         0.87 o                         
   3   5   1         33.06         29.72         1.71 o                         
   4   5   1          0.19          0.36         1.05 o                         
  -9   6   1          0.24         -0.42         1.45 o                         
  -8   6   1         39.20         31.70         2.74 o                         
  -7   6   1        157.96        140.14         3.28 o                         
  -6   6   1         35.24         36.60         1.87 o                         
  -5   6   1          1.36          2.17         0.69 o                         
  -4   6   1         29.56         30.18         1.58 o                         
  -3   6   1        398.62        391.12         4.52 o                         
  -2   6   1         46.39         40.06         1.29 o                         
  -1   6   1         98.25        100.73         2.02 o                         
   0   6   1         13.99         14.74         1.02 o                         
   1   6   1         24.00         25.06         2.30 o                         
   2   6   1          5.30          7.29         1.10 o                         
   3   6   1         11.13          8.45         1.65 o                         
  -9   7   1         52.41         53.88         3.68 o                         
  -8   7   1          1.77          3.86         1.19 o                         
  -7   7   1         71.24         76.83         2.71 o                         
  -6   7   1         12.33         13.84         1.35 o                         
  -5   7   1        679.50        706.47         9.63 o                         
  -4   7   1         18.24         17.37         2.15 o                         
  -3   7   1         67.82         65.74         1.72 o                         
  -2   7   1          1.04         -0.18         0.64 o                         
  -1   7   1          5.53          4.64         0.90 o                         
   0   7   1         35.63         36.59         2.64 o                         
   1   7   1         47.54         72.98         3.98 o                         
   2   7   1         11.89         10.17         2.17 o                         
  -8   8   1         32.54         34.04         2.25 o                         
  -7   8   1         17.90         11.88         1.54 o                         
  -6   8   1        102.58        112.15         3.22 o                         
  -5   8   1        128.54        144.06         3.47 o                         
  -4   8   1         50.97         42.52         2.62 o                         
  -3   8   1          1.50         -0.84         0.91 o                         
  -2   8   1          3.41          1.57         0.97 o                         
  -1   8   1         16.61         15.18         1.47 o                         
   0   8   1          5.60          4.10         1.37 o                         
   1   8   1          2.39          1.04         1.30 o                         
  -8   9   1          7.19          5.84         1.83 o                         
  -7   9   1          1.63          1.26         1.37 o                         
  -6   9   1         18.70         15.48         2.01 o                         
  -5   9   1          7.48          6.48         1.58 o                         
  -4   9   1          6.73          6.09         1.42 o                         
  -3   9   1          1.45         -2.04         1.36 o                         
  -2   9   1          0.29         -0.61         1.10 o                         
  -1   9   1          0.65         -1.01         1.24 o                         
  -6  10   1         18.11         20.96         2.71 o                         
  -5  10   1          0.81          0.26         1.58 o                         
  -4  10   1         10.06          9.70         1.95 o                         
   3 -10   2          0.90         -1.98         1.43 o                         
   4 -10   2          3.24          1.05         1.44 o                         
   5 -10   2          6.02          8.36         1.68 o                         
   6 -10   2         43.57         54.00         3.45 o                         
   0  -9   2          0.37          0.79         1.58 o                         
   1  -9   2          1.81         -1.59         1.39 o                         
   2  -9   2         15.28         12.56         1.74 o                         
   3  -9   2          3.36          0.74         1.31 o                         
   4  -9   2         57.66         67.91         3.19 o                         
   5  -9   2         35.29         39.19         2.45 o                         
   6  -9   2          4.53          5.55         1.80 o                         
   7  -9   2          3.24          2.66         1.74 o                         
  -1  -8   2         14.50         15.85         2.87 o                         
   0  -8   2          0.04         -0.35         1.34 o                         
   1  -8   2         15.13          8.89         1.55 o                         
   2  -8   2          6.96          9.90         1.44 o                         
   3  -8   2          6.13          8.69         1.40 o                         
   4  -8   2         14.14         12.72         1.56 o                         
   5  -8   2         22.21         13.20         1.79 o                         
   6  -8   2          0.11         -1.89         1.40 o                         
   7  -8   2         38.65         37.55         4.53 o                         
   8  -8   2         51.89         56.89         3.47 o                         
  -3  -7   2          6.93          3.11         1.27 o                         
  -2  -7   2          0.49         -0.16         0.97 o                         
  -1  -7   2         29.37         25.38         1.47 o                         
   0  -7   2         13.13         12.26         1.18 o                         
   1  -7   2         22.78         21.53         1.59 o                         
   2  -7   2         68.67         68.06         2.12 o                         
   3  -7   2         17.11         24.90         1.53 o                         
   4  -7   2         21.75         25.06         1.62 o                         
   5  -7   2         18.91         17.42         1.43 o                         
   6  -7   2         12.64         16.61         1.64 o                         
   7  -7   2          1.78          0.13         1.37 o                         
   8  -7   2          3.40          4.50         2.44 o                         
  -4  -6   2          0.18         -0.56         1.18 o                         
  -3  -6   2          0.78         -0.29         1.03 o                         
  -2  -6   2          0.75         -1.16         0.77 o                         
  -1  -6   2          0.02         -1.01         0.67 o                         
   0  -6   2          7.14          7.13         0.72 o                         
   1  -6   2        107.25        100.98         1.85 o                         
   2  -6   2          0.02          0.64         0.54 o                         
   3  -6   2          9.96          9.64         0.91 o                         
   4  -6   2         30.13         30.10         1.58 o                         
   5  -6   2          0.25         -0.98         0.65 o                         
   6  -6   2         25.88         30.48         2.64 o                         
   7  -6   2          0.48         -1.77         1.18 o                         
   8  -6   2          6.63          5.57         2.87 o                         
   9  -6   2          0.00          1.82         2.40 o                         
  -5  -5   2          3.83          4.81         1.32 o                         
  -4  -5   2          0.48         -0.84         0.98 o                         
  -3  -5   2          0.63         -0.62         0.85 o                         
  -2  -5   2         37.36         40.62         1.63 o                         
  -1  -5   2          0.11         -0.56         0.49 o                         
   0  -5   2         12.73         14.15         0.69 o                         
   1  -5   2        325.15        345.07         3.54 o                         
   2  -5   2        185.52        182.05         2.13 o                         
   3  -5   2         59.29         55.07         1.35 o                         
   4  -5   2        158.16        159.85         2.62 o                         
   5  -5   2         29.91         30.09         1.17 o                         
   6  -5   2         12.58         15.00         1.44 o                         
   7  -5   2         19.24         15.44         1.89 o                         
   8  -5   2          3.11          0.71         4.22 o                         
   9  -5   2          1.85          5.21         3.47 o                         
  -6  -4   2          4.53          5.36         1.64 o                         
  -5  -4   2          0.06         -0.04         1.24 o                         
  -4  -4   2         30.41         34.08         2.07 o                         
  -3  -4   2         40.33         53.53         2.42 o                         
  -2  -4   2        143.37        145.70         2.09 o                         
  -1  -4   2         10.48          9.02         0.68 o                         
   0  -4   2         13.72         13.97         0.63 o                         
   1  -4   2        223.47        234.60         2.52 o                         
   2  -4   2         91.82         92.91         1.50 o                         
   3  -4   2       1149.77       1179.02         9.66 o                         
   4  -4   2         30.05         29.07         1.11 o                         
   5  -4   2         58.26         58.05         1.64 o                         
   6  -4   2         13.95         13.31         1.33 o                         
   7  -4   2          5.86          4.71         2.48 o                         
   8  -4   2         44.23         42.79         4.47 o                         
   9  -4   2          7.45         14.55         2.72 o                         
  -6  -3   2          8.28          5.00         1.44 o                         
  -5  -3   2          3.42         -0.11         0.95 o                         
  -4  -3   2         84.00         86.13         2.64 o                         
  -3  -3   2          0.65          0.74         0.58 o                         
  -2  -3   2        158.69        162.92         2.09 o                         
  -1  -3   2        161.08        172.81         1.90 o                         
   0  -3   2         56.09         64.74         1.04 o                         
   1  -3   2       1314.78       1301.94         9.00 o                         
   2  -3   2        381.22        337.83         3.10 o                         
   3  -3   2        853.11        837.45         6.51 o                         
   4  -3   2         41.93         34.29         1.06 o                         
   5  -3   2         28.15         25.95         1.27 o                         
   6  -3   2         51.50         53.39         4.47 o                         
   7  -3   2         48.55         49.01         4.18 o                         
   8  -3   2         14.90         13.56         2.39 o                         
  -7  -2   2          5.96         10.43         1.85 o                         
  -6  -2   2          0.37          4.69         1.31 o                         
  -5  -2   2         40.68         29.99         2.45 o                         
  -4  -2   2          6.48          8.91         0.92 o                         
  -3  -2   2          0.02         -0.19         0.40 o                         
  -2  -2   2        344.02        371.28         3.27 o                         
  -1  -2   2          1.35          2.00         0.36 o                         
   0  -2   2      12225.00      11776.57        89.94 o                         
   1  -2   2        163.60        162.34         2.12 o                         
   2  -2   2          7.23          4.19         0.38 o                         
   3  -2   2          8.86         11.22         0.55 o                         
   4  -2   2          0.00         -0.56         0.37 o                         
   5  -2   2        111.61        105.19         2.09 o                         
   6  -2   2        511.56        541.62         9.53 o                         
   7  -2   2         34.82         36.01         4.63 o                         
   8  -2   2          0.49         -1.89         1.91 o                         
  -7  -1   2         39.94         33.57         2.94 o                         
  -6  -1   2          1.70          5.37         1.33 o                         
  -5  -1   2          8.02          4.77         1.05 o                         
  -4  -1   2          1.18          0.87         0.50 o                         
  -3  -1   2         52.07         46.05         1.09 o                         
  -2  -1   2        530.17        534.55         4.19 o                         
  -1  -1   2       4010.48       4008.47        31.44 o                         
   0  -1   2       4468.88       4352.21        31.82 o                         
   1  -1   2       1860.70       1817.07        12.10 o                         
   2  -1   2       1781.66       1741.22        11.70 o                         
   3  -1   2          1.37          2.81         0.46 o                         
   4  -1   2       1257.34       1283.81        10.60 o                         
   5  -1   2        248.95        253.52         4.21 o                         
   6  -1   2         18.37         16.73         1.87 o                         
   7  -1   2          2.58          0.29         1.51 o                         
   8  -1   2         98.07        111.07         5.08 o                         
  -8   0   2          0.01          0.09         1.55 o                         
  -7   0   2         69.83         87.52         3.45 o                         
  -6   0   2        690.04        705.74        10.33 o                         
  -5   0   2         14.74         12.83         1.26 o                         
  -4   0   2          0.96          0.33         0.44 o                         
  -3   0   2         36.76         39.06         0.98 o                         
  -2   0   2        495.58        462.94         3.87 o                         
  -1   0   2         98.14         86.98         1.11 o                         
   0   0   2         44.80         30.50         0.57 o                         
   1   0   2       2675.02       2609.37        19.61 o                         
   2   0   2        968.99        961.66         8.09 o                         
   3   0   2        281.64        295.14         3.21 o                         
   4   0   2         15.54         14.74         1.05 o                         
   5   0   2          4.94          3.53         0.98 o                         
   6   0   2        161.32        169.91         4.67 o                         
   7   0   2         24.48         23.37         2.59 o                         
  -8   1   2         31.98         29.30         3.42 o                         
  -7   1   2          9.93          7.52         1.81 o                         
  -6   1   2         22.43         22.26         1.82 o                         
  -5   1   2         22.70         29.50         1.45 o                         
  -4   1   2         79.41        106.44         1.76 o                         
  -3   1   2        365.13        402.63         4.00 o                         
  -2   1   2       2085.46       2153.99        15.14 o                         
  -1   1   2       5590.80       5513.58        44.24 o                         
   0   1   2        458.35        476.19         5.01 o                         
   1   1   2        629.23        649.48         5.80 o                         
   2   1   2         34.42         39.71         0.88 o                         
   3   1   2         48.84         62.37         1.31 o                         
   4   1   2          0.43          0.48         0.60 o                         
   5   1   2         11.84         12.18         1.14 o                         
   6   1   2         14.90         11.81         1.47 o                         
   7   1   2          0.67         -1.67         1.29 o                         
  -9   2   2         21.91         19.21         2.89 o                         
  -8   2   2          0.40          0.45         1.02 o                         
  -7   2   2        111.80        104.66         7.03 o                         
  -6   2   2         45.71         45.00         2.38 o                         
  -5   2   2        108.38         82.52         1.79 o                         
  -4   2   2       1752.42       2060.58        16.09 o                         
  -3   2   2        556.43        598.04         4.38 o                         
  -2   2   2        589.63        612.32         4.89 o                         
  -1   2   2        391.44        370.34         3.21 o                         
   0   2   2        328.11        324.66         2.64 o                         
   1   2   2        351.08        394.84         2.97 o                         
   2   2   2         47.79         48.97         0.90 o                         
   3   2   2        131.44        145.30         2.01 o                         
   4   2   2          3.72          2.57         0.74 o                         
   5   2   2         50.03         39.69         2.46 o                         
   6   2   2          5.46          1.30         1.10 o                         
  -9   3   2          0.22         -1.18         2.02 o                         
  -8   3   2         20.43         22.14         2.18 o                         
  -7   3   2         49.53         50.77         3.53 o                         
  -6   3   2        230.93        244.26         3.41 o                         
  -5   3   2        103.80         88.38         1.77 o                         
  -4   3   2        328.66        349.52         3.21 o                         
  -3   3   2        208.46        203.71         2.09 o                         
  -2   3   2         86.82         83.61         1.22 o                         
  -1   3   2        124.41        118.82         1.37 o                         
   0   3   2         10.67          6.44         0.44 o                         
   1   3   2        195.51        184.47         1.87 o                         
   2   3   2        217.68        211.05         2.42 o                         
   3   3   2          9.53          7.04         0.63 o                         
   4   3   2        231.87        226.20         3.36 o                         
   5   3   2         18.13         12.59         1.32 o                         
  -9   4   2         22.20         16.85         2.48 o                         
  -8   4   2         68.04         61.40         2.76 o                         
  -7   4   2          0.13         -1.16         0.77 o                         
  -6   4   2         54.09         64.67         1.85 o                         
  -5   4   2         68.13         68.72         1.65 o                         
  -4   4   2        115.67        112.22         1.58 o                         
  -3   4   2         19.38         19.14         0.83 o                         
  -2   4   2        402.11        401.98         3.30 o                         
  -1   4   2        998.95       1054.33         7.43 o                         
   0   4   2         40.70         40.49         1.06 o                         
   1   4   2          0.00         -0.56         0.37 o                         
   2   4   2         24.28         28.30         1.19 o                         
   3   4   2          2.27          1.13         0.62 o                         
   4   4   2         14.76         14.82         1.34 o                         
   5   4   2          0.56          0.47         1.22 o                         
  -9   5   2          1.75         -0.37         1.06 o                         
  -8   5   2        114.79        114.05         4.82 o                         
  -7   5   2          0.15         -0.98         0.94 o                         
  -6   5   2         28.19         26.64         1.33 o                         
  -5   5   2          9.34          5.39         0.77 o                         
  -4   5   2          2.22          1.24         0.58 o                         
  -3   5   2         12.04         13.58         0.86 o                         
  -2   5   2        292.96        306.46         2.80 o                         
  -1   5   2          4.17          4.05         0.51 o                         
   0   5   2         78.51         74.47         1.62 o                         
   1   5   2         29.17         30.48         2.03 o                         
   2   5   2        210.45        219.69         3.15 o                         
   3   5   2          9.75          8.15         1.05 o                         
   4   5   2         15.22         13.91         1.58 o                         
  -9   6   2          1.19          1.13         1.18 o                         
  -8   6   2          1.30         -1.60         1.09 o                         
  -7   6   2          8.60          8.03         0.95 o                         
  -6   6   2          9.54          7.55         1.02 o                         
  -5   6   2         92.24         92.06         2.17 o                         
  -4   6   2         21.59         18.65         1.30 o                         
  -3   6   2          6.65          5.68         0.78 o                         
  -2   6   2         50.88         55.87         1.48 o                         
  -1   6   2        160.67        162.10         2.59 o                         
   0   6   2        154.59        156.91         2.84 o                         
   1   6   2        610.73        675.68         8.06 o                         
   2   6   2          2.57          4.46         1.08 o                         
   3   6   2         12.30         13.19         1.55 o                         
  -9   7   2         27.26         29.93         3.50 o                         
  -8   7   2          7.34          8.38         1.30 o                         
  -7   7   2         27.46         28.63         2.21 o                         
  -6   7   2        303.12        325.07         8.08 o                         
  -5   7   2        166.64        175.99         4.07 o                         
  -4   7   2        308.74        293.16         4.54 o                         
  -3   7   2         91.12         90.03         2.05 o                         
  -2   7   2         22.96         16.98         1.15 o                         
  -1   7   2          0.02         -1.11         0.74 o                         
   0   7   2          4.29          3.93         1.12 o                         
   1   7   2         17.22         19.69         1.82 o                         
   2   7   2          1.79          3.32         1.43 o                         
  -8   8   2         32.09         40.47         2.35 o                         
  -7   8   2         12.42         14.45         1.62 o                         
  -6   8   2        226.69        238.22         4.45 o                         
  -5   8   2         64.22         63.72         2.65 o                         
  -4   8   2         37.79         43.43         2.79 o                         
  -3   8   2         52.40         56.67         2.82 o                         
  -2   8   2         68.31         70.49         2.72 o                         
  -1   8   2         23.92         21.27         1.88 o                         
   0   8   2         15.32         14.00         1.72 o                         
  -7   9   2         32.91         36.96         3.03 o                         
  -6   9   2          1.59          0.22         1.46 o                         
  -5   9   2          1.87          0.44         1.58 o                         
  -4   9   2          0.51         -1.15         1.34 o                         
  -3   9   2         32.27         33.07         2.65 o                         
  -2   9   2         21.45         20.15         1.84 o                         
   3 -10   3          2.12         -0.63         1.44 o                         
   4 -10   3         18.00         19.61         2.15 o                         
   5 -10   3          7.97          7.76         1.68 o                         
   6 -10   3          5.27          5.82         1.59 o                         
   0  -9   3          4.06          3.66         1.81 o                         
   1  -9   3          0.42         -1.30         1.37 o                         
   2  -9   3          7.90          5.40         1.56 o                         
   3  -9   3          0.37         -0.55         1.30 o                         
   4  -9   3          9.38          8.24         1.59 o                         
   5  -9   3          0.88         -0.77         1.21 o                         
   6  -9   3          0.11         -1.67         1.59 o                         
   7  -9   3          2.77          2.64         1.81 o                         
  -1  -8   3         16.52         12.60         1.60 o                         
   0  -8   3          3.60          2.88         1.83 o                         
   1  -8   3          2.51          4.15         1.31 o                         
   2  -8   3        102.50        118.42         3.27 o                         
   3  -8   3         58.62         55.43         2.44 o                         
   4  -8   3         33.67         30.90         1.84 o                         
   5  -8   3          2.69          0.00         1.03 o                         
   6  -8   3          7.05          3.73         1.53 o                         
   7  -8   3         33.70         29.77         2.92 o                         
   8  -8   3         11.91          5.76         2.04 o                         
  -3  -7   3          0.07         -1.22         1.43 o                         
  -2  -7   3         12.73         13.65         1.77 o                         
  -1  -7   3          0.19         -1.57         1.05 o                         
   0  -7   3          4.53          3.61         1.21 o                         
   1  -7   3         35.22         37.81         2.18 o                         
   2  -7   3          5.84          4.80         0.90 o                         
   3  -7   3          2.74          0.44         0.84 o                         
   4  -7   3          0.28          0.30         0.97 o                         
   5  -7   3          4.52          2.93         1.00 o                         
   6  -7   3          0.15         -1.10         0.98 o                         
   7  -7   3          0.63         -1.62         1.39 o                         
   8  -7   3          4.36          2.79         2.74 o                         
  -4  -6   3          1.03          1.49         1.20 o                         
  -3  -6   3          4.56          3.70         1.16 o                         
  -2  -6   3          0.18         -0.85         0.79 o                         
  -1  -6   3          1.54         -1.10         0.73 o                         
   0  -6   3         17.98         17.42         1.16 o                         
   1  -6   3         20.26         17.55         1.25 o                         
   2  -6   3        117.99        112.02         2.34 o                         
   3  -6   3          8.36          6.17         0.88 o                         
   4  -6   3         32.90         26.30         2.05 o                         
   5  -6   3          5.53          5.00         0.96 o                         
   6  -6   3         16.32         14.91         1.66 o                         
   7  -6   3         27.82         23.89         2.69 o                         
   8  -6   3          8.71          3.56         3.56 o                         
  -5  -5   3          3.23          4.68         1.30 o                         
  -4  -5   3         19.94         17.21         1.48 o                         
  -3  -5   3         74.12         69.82         2.40 o                         
  -2  -5   3        101.82        100.56         2.35 o                         
  -1  -5   3         26.10         25.90         1.80 o                         
   0  -5   3         48.42         48.77         1.41 o                         
   1  -5   3        104.84        106.87         1.77 o                         
   2  -5   3         13.83         11.60         0.72 o                         
   3  -5   3        376.67        408.88         4.02 o                         
   4  -5   3        539.58        550.33         6.34 o                         
   5  -5   3        191.08        190.33         3.14 o                         
   6  -5   3          2.77          3.73         0.89 o                         
   7  -5   3         75.93         72.17         5.00 o                         
   8  -5   3          1.26          3.85         2.98 o                         
  -6  -4   3         15.94         14.39         2.54 o                         
  -5  -4   3          0.64         -1.62         1.22 o                         
  -4  -4   3         45.69         38.59         2.83 o                         
  -3  -4   3         66.11         67.88         3.35 o                         
  -2  -4   3        169.65        180.15         2.83 o                         
  -1  -4   3        190.55        202.59         2.09 o                         
   0  -4   3          3.37          5.24         0.50 o                         
   1  -4   3          0.25          0.25         0.35 o                         
   2  -4   3        134.34        123.02         1.80 o                         
   3  -4   3        102.35        103.95         1.87 o                         
   4  -4   3         14.48         12.16         0.80 o                         
   5  -4   3         15.26         12.44         1.53 o                         
   6  -4   3        380.41        384.67         6.62 o                         
   7  -4   3         44.68         45.53         4.00 o                         
   8  -4   3         22.50         18.49         7.76 o                         
  -6  -3   3         29.15         27.75         2.52 o                         
  -5  -3   3         13.47         13.18         1.65 o                         
  -4  -3   3         16.75         11.47         1.06 o                         
  -3  -3   3          0.64         -0.87         0.58 o                         
  -2  -3   3        281.29        262.56         2.80 o                         
  -1  -3   3        698.11        686.73         5.33 o                         
   0  -3   3        160.45        162.90         1.69 o                         
   1  -3   3        459.43        465.67         3.66 o                         
   2  -3   3        152.00        159.34         1.92 o                         
   3  -3   3        462.48        475.62         3.97 o                         
   4  -3   3         24.28         27.19         0.99 o                         
   5  -3   3         89.38         88.74         2.48 o                         
   6  -3   3        556.06        572.04        10.56 o                         
   7  -3   3         35.84         39.97         4.01 o                         
   8  -3   3          0.05         -0.03         2.45 o                         
  -7  -2   3          0.21         -1.48         1.59 o                         
  -6  -2   3        262.56        285.63         5.24 o                         
  -5  -2   3          0.33         -1.37         0.92 o                         
  -4  -2   3         88.22         95.45         2.18 o                         
  -3  -2   3         18.85         13.83         0.71 o                         
  -2  -2   3        378.29        383.95         3.64 o                         
  -1  -2   3        195.21        205.52         2.06 o                         
   0  -2   3       9742.78       9601.06        60.72 o                         
   1  -2   3        514.70        523.79         3.80 o                         
   2  -2   3        174.47        162.11         1.62 o                         
   3  -2   3        158.77        165.80         1.93 o                         
   4  -2   3          0.81          0.90         0.54 o                         
   5  -2   3         41.49         46.12         1.85 o                         
   6  -2   3          2.80          3.28         1.36 o                         
   7  -2   3          6.14          5.23         1.85 o                         
   8  -2   3          0.99          1.88         2.23 o                         
  -8  -1   3         14.57          7.24         1.99 o                         
  -7  -1   3        160.11        168.03         4.30 o                         
  -6  -1   3          6.98          7.15         1.13 o                         
  -5  -1   3         55.77         63.95         2.19 o                         
  -4  -1   3        174.15        159.22         2.36 o                         
  -3  -1   3        680.17        662.97         5.31 o                         
  -2  -1   3        127.48        126.70         1.52 o                         
  -1  -1   3        603.63        579.04         4.24 o                         
   0  -1   3        608.40        581.68         4.22 o                         
   1  -1   3        212.51        201.27         2.00 o                         
   2  -1   3       1008.51        999.59         7.50 o                         
   3  -1   3         25.71         37.69         1.09 o                         
   4  -1   3          4.57          4.53         0.72 o                         
   5  -1   3          2.10          2.17         0.90 o                         
   6  -1   3        237.53        243.26         5.44 o                         
   7  -1   3        111.51        119.44         5.16 o                         
  -8   0   3         12.30         15.81         2.23 o                         
  -7   0   3         14.98         14.61         1.99 o                         
  -6   0   3          2.05          3.12         1.48 o                         
  -5   0   3         54.64         68.61         1.98 o                         
  -4   0   3         36.74         33.58         1.14 o                         
  -3   0   3        480.30        435.73         3.96 o                         
  -2   0   3         29.15         28.94         0.78 o                         
  -1   0   3       1374.22       1368.50         8.80 o                         
   0   0   3         10.02          9.60         0.26 o                         
   1   0   3        358.06        366.83         3.21 o                         
   2   0   3       2540.51       2731.73        18.74 o                         
   3   0   3        607.94        681.21         6.08 o                         
   4   0   3         42.04         31.80         1.49 o                         
   5   0   3        116.88        122.47         3.03 o                         
   6   0   3          9.42         12.29         1.81 o                         
   7   0   3          8.60          4.67         1.98 o                         
  -8   1   3          2.00          2.53         2.19 o                         
  -7   1   3          0.11          0.55         1.98 o                         
  -6   1   3         46.33         42.95         2.35 o                         
  -5   1   3        266.33        274.85         3.77 o                         
  -4   1   3        757.24        791.59         6.68 o                         
  -3   1   3       1230.03       1274.73        10.54 o                         
  -2   1   3        396.02        400.94         3.29 o                         
  -1   1   3        200.66        178.69         2.05 o                         
   0   1   3       1875.66       1911.29        23.17 o                         
   1   1   3        286.99        239.41         1.83 o                         
   2   1   3        165.94        188.77         1.81 o                         
   3   1   3        122.78        141.43         1.88 o                         
   4   1   3         21.34         23.06         1.80 o                         
   5   1   3          0.24         -0.82         0.78 o                         
   6   1   3          4.39          3.65         1.19 o                         
  -9   2   3          1.05          1.25         2.05 o                         
  -8   2   3          3.72          2.79         1.97 o                         
  -7   2   3          2.69          1.09         2.41 o                         
  -6   2   3          4.50          6.82         1.02 o                         
  -5   2   3         32.20         31.09         1.43 o                         
  -4   2   3        266.43        283.32         3.01 o                         
  -3   2   3        108.57        101.82         1.34 o                         
  -2   2   3        291.28        289.85         2.42 o                         
  -1   2   3        147.35        144.23         2.29 o                         
   0   2   3        192.26        219.52         2.14 o                         
   1   2   3          6.50          7.35         0.40 o                         
   2   2   3         52.93         43.96         0.92 o                         
   3   2   3          0.61         -0.08         0.42 o                         
   4   2   3          0.05         -0.49         0.63 o                         
   5   2   3         63.92         59.72         2.17 o                         
   6   2   3          0.56         -0.40         1.13 o                         
  -9   3   3          2.07          2.85         1.36 o                         
  -8   3   3          5.82          4.10         1.99 o                         
  -7   3   3         54.34         61.09         3.96 o                         
  -6   3   3        261.21        281.43         3.81 o                         
  -5   3   3        178.87        174.97         2.61 o                         
  -4   3   3        439.07        458.28         3.95 o                         
  -3   3   3          8.82          1.51         0.41 o                         
  -2   3   3       4214.75       4336.50        28.69 o                         
  -1   3   3         16.99         21.38         1.02 o                         
   0   3   3        245.92        249.61         2.38 o                         
   1   3   3          3.29          3.23         0.41 o                         
   2   3   3         50.49         52.61         1.24 o                         
   3   3   3          8.15          5.60         0.67 o                         
   4   3   3         15.29         13.72         1.19 o                         
   5   3   3          0.31         -0.22         1.06 o                         
  -9   4   3          8.76          4.56         1.62 o                         
  -8   4   3         55.27         49.59         3.28 o                         
  -7   4   3         35.96         22.74         1.83 o                         
  -6   4   3          0.67          1.03         0.66 o                         
  -5   4   3        117.63        115.29         2.10 o                         
  -4   4   3         25.06         27.34         0.92 o                         
  -3   4   3         25.60         29.66         0.81 o                         
  -2   4   3          0.02          0.57         0.37 o                         
  -1   4   3          0.49          0.17         0.34 o                         
   0   4   3          1.10          2.66         0.47 o                         
   1   4   3         57.98         58.10         1.55 o                         
   2   4   3         10.56         12.48         0.86 o                         
   3   4   3          5.13          3.19         0.81 o                         
   4   4   3         10.04          7.29         1.30 o                         
  -9   5   3         27.73         28.36         2.97 o                         
  -8   5   3         61.56         43.31         2.49 o                         
  -7   5   3          2.01         -0.01         0.91 o                         
  -6   5   3          4.39          1.68         0.67 o                         
  -5   5   3         23.34         20.17         1.11 o                         
  -4   5   3          9.24          9.15         0.77 o                         
  -3   5   3          0.51          0.37         0.38 o                         
  -2   5   3         27.39         24.58         0.91 o                         
  -1   5   3        191.17        192.44         2.44 o                         
   0   5   3         65.59         69.58         1.69 o                         
   1   5   3        358.64        378.52         4.60 o                         
   2   5   3         30.80         29.77         1.66 o                         
   3   5   3          1.31          1.62         1.08 o                         
  -9   6   3          1.50          0.33         1.28 o                         
  -8   6   3          2.70         -0.51         1.38 o                         
  -7   6   3         17.94         16.17         1.47 o                         
  -6   6   3        667.63        676.68         7.09 o                         
  -5   6   3        383.80        379.38         5.51 o                         
  -4   6   3         13.03          9.60         0.90 o                         
  -3   6   3         65.89         66.56         1.61 o                         
  -2   6   3        101.74         95.81         1.89 o                         
  -1   6   3          6.58          4.33         0.79 o                         
   0   6   3         11.56          8.80         1.00 o                         
   1   6   3         82.41         91.51         3.16 o                         
   2   6   3          0.26         -0.29         1.16 o                         
  -9   7   3          1.21          1.46         1.28 o                         
  -8   7   3         42.80         47.02         2.66 o                         
  -7   7   3         12.97         12.00         1.42 o                         
  -6   7   3         15.65         15.50         1.31 o                         
  -5   7   3        203.12        207.02         4.33 o                         
  -4   7   3        249.06        249.91         4.46 o                         
  -3   7   3          0.35         -0.60         0.96 o                         
  -2   7   3        250.83        257.38         4.38 o                         
  -1   7   3         15.65         15.88         1.59 o                         
   0   7   3         57.47         59.82         2.80 o                         
   1   7   3          1.62          1.47         1.28 o                         
  -8   8   3         13.91         14.15         1.80 o                         
  -7   8   3         21.94         24.71         1.85 o                         
  -6   8   3         46.49         51.57         2.52 o                         
  -5   8   3          0.87         -1.05         1.11 o                         
  -4   8   3         11.20          8.11         1.47 o                         
  -3   8   3          0.18         -1.48         0.99 o                         
  -2   8   3          1.76         -0.78         1.02 o                         
  -1   8   3         31.27         29.12         3.57 o                         
   0   8   3          3.61          3.79         1.39 o                         
  -7   9   3          2.90          2.18         1.46 o                         
  -6   9   3          7.42          9.64         1.71 o                         
  -5   9   3          6.51          6.63         1.88 o                         
  -4   9   3          1.35         -0.90         1.35 o                         
  -3   9   3         60.93         66.29         2.90 o                         
  -2   9   3          0.04         -1.72         1.15 o                         
   3 -10   4         12.31          9.73         1.80 o                         
   4 -10   4         45.41         40.70         2.66 o                         
   5 -10   4          3.67          2.78         1.53 o                         
   0  -9   4          2.05          0.10         1.85 o                         
   1  -9   4          0.84         -0.95         1.32 o                         
   2  -9   4          9.00          5.38         1.37 o                         
   3  -9   4          0.17         -1.46         1.09 o                         
   4  -9   4         19.07         13.04         1.67 o                         
   5  -9   4          0.61         -1.45         1.16 o                         
   6  -9   4          0.18          1.24         1.76 o                         
   7  -9   4          3.92          5.09         1.94 o                         
  -1  -8   4          0.09         -1.18         1.25 o                         
   0  -8   4          0.00         -1.78         1.18 o                         
   1  -8   4        125.71        138.85         3.92 o                         
   2  -8   4         11.40          9.26         1.32 o                         
   3  -8   4         32.21         32.16         2.41 o                         
   4  -8   4          0.47         -0.94         0.92 o                         
   5  -8   4         63.90         71.75         2.95 o                         
   6  -8   4          1.88          0.33         1.14 o                         
   7  -8   4          4.17          2.42         1.64 o                         
  -3  -7   4          2.15          0.64         1.46 o                         
  -2  -7   4          2.76          2.85         1.41 o                         
  -1  -7   4         13.64         10.48         1.45 o                         
   0  -7   4          0.00         -1.36         0.90 o                         
   1  -7   4         15.38         11.17         1.24 o                         
   2  -7   4          1.33          0.06         0.90 o                         
   3  -7   4          2.71         -0.24         0.83 o                         
   4  -7   4         60.13         63.96         2.28 o                         
   5  -7   4          0.18         -0.67         0.96 o                         
   6  -7   4         20.99         16.55         1.81 o                         
   7  -7   4          1.99         -1.03         1.41 o                         
   8  -7   4          5.89          2.27         1.77 o                         
  -4  -6   4          0.88          0.84         1.16 o                         
  -3  -6   4          1.44          1.20         0.96 o                         
  -2  -6   4         13.83         11.62         1.46 o                         
  -1  -6   4         41.47         44.96         2.18 o                         
   0  -6   4          1.36          1.34         0.86 o                         
   1  -6   4         84.94         89.28         2.48 o                         
   2  -6   4          0.85         -0.76         0.71 o                         
   3  -6   4        239.16        236.42         3.71 o                         
   4  -6   4         11.97          9.65         1.16 o                         
   5  -6   4         22.03         21.83         1.79 o                         
   6  -6   4         10.31          9.34         2.14 o                         
   7  -6   4         25.19         20.49         3.14 o                         
   8  -6   4         16.38         14.01         6.23 o                         
  -5  -5   4          6.06          5.21         1.50 o                         
  -4  -5   4         27.93         25.72         1.92 o                         
  -3  -5   4          3.85          2.14         1.03 o                         
  -2  -5   4          3.00          1.60         0.77 o                         
  -1  -5   4          6.50          8.29         0.89 o                         
   0  -5   4        126.44        135.71         2.33 o                         
   1  -5   4        245.01        243.75         3.22 o                         
   2  -5   4          2.15         -0.14         0.49 o                         
   3  -5   4        140.00        137.51         2.42 o                         
   4  -5   4          6.96          6.27         0.96 o                         
   5  -5   4         29.66         30.56         1.54 o                         
   6  -5   4         19.34         21.23         1.53 o                         
   7  -5   4         11.41         13.80         2.88 o                         
   8  -5   4          1.18         -2.23         2.11 o                         
  -6  -4   4          0.09          0.26         1.60 o                         
  -5  -4   4          2.19          1.34         1.32 o                         
  -4  -4   4         26.62         25.91         1.67 o                         
  -3  -4   4         38.92         31.87         3.68 o                         
  -2  -4   4         26.08         23.43         2.08 o                         
  -1  -4   4          7.12          6.00         0.64 o                         
   0  -4   4        230.43        216.67         2.27 o                         
   1  -4   4          0.22          0.47         0.38 o                         
   2  -4   4        167.74        170.16         2.00 o                         
   3  -4   4          7.66          8.03         0.73 o                         
   4  -4   4         31.22         30.64         1.23 o                         
   5  -4   4         17.11         16.31         1.07 o                         
   6  -4   4        558.05        593.83         7.80 o                         
   7  -4   4         66.36         46.29         4.91 o                         
   8  -4   4          2.08          0.12         2.85 o                         
  -6  -3   4          7.52          5.18         1.62 o                         
  -5  -3   4          6.06          6.03         1.25 o                         
  -4  -3   4          5.25          5.26         0.98 o                         
  -3  -3   4         13.03          9.60         0.93 o                         
  -2  -3   4        147.59        144.09         2.02 o                         
  -1  -3   4       1214.79       1159.98         8.34 o                         
   0  -3   4        209.77        206.81         2.08 o                         
   1  -3   4        100.25         95.55         1.31 o                         
   2  -3   4          6.60          4.57         0.39 o                         
   3  -3   4        127.19        123.71         1.67 o                         
   4  -3   4         10.62          7.88         0.72 o                         
   5  -3   4         39.91         38.85         2.14 o                         
   6  -3   4        262.48        261.72        10.24 o                         
   7  -3   4         29.97         26.20         3.83 o                         
   8  -3   4          8.17         12.02         8.93 o                         
  -7  -2   4         25.56         22.58         2.32 o                         
  -6  -2   4        172.85        184.96         4.19 o                         
  -5  -2   4          6.83          6.86         1.13 o                         
  -4  -2   4         99.62         94.00         2.21 o                         
  -3  -2   4         13.31         13.93         0.72 o                         
  -2  -2   4        306.83        327.37         3.09 o                         
  -1  -2   4         44.92         42.70         0.91 o                         
   0  -2   4       2808.94       2806.35        17.81 o                         
   1  -2   4        520.40        481.87         3.51 o                         
   2  -2   4         58.99         53.01         1.00 o                         
   3  -2   4        295.55        277.87         3.03 o                         
   4  -2   4         38.32         43.77         1.33 o                         
   5  -2   4          3.35          3.00         0.82 o                         
   6  -2   4          1.63          0.90         1.36 o                         
   7  -2   4         26.91         30.22         4.43 o                         
  -8  -1   4         20.28         19.78         2.35 o                         
  -7  -1   4        203.61        202.56         4.63 o                         
  -6  -1   4         21.59         17.32         1.48 o                         
  -5  -1   4        125.30        133.44         2.94 o                         
  -4  -1   4         38.45         40.59         1.46 o                         
  -3  -1   4          7.24          6.97         0.57 o                         
  -2  -1   4        754.47        723.32         5.90 o                         
  -1  -1   4       1910.83       1845.34        13.22 o                         
   0  -1   4        710.99        672.26         4.31 o                         
   1  -1   4          0.44          1.85         0.27 o                         
   2  -1   4        189.81        187.92         2.00 o                         
   3  -1   4        385.53        388.88         3.59 o                         
   4  -1   4         58.09         58.93         1.80 o                         
   5  -1   4         91.96         84.17         2.58 o                         
   6  -1   4          8.31         10.40         1.72 o                         
   7  -1   4         13.10          8.92         3.71 o                         
  -8   0   4          2.92          3.68         1.86 o                         
  -7   0   4          0.85         -0.19         1.39 o                         
  -6   0   4          2.42          2.74         1.09 o                         
  -5   0   4         66.51         74.18         2.06 o                         
  -4   0   4        993.48       1008.18         8.31 o                         
  -3   0   4        142.92        138.65         1.90 o                         
  -2   0   4          0.01          0.22         0.34 o                         
  -1   0   4        197.24        196.80         2.30 o                         
   0   0   4         24.58         21.29         0.47 o                         
   1   0   4        285.18        249.87         2.39 o                         
   2   0   4        723.52        739.40         5.93 o                         
   3   0   4        389.49        382.28         3.77 o                         
   4   0   4         63.21         65.91         2.07 o                         
   5   0   4         59.63         69.91         2.46 o                         
   6   0   4         11.18          9.42         1.35 o                         
   7   0   4         12.62         10.02         2.62 o                         
  -8   1   4         13.87         11.61         2.68 o                         
  -7   1   4          1.08          1.25         1.58 o                         
  -6   1   4         46.82         50.74         2.27 o                         
  -5   1   4          0.01         -0.14         0.59 o                         
  -4   1   4         86.38         87.80         1.66 o                         
  -3   1   4        445.83        420.97         3.56 o                         
  -2   1   4         16.67         28.87         0.61 o                         
  -1   1   4       2393.88       2448.85        31.05 o                         
   0   1   4          3.58          3.35         0.74 o                         
   1   1   4         21.48         16.74         0.67 o                         
   2   1   4         55.06         47.70         0.85 o                         
   3   1   4         96.33         96.22         1.64 o                         
   4   1   4          0.53         -0.49         0.57 o                         
   5   1   4         17.48         16.20         1.46 o                         
   6   1   4          0.13         -0.78         1.08 o                         
  -9   2   4         28.34         22.95         3.16 o                         
  -8   2   4          0.13         -1.95         1.71 o                         
  -7   2   4          9.77          8.85         1.43 o                         
  -6   2   4         20.29         12.68         1.13 o                         
  -5   2   4         59.83         60.98         1.83 o                         
  -4   2   4         55.90         62.45         1.34 o                         
  -3   2   4        362.14        343.29         3.07 o                         
  -2   2   4        889.26        953.90         8.85 o                         
  -1   2   4         55.26         65.08         2.23 o                         
   0   2   4          3.02          4.57         0.26 o                         
   1   2   4         23.65         27.59         0.88 o                         
   2   2   4        188.36        202.89         2.09 o                         
   3   2   4          7.62          6.49         0.58 o                         
   4   2   4        103.28        100.71         2.28 o                         
   5   2   4          7.98          4.66         1.15 o                         
  -9   3   4          0.72          0.45         1.26 o                         
  -8   3   4         85.96         77.59         4.42 o                         
  -7   3   4          8.61          7.53         1.54 o                         
  -6   3   4         23.43         26.81         1.91 o                         
  -5   3   4          0.88          0.45         0.57 o                         
  -4   3   4        283.78        295.12         3.06 o                         
  -3   3   4         59.11         50.25         1.04 o                         
  -2   3   4        418.40        497.85         4.13 o                         
  -1   3   4         19.68         13.81         1.06 o                         
   0   3   4         76.15         82.29         1.31 o                         
   1   3   4          6.94          3.44         0.48 o                         
   2   3   4          5.25          5.88         0.58 o                         
   3   3   4         39.80         35.17         1.25 o                         
   4   3   4          6.30          6.09         1.10 o                         
   5   3   4          5.39          3.99         1.54 o                         
  -9   4   4          0.00          0.14         1.22 o                         
  -8   4   4         13.92         12.19         1.49 o                         
  -7   4   4         24.79         18.90         3.07 o                         
  -6   4   4          7.65          4.95         0.89 o                         
  -5   4   4        378.14        370.40         3.99 o                         
  -4   4   4        239.26        215.73         2.41 o                         
  -3   4   4          2.28          1.13         0.35 o                         
  -2   4   4         99.92        113.44         1.57 o                         
  -1   4   4          5.18          5.27         0.49 o                         
   0   4   4         85.09         82.87         1.76 o                         
   1   4   4        484.18        477.83         5.07 o                         
   2   4   4        153.22        157.54         3.19 o                         
   3   4   4         34.33         27.84         1.53 o                         
   4   4   4          0.13         -0.78         1.28 o                         
  -9   5   4          1.64          0.66         1.22 o                         
  -8   5   4          0.00         -0.36         1.06 o                         
  -7   5   4          4.20          4.23         1.12 o                         
  -6   5   4        120.39        131.98         3.00 o                         
  -5   5   4        356.03        339.43         3.81 o                         
  -4   5   4        133.07        131.38         2.05 o                         
  -3   5   4         10.00          9.25         0.58 o                         
  -2   5   4         37.81         40.79         1.18 o                         
  -1   5   4         20.75         18.96         0.84 o                         
   0   5   4        254.49        247.40         3.34 o                         
   1   5   4          0.00          3.32         2.36 o                         
   2   5   4          3.15          1.48         0.98 o                         
   3   5   4         18.20         17.65         1.96 o                         
  -9   6   4          1.49          1.27         1.35 o                         
  -8   6   4          0.32         -0.60         1.32 o                         
  -7   6   4          8.71         10.19         1.47 o                         
  -6   6   4        360.75        344.46         4.52 o                         
  -5   6   4        304.35        292.06         3.91 o                         
  -4   6   4        158.94        167.11         2.69 o                         
  -3   6   4        115.04        109.82         2.24 o                         
  -2   6   4        106.67        103.70         1.92 o                         
  -1   6   4         21.80         15.67         1.04 o                         
   0   6   4        102.92        112.84         3.25 o                         
   1   6   4          3.26          3.07         1.18 o                         
   2   6   4        126.30        152.98         4.47 o                         
  -9   7   4         20.19         23.33         2.31 o                         
  -8   7   4          1.41          1.43         1.20 o                         
  -7   7   4          3.27          3.56         1.18 o                         
  -6   7   4         96.94         92.35         2.79 o                         
  -5   7   4          4.16          2.56         1.01 o                         
  -4   7   4          8.81          5.18         1.11 o                         
  -3   7   4         25.05         16.22         1.19 o                         
  -2   7   4        139.38        148.61         3.35 o                         
  -1   7   4          1.63          2.24         1.17 o                         
   0   7   4         79.87         94.07         3.33 o                         
   1   7   4          1.29          0.71         1.27 o                         
  -8   8   4         11.06         13.27         2.10 o                         
  -7   8   4         21.94         28.41         2.18 o                         
  -6   8   4         26.77         28.40         2.10 o                         
  -5   8   4          6.70          5.13         1.37 o                         
  -4   8   4         62.49         50.93         2.79 o                         
  -3   8   4          1.77          1.86         1.06 o                         
  -2   8   4          0.27          1.06         1.08 o                         
  -1   8   4         10.48          8.09         1.45 o                         
  -6   9   4          0.11         -0.62         1.36 o                         
  -5   9   4          0.60         -0.63         1.33 o                         
  -4   9   4          0.28         -1.16         1.34 o                         
  -3   9   4          9.19          5.44         1.36 o                         
   3 -10   5          1.64         -0.93         1.44 o                         
   4 -10   5          0.05         -2.05         1.85 o                         
   0  -9   5          3.27          0.12         1.55 o                         
   1  -9   5          0.19         -1.72         1.23 o                         
   2  -9   5          0.02         -0.71         1.14 o                         
   3  -9   5          4.50          3.03         1.31 o                         
   4  -9   5          1.34         -0.89         1.16 o                         
   5  -9   5          5.99         -1.37         1.67 o                         
   6  -9   5         10.84          5.48         2.79 o                         
  -1  -8   5          0.37         -1.79         1.19 o                         
   0  -8   5          1.12         -0.78         1.28 o                         
   1  -8   5         27.09         21.92         2.10 o                         
   2  -8   5          8.95          7.60         1.35 o                         
   3  -8   5          0.00         -1.35         0.90 o                         
   4  -8   5          0.13         -1.25         0.87 o                         
   5  -8   5          0.84          1.02         0.92 o                         
   6  -8   5          0.29         -1.32         1.14 o                         
   7  -8   5          0.00         -2.09         1.61 o                         
  -3  -7   5          0.38         -1.00         1.35 o                         
  -2  -7   5         14.03         12.96         1.74 o                         
  -1  -7   5          0.00         -1.66         1.11 o                         
   0  -7   5          8.57          7.92         1.25 o                         
   1  -7   5          0.01         -1.40         0.93 o                         
   2  -7   5         52.61         57.95         2.41 o                         
   3  -7   5          9.00          5.86         1.05 o                         
   4  -7   5         16.49         14.33         1.23 o                         
   5  -7   5          1.72         -0.67         1.11 o                         
   6  -7   5         11.53          7.30         1.35 o                         
   7  -7   5          1.30         -1.17         2.06 o                         
  -4  -6   5          3.47          4.10         1.63 o                         
  -3  -6   5         63.57         68.93         4.14 o                         
  -2  -6   5          8.15          7.00         1.36 o                         
  -1  -6   5         94.23        104.90         3.10 o                         
   0  -6   5         67.39         63.67         2.22 o                         
   1  -6   5         27.04         23.61         1.55 o                         
   2  -6   5        124.88        128.94         2.81 o                         
   3  -6   5         44.46         46.77         1.88 o                         
   4  -6   5          0.63         -0.10         0.94 o                         
   5  -6   5          1.28         -0.69         0.94 o                         
   6  -6   5         53.99         49.72         2.82 o                         
   7  -6   5         23.52         25.31         5.12 o                         
   8  -6   5          5.13          2.93         4.53 o                         
  -5  -5   5         31.08         44.18         4.27 o                         
  -4  -5   5          0.02          0.78         1.12 o                         
  -3  -5   5         60.73         67.35         2.84 o                         
  -2  -5   5         41.16         42.49         2.61 o                         
  -1  -5   5         92.14         90.01         2.38 o                         
   0  -5   5          0.00          1.86         0.64 o                         
   1  -5   5          0.56          2.14         0.60 o                         
   2  -5   5          0.49          0.18         0.56 o                         
   3  -5   5        252.20        272.51         3.21 o                         
   4  -5   5          4.96          2.63         0.69 o                         
   5  -5   5         30.45         28.39         1.69 o                         
   6  -5   5        222.16        233.66         5.51 o                         
   7  -5   5          1.41         -1.92         2.21 o                         
   8  -5   5          8.58          7.89         6.13 o                         
  -6  -4   5         15.51         13.93         3.39 o                         
  -5  -4   5         42.28         33.00         3.42 o                         
  -4  -4   5          0.05         -0.40         0.92 o                         
  -3  -4   5         19.15         18.10         1.51 o                         
  -2  -4   5         63.11         69.09         2.16 o                         
  -1  -4   5          3.04          2.21         0.63 o                         
   0  -4   5       1362.28       1366.69         9.51 o                         
   1  -4   5        417.31        420.40         3.98 o                         
   2  -4   5          0.34         -0.69         0.46 o                         
   3  -4   5         96.24         92.89         1.70 o                         
   4  -4   5         12.28         13.63         0.87 o                         
   5  -4   5          1.34          1.60         0.70 o                         
   6  -4   5          0.59          4.18         1.66 o                         
   7  -4   5          8.71          7.00         2.47 o                         
   8  -4   5         11.26          8.56         9.06 o                         
  -6  -3   5          6.61          7.35         1.85 o                         
  -5  -3   5         16.73         14.87         1.47 o                         
  -4  -3   5          0.02         -0.07         0.78 o                         
  -3  -3   5          2.61          1.38         0.80 o                         
  -2  -3   5        178.94        194.25         2.71 o                         
  -1  -3   5        701.16        691.47         5.30 o                         
   0  -3   5        564.82        551.61         4.30 o                         
   1  -3   5          0.79         -0.51         0.43 o                         
   2  -3   5          3.79          5.78         0.52 o                         
   3  -3   5         60.54         57.41         1.33 o                         
   4  -3   5         76.49         73.70         1.79 o                         
   5  -3   5          2.47          3.32         0.62 o                         
   6  -3   5          8.74          2.68         2.54 o                         
   7  -3   5         40.75         35.54         4.02 o                         
  -7  -2   5          0.42          3.86         2.47 o                         
  -6  -2   5         82.39         88.39         3.43 o                         
  -5  -2   5         10.64         10.68         1.20 o                         
  -4  -2   5         10.81          5.76         0.86 o                         
  -3  -2   5          3.86          3.02         0.54 o                         
  -2  -2   5         41.95         33.46         1.10 o                         
  -1  -2   5         56.26         64.05         1.16 o                         
   0  -2   5        353.88        353.20         2.73 o                         
   1  -2   5        154.28        150.78         1.55 o                         
   2  -2   5         90.65        106.85         1.39 o                         
   3  -2   5        107.91        108.14         1.65 o                         
   4  -2   5        168.26        154.01         2.55 o                         
   5  -2   5         15.34         14.32         1.31 o                         
   6  -2   5         10.26          6.24         4.50 o                         
   7  -2   5          3.44          1.37         2.28 o                         
  -8  -1   5          9.13          7.48         2.01 o                         
  -7  -1   5          3.21          1.21         1.53 o                         
  -6  -1   5          2.74          1.21         1.11 o                         
  -5  -1   5         30.57         31.30         1.77 o                         
  -4  -1   5        209.74        211.37         3.14 o                         
  -3  -1   5         54.44         58.39         1.40 o                         
  -2  -1   5         10.06          5.74         0.52 o                         
  -1  -1   5          1.52         -0.08         0.27 o                         
   0  -1   5         29.92         30.73         0.63 o                         
   1  -1   5        171.28        185.98         1.85 o                         
   2  -1   5        216.49        206.69         2.13 o                         
   3  -1   5        135.50        157.34         2.21 o                         
   4  -1   5          3.82          3.10         0.67 o                         
   5  -1   5          0.07          1.24         0.93 o                         
   6  -1   5          5.29          1.60         1.42 o                         
   7  -1   5         11.23         11.27         4.65 o                         
  -8   0   5          0.10         -0.73         1.50 o                         
  -7   0   5          6.00          4.72         1.45 o                         
  -6   0   5          2.09          0.86         1.03 o                         
  -5   0   5          3.35          4.39         0.87 o                         
  -4   0   5        771.45        760.67         7.41 o                         
  -3   0   5        128.47        128.73         1.84 o                         
  -2   0   5         61.60         66.11         1.13 o                         
  -1   0   5          0.15          1.37         0.26 o                         
   0   0   5          0.53          0.56         0.25 o                         
   1   0   5        251.05        263.29         2.17 o                         
   2   0   5         41.54         27.84         1.02 o                         
   3   0   5        125.66        135.81         2.36 o                         
   4   0   5         45.17         43.30         1.67 o                         
   5   0   5         79.11         74.44         2.65 o                         
   6   0   5         12.19          7.77         1.35 o                         
  -8   1   5          6.09          8.55         2.24 o                         
  -7   1   5         17.84         17.01         4.12 o                         
  -6   1   5          6.64          5.22         1.11 o                         
  -5   1   5         34.30         29.72         1.45 o                         
  -4   1   5          0.03          0.16         0.58 o                         
  -3   1   5        203.71        200.79         2.18 o                         
  -2   1   5       1104.31       1040.45         7.88 o                         
  -1   1   5        147.83        148.15         2.44 o                         
   0   1   5         93.15         91.96         2.47 o                         
   1   1   5        122.42         99.66         1.61 o                         
   2   1   5         42.31         37.28         0.78 o                         
   3   1   5         26.57         19.14         0.90 o                         
   4   1   5        133.30        115.95         2.46 o                         
   5   1   5         35.08         29.53         2.59 o                         
   6   1   5          4.30          2.27         1.66 o                         
  -9   2   5          3.28          3.29         2.19 o                         
  -8   2   5          1.57          3.54         2.02 o                         
  -7   2   5          1.97          2.07         1.27 o                         
  -6   2   5         21.23         21.19         1.43 o                         
  -5   2   5        136.29        143.04         2.46 o                         
  -4   2   5        263.86        284.72         3.07 o                         
  -3   2   5        136.60        139.07         1.70 o                         
  -2   2   5        359.70        360.59         3.35 o                         
  -1   2   5        849.43        933.37        13.59 o                         
   0   2   5       1088.72       1116.48        32.29 o                         
   1   2   5          0.49         -0.13         0.29 o                         
   2   2   5        146.36        155.63         2.22 o                         
   3   2   5          5.10          3.55         0.50 o                         
   4   2   5          4.23          1.35         0.89 o                         
   5   2   5          0.43         -0.41         1.31 o                         
  -9   3   5         15.74         12.20         2.21 o                         
  -8   3   5        166.76        158.00         4.75 o                         
  -7   3   5          0.03         -0.84         0.96 o                         
  -6   3   5         18.83         15.74         1.09 o                         
  -5   3   5         11.54         11.54         0.89 o                         
  -4   3   5         10.06         10.85         0.72 o                         
  -3   3   5          1.89          1.25         0.32 o                         
  -2   3   5         31.41         41.02         1.46 o                         
  -1   3   5         67.94         70.30         2.37 o                         
   0   3   5         54.42         56.96         0.93 o                         
   1   3   5        135.66        126.71         1.98 o                         
   2   3   5         85.80         78.73         1.75 o                         
   3   3   5          0.72          1.28         0.80 o                         
   4   3   5         13.98          9.31         1.61 o                         
  -9   4   5          3.50          1.92         1.49 o                         
  -8   4   5         13.65          9.83         1.50 o                         
  -7   4   5         80.45         86.54         2.28 o                         
  -6   4   5         86.79         85.74         2.62 o                         
  -5   4   5        120.90        121.33         2.78 o                         
  -4   4   5        121.08        112.20         1.67 o                         
  -3   4   5        289.17        306.26         2.95 o                         
  -2   4   5         93.06         84.66         1.13 o                         
  -1   4   5          0.01         -0.50         0.33 o                         
   0   4   5        101.96        104.68         1.60 o                         
   1   4   5        755.62        770.42        17.06 o                         
   2   4   5         17.21         15.12         1.28 o                         
   3   4   5          4.98          4.59         1.43 o                         
  -9   5   5          2.33          0.92         1.27 o                         
  -8   5   5         48.55         45.01         2.58 o                         
  -7   5   5          5.20          1.73         1.10 o                         
  -6   5   5        339.46        374.02         6.39 o                         
  -5   5   5        239.10        258.66         3.27 o                         
  -4   5   5          0.60         -0.07         0.50 o                         
  -3   5   5         26.84         19.98         0.85 o                         
  -2   5   5         54.98         48.72         1.20 o                         
  -1   5   5         10.27          8.54         0.65 o                         
   0   5   5         75.97         76.32         2.07 o                         
   1   5   5          7.79          7.69         1.22 o                         
   2   5   5         16.59         14.46         1.48 o                         
  -9   6   5          9.26         13.01         2.07 o                         
  -8   6   5          2.38          2.47         1.49 o                         
  -7   6   5         43.52         33.00         2.04 o                         
  -6   6   5          9.05          8.89         1.22 o                         
  -5   6   5         31.26         33.69         1.39 o                         
  -4   6   5         43.89         40.28         1.34 o                         
  -3   6   5         60.03         51.34         2.69 o                         
  -2   6   5        128.29        134.74         2.36 o                         
  -1   6   5        111.11        115.09         3.87 o                         
   0   6   5        228.00        248.75         4.79 o                         
   1   6   5          0.05          0.62         1.11 o                         
  -8   7   5          1.98          0.58         1.42 o                         
  -7   7   5         24.26         30.98         2.27 o                         
  -6   7   5         11.27         11.32         1.50 o                         
  -5   7   5          0.42         -1.02         1.01 o                         
  -4   7   5          2.33          1.53         0.96 o                         
  -3   7   5         71.55         57.99         2.18 o                         
  -2   7   5          5.21          1.90         1.00 o                         
  -1   7   5         22.83         21.07         1.74 o                         
   0   7   5          4.82          3.46         1.23 o                         
  -7   8   5          6.01          5.74         1.47 o                         
  -6   8   5          2.36          1.31         1.22 o                         
  -5   8   5          0.31         -1.65         1.10 o                         
  -4   8   5          0.63          0.56         0.99 o                         
  -3   8   5         18.16         13.49         1.51 o                         
  -2   8   5          3.40          2.59         1.12 o                         
   1  -9   6         18.73         19.06         2.55 o                         
   2  -9   6          0.88         -1.77         1.18 o                         
   3  -9   6          7.58          0.92         2.09 o                         
   4  -9   6          0.43         -1.74         1.78 o                         
   5  -9   6          5.98          2.85         1.90 o                         
   6  -9   6          0.18         -2.14         1.81 o                         
  -1  -8   6          1.45         -1.73         1.27 o                         
   0  -8   6          0.27         -2.04         1.36 o                         
   1  -8   6          8.69          6.64         1.44 o                         
   2  -8   6          0.98         -0.27         1.57 o                         
   3  -8   6         65.56         67.94         3.10 o                         
   4  -8   6          0.00         -1.88         1.25 o                         
   5  -8   6         32.12         34.01         2.40 o                         
   6  -8   6          4.95          3.72         1.95 o                         
   7  -8   6          0.57         -0.28         2.81 o                         
  -3  -7   6          7.42          2.94         1.60 o                         
  -2  -7   6         26.51         23.58         2.04 o                         
  -1  -7   6         15.11         14.08         1.67 o                         
   0  -7   6          2.72          2.27         1.17 o                         
   1  -7   6         11.84         10.96         1.32 o                         
   2  -7   6          9.07          7.57         1.12 o                         
   3  -7   6         51.04         43.41         2.42 o                         
   4  -7   6         49.21         49.18         1.98 o                         
   5  -7   6         24.82         24.33         1.98 o                         
   6  -7   6          0.11          1.40         1.42 o                         
   7  -7   6          2.59          0.26         2.87 o                         
  -4  -6   6         15.95         12.41         2.41 o                         
  -3  -6   6          9.50          8.06         1.58 o                         
  -2  -6   6          6.37          4.60         1.37 o                         
  -1  -6   6          0.73          3.18         1.18 o                         
   0  -6   6         39.33         46.54         2.35 o                         
   1  -6   6         23.46         24.51         2.36 o                         
   2  -6   6          0.03          0.02         0.74 o                         
   3  -6   6         49.82         50.41         1.77 o                         
   4  -6   6         11.46          6.88         0.64 o                         
   5  -6   6          2.63         -0.13         1.20 o                         
   6  -6   6        127.65        152.59         7.66 o                         
   7  -6   6         24.00         17.88         4.15 o                         
  -5  -5   6          7.13          5.12         2.40 o                         
  -4  -5   6         19.13         16.31         1.84 o                         
  -3  -5   6        122.88        143.83         3.78 o                         
  -2  -5   6         26.57         25.27         1.74 o                         
  -1  -5   6          1.10          6.05         1.32 o                         
   0  -5   6        224.39        238.65         3.49 o                         
   1  -5   6        106.27        109.44         2.31 o                         
   2  -5   6         23.33         17.57         0.93 o                         
   3  -5   6         35.37         27.11         1.23 o                         
   4  -5   6          1.53          2.79         1.07 o                         
   5  -5   6        141.80        152.15         3.04 o                         
   6  -5   6        352.77        368.04         8.28 o                         
   7  -5   6          4.66          1.22         2.77 o                         
  -6  -4   6         44.54         60.78         3.54 o                         
  -5  -4   6          5.63          3.65         1.52 o                         
  -4  -4   6          0.19         -0.27         0.94 o                         
  -3  -4   6         19.49         21.01         1.67 o                         
  -2  -4   6         14.20         12.70         1.05 o                         
  -1  -4   6        164.14        166.47         2.58 o                         
   0  -4   6        933.79        960.91         7.94 o                         
   1  -4   6         19.36         18.46         1.06 o                         
   2  -4   6         14.54         14.77         0.82 o                         
   3  -4   6        182.45        166.96         2.53 o                         
   4  -4   6          0.13         -0.14         0.47 o                         
   5  -4   6        170.25        172.95         3.45 o                         
   6  -4   6          4.37          0.51         1.80 o                         
   7  -4   6          0.62         -0.89         2.00 o                         
  -6  -3   6          9.23          8.55         2.33 o                         
  -5  -3   6         18.64         13.81         1.38 o                         
  -4  -3   6         32.04         25.82         1.46 o                         
  -3  -3   6          9.28          8.36         0.93 o                         
  -2  -3   6          0.48         -0.77         0.52 o                         
  -1  -3   6         17.77         12.84         0.83 o                         
   0  -3   6        135.94        135.73         1.69 o                         
   1  -3   6         96.12        100.31         1.47 o                         
   2  -3   6          0.51          2.08         0.45 o                         
   3  -3   6        266.23        254.08         3.14 o                         
   4  -3   6        141.10        160.58         2.72 o                         
   5  -3   6        174.26        176.81         2.98 o                         
   6  -3   6          0.04         -1.52         1.55 o                         
   7  -3   6          0.16         -4.51         4.34 o                         
  -7  -2   6         15.03         13.75         1.93 o                         
  -6  -2   6          0.83          0.79         1.32 o                         
  -5  -2   6          1.30          2.42         1.18 o                         
  -4  -2   6         53.67         54.86         2.36 o                         
  -3  -2   6          2.45          2.66         0.79 o                         
  -2  -2   6         37.79         32.27         1.17 o                         
  -1  -2   6         10.97          6.00         0.47 o                         
   0  -2   6         27.43         26.12         0.68 o                         
   1  -2   6         65.43         61.66         1.04 o                         
   2  -2   6        764.96        773.69         5.35 o                         
   3  -2   6         13.06         13.31         0.80 o                         
   4  -2   6          7.01          7.08         0.62 o                         
   5  -2   6          1.95         -0.25         1.16 o                         
   6  -2   6          6.71          6.53         1.82 o                         
   7  -2   6          0.01         -3.53         2.35 o                         
  -7  -1   6          4.28          3.16         1.47 o                         
  -6  -1   6          2.20          1.44         1.28 o                         
  -5  -1   6        113.41         99.82         3.18 o                         
  -4  -1   6         14.29         13.83         1.13 o                         
  -3  -1   6        230.52        259.69         3.34 o                         
  -2  -1   6          0.00         -0.15         0.40 o                         
  -1  -1   6        182.28        215.24         2.07 o                         
   0  -1   6        171.39        157.27         1.54 o                         
   1  -1   6        392.02        388.85         3.08 o                         
   2  -1   6         13.98         19.57         0.79 o                         
   3  -1   6          9.05          6.64         0.64 o                         
   4  -1   6          4.05          4.07         0.81 o                         
   5  -1   6         14.43         14.31         1.93 o                         
   6  -1   6         11.11          7.93         2.81 o                         
  -8   0   6          2.00          2.69         1.71 o                         
  -7   0   6          0.58          0.84         1.30 o                         
  -6   0   6          0.78         -1.19         1.24 o                         
  -5   0   6         14.63         13.54         1.19 o                         
  -4   0   6         31.55         32.37         1.52 o                         
  -3   0   6         70.83         66.97         1.41 o                         
  -2   0   6         40.89         33.43         0.86 o                         
  -1   0   6        140.40        118.03         1.41 o                         
   0   0   6         45.34         47.78         1.37 o                         
   1   0   6         21.28         24.14         0.74 o                         
   2   0   6          8.78          8.67         0.56 o                         
   3   0   6          7.91          6.23         0.60 o                         
   4   0   6         15.44         10.04         1.03 o                         
   5   0   6         50.96         52.03         4.15 o                         
   6   0   6          0.87          1.12         1.68 o                         
  -8   1   6         91.03        104.22         3.87 o                         
  -7   1   6         34.16         34.82         4.55 o                         
  -6   1   6         24.60         23.76         1.99 o                         
  -5   1   6          5.15          6.23         0.83 o                         
  -4   1   6        139.15        140.28         2.29 o                         
  -3   1   6         42.04         48.03         1.03 o                         
  -2   1   6       1146.00       1247.51         9.27 o                         
  -1   1   6         88.20         77.47         1.71 o                         
   0   1   6         36.46         45.65         2.12 o                         
   1   1   6        130.57        126.37         1.68 o                         
   2   1   6         35.67         38.11         1.13 o                         
   3   1   6         18.20         19.39         0.79 o                         
   4   1   6          0.48          0.62         1.12 o                         
   5   1   6          0.01         -1.79         1.27 o                         
  -9   2   6          2.30          1.72         2.36 o                         
  -8   2   6         69.54         77.94         4.18 o                         
  -7   2   6          9.71          8.38         1.83 o                         
  -6   2   6         46.95         45.11         1.90 o                         
  -5   2   6        309.56        323.09         4.28 o                         
  -4   2   6         51.15         58.94         1.35 o                         
  -3   2   6         88.69         93.86         1.38 o                         
  -2   2   6          0.02         -0.39         0.94 o                         
  -1   2   6         19.41         22.31         1.02 o                         
   0   2   6        189.98        184.86         4.07 o                         
   1   2   6         18.11         14.78         0.72 o                         
   2   2   6          2.63          0.68         0.52 o                         
   3   2   6          0.03         -0.89         0.59 o                         
   4   2   6         40.85         34.06         3.67 o                         
   5   2   6         20.96         21.07         2.12 o                         
  -9   3   6          0.03          0.15         1.65 o                         
  -8   3   6          1.49         -0.59         1.25 o                         
  -7   3   6          8.51          8.63         1.17 o                         
  -6   3   6          6.04          3.32         0.91 o                         
  -5   3   6         91.94         88.37         1.97 o                         
  -4   3   6          0.66          0.65         0.49 o                         
  -3   3   6        237.51        216.26         2.47 o                         
  -2   3   6         45.00         47.48         1.65 o                         
  -1   3   6         15.96         15.94         2.24 o                         
   0   3   6        570.97        545.23         7.54 o                         
   1   3   6          1.38          6.46         1.07 o                         
   2   3   6         24.41         21.49         1.22 o                         
   3   3   6         33.28         29.72         4.37 o                         
   4   3   6          0.38          0.39         1.28 o                         
  -9   4   6          2.49          1.06         1.29 o                         
  -8   4   6          0.88         -0.36         1.40 o                         
  -7   4   6          9.47          5.07         1.29 o                         
  -6   4   6        619.30        638.76        10.03 o                         
  -5   4   6        536.43        549.88         7.09 o                         
  -4   4   6         19.01         21.21         0.83 o                         
  -3   4   6          0.85          0.05         0.31 o                         
  -2   4   6          3.73          2.13         0.79 o                         
  -1   4   6          0.35         -1.20         0.80 o                         
   0   4   6         32.85         36.60         1.86 o                         
   1   4   6        118.35        118.65         2.76 o                         
   2   4   6         55.47         62.21         2.35 o                         
   3   4   6         10.85         14.07         1.76 o                         
  -9   5   6          0.66          0.56         1.42 o                         
  -8   5   6          0.21         -0.81         1.10 o                         
  -7   5   6          4.44          4.39         1.26 o                         
  -6   5   6        521.64        522.25         6.65 o                         
  -5   5   6         28.76         31.42         1.48 o                         
  -4   5   6          1.99          3.53         0.64 o                         
  -3   5   6          1.23         -0.53         0.35 o                         
  -2   5   6          1.37          2.17         0.91 o                         
  -1   5   6          1.78          1.49         0.74 o                         
   0   5   6          0.21          0.38         0.83 o                         
   1   5   6         17.29         17.61         1.52 o                         
   2   5   6         13.15         14.21         1.71 o                         
  -8   6   6          4.25          3.11         1.47 o                         
  -7   6   6         36.07         38.25         3.09 o                         
  -6   6   6         13.30         11.96         1.49 o                         
  -5   6   6          9.15          9.40         1.36 o                         
  -4   6   6        138.92        124.56         2.54 o                         
  -3   6   6          8.21          3.82         0.73 o                         
  -2   6   6          4.40          5.52         0.86 o                         
  -1   6   6          7.23          5.57         1.09 o                         
   0   6   6          1.78          2.73         1.07 o                         
   1   6   6          5.47          4.52         1.47 o                         
  -8   7   6         15.59         12.49         2.00 o                         
  -7   7   6          7.18          7.71         1.43 o                         
  -6   7   6         17.98         17.56         2.27 o                         
  -5   7   6          0.10         -0.34         1.04 o                         
  -4   7   6         28.25         25.55         1.59 o                         
  -3   7   6         77.10         76.83         2.30 o                         
  -2   7   6          0.71          1.39         0.93 o                         
  -1   7   6          0.86         -0.04         1.03 o                         
  -7   8   6         30.85         36.18         3.80 o                         
  -6   8   6         15.67         15.77         1.71 o                         
  -5   8   6          9.46         11.11         1.53 o                         
  -4   8   6          0.12         -0.93         0.91 o                         
  -3   8   6          7.46          4.69         1.14 o                         
   1  -9   7          0.18         -0.04         2.05 o                         
   2  -9   7          1.87          0.08         1.82 o                         
   3  -9   7          0.06         -2.38         1.59 o                         
   4  -9   7          4.07         -1.72         1.53 o                         
   5  -9   7          0.31         -3.04         2.03 o                         
  -1  -8   7          1.14         -1.72         1.50 o                         
   0  -8   7          2.84         -1.48         1.45 o                         
   1  -8   7          0.02         -0.67         1.32 o                         
   2  -8   7         12.31          9.97         1.55 o                         
   3  -8   7         19.32         11.57         1.80 o                         
   4  -8   7          0.18         -2.08         1.38 o                         
   5  -8   7          0.00         -1.90         1.35 o                         
   6  -8   7          8.13         10.29         2.00 o                         
  -2  -7   7          1.09         -1.98         1.32 o                         
  -1  -7   7          1.40         -0.33         1.29 o                         
   0  -7   7         39.90         51.38         3.10 o                         
   1  -7   7         55.55         65.32         2.99 o                         
   2  -7   7         78.87         83.14         2.90 o                         
   3  -7   7          1.43         -0.59         1.32 o                         
   4  -7   7         11.36          7.26         1.59 o                         
   5  -7   7         55.40         63.76         3.74 o                         
   6  -7   7         35.49         30.20         5.53 o                         
  -4  -6   7         11.85         12.65         1.99 o                         
  -3  -6   7         14.42          8.42         1.74 o                         
  -2  -6   7          1.38          1.15         1.32 o                         
  -1  -6   7         16.90         18.34         1.70 o                         
   0  -6   7        183.91        191.92         6.02 o                         
   1  -6   7         82.67         86.49         2.90 o                         
   2  -6   7         25.89         23.68         1.59 o                         
   3  -6   7         54.42         58.23         2.95 o                         
   4  -6   7         10.71          7.34         1.17 o                         
   5  -6   7          0.16         -0.94         1.81 o                         
   6  -6   7          5.25          9.82         3.13 o                         
   7  -6   7          0.22          1.22         2.35 o                         
  -5  -5   7          4.10          6.61         1.82 o                         
  -4  -5   7          0.02         -0.34         1.44 o                         
  -3  -5   7         19.03         17.66         1.73 o                         
  -2  -5   7         32.32         33.57         3.63 o                         
  -1  -5   7        741.18        781.18         9.64 o                         
   0  -5   7        136.76        149.67         2.75 o                         
   1  -5   7        169.53        178.52         3.35 o                         
   2  -5   7          4.46          1.68         1.01 o                         
   3  -5   7         20.64         20.81         1.17 o                         
   4  -5   7          0.00         -1.22         0.82 o                         
   5  -5   7          0.10         -0.67         1.50 o                         
   6  -5   7         28.95         25.11         3.16 o                         
   7  -5   7          8.37          6.77         5.72 o                         
  -5  -4   7          0.89          0.91         1.77 o                         
  -4  -4   7          0.74          1.66         1.26 o                         
  -3  -4   7          0.51         -0.99         0.66 o                         
  -2  -4   7         12.33         11.22         1.00 o                         
  -1  -4   7         73.42         73.02         1.80 o                         
   0  -4   7          2.55          3.86         0.63 o                         
   1  -4   7         57.12         60.99         1.45 o                         
   2  -4   7          0.02         -0.39         0.49 o                         
   3  -4   7          3.46          2.92         0.72 o                         
   4  -4   7         83.29         87.33         2.11 o                         
   5  -4   7          3.50          2.75         1.33 o                         
   6  -4   7          1.92         -0.87         2.19 o                         
   7  -4   7          1.12         -5.90         5.21 o                         
  -6  -3   7          6.16          4.24         1.67 o                         
  -5  -3   7          7.69          5.02         1.49 o                         
  -4  -3   7         26.88         17.50         1.57 o                         
  -3  -3   7          0.09         -1.34         0.90 o                         
  -2  -3   7         28.61         25.47         1.35 o                         
  -1  -3   7         64.69         59.79         1.68 o                         
   0  -3   7        192.92        190.48         2.10 o                         
   1  -3   7         74.07         74.03         1.37 o                         
   2  -3   7         59.88         69.97         1.38 o                         
   3  -3   7         24.90         26.08         1.20 o                         
   4  -3   7         32.23         24.56         1.32 o                         
   5  -3   7          3.03          1.17         1.54 o                         
   6  -3   7         67.06         78.22         3.30 o                         
  -7  -2   7          0.70         -0.40         1.50 o                         
  -6  -2   7          1.21         -0.39         1.34 o                         
  -5  -2   7         40.16         41.02         2.44 o                         
  -4  -2   7        245.66        245.17         4.16 o                         
  -3  -2   7          4.00          2.89         0.78 o                         
  -2  -2   7          0.40          0.09         0.62 o                         
  -1  -2   7        217.06        232.53         2.65 o                         
   0  -2   7         55.33         51.77         0.94 o                         
   1  -2   7         46.42         52.09         0.98 o                         
   2  -2   7        335.93        343.69         3.35 o                         
   3  -2   7          0.98         -0.44         0.52 o                         
   4  -2   7          3.75          1.05         0.61 o                         
   5  -2   7         19.74         14.25         1.65 o                         
   6  -2   7          0.16         -1.81         2.05 o                         
  -7  -1   7          0.65         -1.17         1.36 o                         
  -6  -1   7          0.57         -0.68         1.23 o                         
  -5  -1   7         58.65         48.23         2.54 o                         
  -4  -1   7          2.26          2.26         0.89 o                         
  -3  -1   7         36.39         41.73         1.58 o                         
  -2  -1   7         14.50         15.72         0.76 o                         
  -1  -1   7        334.85        369.71         2.95 o                         
   0  -1   7         10.19         10.64         0.50 o                         
   1  -1   7         35.63         33.74         0.87 o                         
   2  -1   7          2.10          1.93         0.52 o                         
   3  -1   7         71.61         72.74         1.64 o                         
   4  -1   7         20.35         12.76         1.60 o                         
   5  -1   7          3.81         -1.33         1.78 o                         
   6  -1   7          0.15         -3.13         2.09 o                         
  -8   0   7          0.35          1.41         1.58 o                         
  -7   0   7          0.13         -0.21         1.34 o                         
  -6   0   7          9.46          6.20         1.38 o                         
  -5   0   7          3.97          3.54         0.95 o                         
  -4   0   7         30.72         31.69         1.58 o                         
  -3   0   7          0.50         -0.25         0.37 o                         
  -2   0   7         24.79         27.48         0.81 o                         
  -1   0   7        132.59        132.00         1.57 o                         
   0   0   7        139.35        130.95         1.57 o                         
   1   0   7         15.52         14.61         0.68 o                         
   2   0   7          2.14          2.27         0.57 o                         
   3   0   7          0.81          0.19         0.75 o                         
   4   0   7         96.04         77.55         5.76 o                         
   5   0   7          0.12         -2.11         1.84 o                         
  -8   1   7          2.03          1.70         1.54 o                         
  -7   1   7          5.73          4.65         1.49 o                         
  -6   1   7         82.00         84.03         2.21 o                         
  -5   1   7          0.01          0.95         0.65 o                         
  -4   1   7         46.23         47.35         1.60 o                         
  -3   1   7          8.07          5.13         0.47 o                         
  -2   1   7        482.85        497.60         3.88 o                         
  -1   1   7          0.25         -0.37         0.46 o                         
   0   1   7          2.25          0.72         0.73 o                         
   1   1   7          0.18          0.32         0.32 o                         
   2   1   7         35.81         35.77         2.13 o                         
   3   1   7         57.94         56.87         2.67 o                         
   4   1   7          0.79          1.09         1.45 o                         
   5   1   7         17.23         16.51         2.52 o                         
  -8   2   7         43.17         48.88         6.20 o                         
  -7   2   7        173.09        188.89         4.55 o                         
  -6   2   7         47.29         49.59         2.01 o                         
  -5   2   7         10.24          9.40         1.08 o                         
  -4   2   7        522.36        511.05         5.13 o                         
  -3   2   7        167.59        157.21         2.34 o                         
  -2   2   7          4.40          1.29         0.93 o                         
  -1   2   7         34.67         30.44         0.97 o                         
   0   2   7        135.43        153.76         3.66 o                         
   1   2   7        581.21        567.51         9.18 o                         
   2   2   7        161.44        157.91         5.50 o                         
   3   2   7         28.64         21.18         1.76 o                         
   4   2   7          0.50          2.04         1.28 o                         
  -8   3   7          3.81          3.39         1.50 o                         
  -7   3   7         10.69          7.53         1.49 o                         
  -6   3   7        235.42        241.77         6.16 o                         
  -5   3   7         93.53         95.49         2.21 o                         
  -4   3   7          4.16          2.76         0.64 o                         
  -3   3   7         17.84         13.37         1.75 o                         
  -2   3   7          4.63          2.57         0.61 o                         
  -1   3   7         38.58         34.82         1.53 o                         
   0   3   7        492.25        508.86         7.46 o                         
   1   3   7         16.34         18.16         1.85 o                         
   2   3   7          9.62          6.71         0.99 o                         
   3   3   7          7.85          7.69         1.45 o                         
  -9   4   7          0.07         -0.92         2.08 o                         
  -8   4   7          0.47         -0.10         1.50 o                         
  -7   4   7          7.04          6.30         1.36 o                         
  -6   4   7        186.42        204.29         3.65 o                         
  -5   4   7        169.49        167.90         3.36 o                         
  -4   4   7          0.98          1.29         0.47 o                         
  -3   4   7        213.85        208.63         3.49 o                         
  -2   4   7         18.36         15.50         1.20 o                         
  -1   4   7         32.88         34.23         2.17 o                         
   0   4   7         49.65         45.61         2.57 o                         
   1   4   7          0.53          0.06         0.98 o                         
   2   4   7         24.80         28.14         2.44 o                         
  -8   5   7         11.74         13.78         2.00 o                         
  -7   5   7          0.06         -0.27         1.16 o                         
  -6   5   7          0.82          0.54         1.07 o                         
  -5   5   7         14.76          7.62         1.05 o                         
  -4   5   7         23.61         20.36         1.27 o                         
  -3   5   7         90.99         71.27         2.27 o                         
  -2   5   7         12.94         10.71         1.24 o                         
  -1   5   7         20.65         19.11         2.08 o                         
   0   5   7         24.51         21.26         2.57 o                         
   1   5   7          0.05          0.10         1.15 o                         
  -8   6   7         18.49         18.77         2.55 o                         
  -7   6   7          1.36          3.29         1.47 o                         
  -6   6   7         79.40         79.24         3.37 o                         
  -5   6   7          3.11          0.63         0.87 o                         
  -4   6   7          5.57          1.53         0.75 o                         
  -3   6   7        108.23         97.55         2.81 o                         
  -2   6   7         36.40         43.76         2.33 o                         
  -1   6   7         12.05         11.88         1.85 o                         
   0   6   7          0.01         -0.53         1.31 o                         
  -7   7   7         26.00         25.65         2.35 o                         
  -6   7   7         20.76         15.73         1.94 o                         
  -5   7   7          0.29         -1.14         0.94 o                         
  -4   7   7          0.07         -0.26         0.80 o                         
  -3   7   7          8.30          5.52         1.31 o                         
  -2   7   7         23.99         21.26         2.43 o                         
   2  -9   8          0.01         -2.62         1.75 o                         
   3  -9   8          1.18         -2.71         1.81 o                         
  -1  -8   8          1.84          0.27         1.68 o                         
   0  -8   8          0.31         -0.08         2.11 o                         
   1  -8   8          0.38         -1.50         1.65 o                         
   2  -8   8          2.73          0.21         1.74 o                         
   3  -8   8          4.31         -0.80         1.75 o                         
   4  -8   8          5.65          0.80         1.75 o                         
   5  -8   8          1.91         -0.18         1.69 o                         
  -2  -7   8          9.36          3.50         2.67 o                         
  -1  -7   8          2.30          1.62         1.74 o                         
   0  -7   8         32.02         39.24         4.83 o                         
   1  -7   8          4.85          4.16         1.41 o                         
   2  -7   8          6.86          4.63         1.78 o                         
   3  -7   8         16.12         15.59         2.05 o                         
   4  -7   8         15.02          8.97         1.86 o                         
   5  -7   8         11.28         14.21         2.08 o                         
   6  -7   8         75.99        101.55         9.37 o                         
  -3  -6   8          1.10         -0.31         2.06 o                         
  -2  -6   8          5.97          3.07         2.65 o                         
  -1  -6   8          0.04          1.10         1.33 o                         
   0  -6   8         10.73          7.28         1.43 o                         
   1  -6   8          3.43          3.10         1.57 o                         
   2  -6   8         59.89         62.99         3.27 o                         
   3  -6   8         63.45         70.25         3.13 o                         
   4  -6   8         76.25         82.27         2.72 o                         
   5  -6   8        199.72        228.89         7.15 o                         
   6  -6   8          5.58         10.38         1.89 o                         
  -4  -5   8          1.77         -0.57         1.86 o                         
  -3  -5   8          0.07         -1.84         1.31 o                         
  -2  -5   8          0.77          0.07         1.23 o                         
  -1  -5   8         64.77         64.98         3.32 o                         
   0  -5   8        127.67        125.91         3.30 o                         
   1  -5   8          1.12          1.08         0.94 o                         
   2  -5   8          0.23         -0.73         0.83 o                         
   3  -5   8          0.27         -0.02         0.79 o                         
   4  -5   8         25.08         32.09         2.80 o                         
   5  -5   8         19.33         21.48         2.90 o                         
   6  -5   8          1.91          2.38         1.62 o                         
  -5  -4   8          0.65         -1.70         1.47 o                         
  -4  -4   8          2.73          2.62         1.46 o                         
  -3  -4   8          0.29         -1.21         1.18 o                         
  -2  -4   8         28.94         27.78         2.09 o                         
  -1  -4   8         44.42         39.81         1.55 o                         
   0  -4   8          1.15          1.34         0.55 o                         
   1  -4   8          9.61          8.63         0.72 o                         
   2  -4   8        170.93        162.41         2.50 o                         
   3  -4   8        100.46        109.06         2.32 o                         
   4  -4   8          7.39          4.97         0.94 o                         
   5  -4   8         23.49         18.07         2.54 o                         
   6  -4   8          0.84         -0.21         3.50 o                         
  -6  -3   8          2.56          1.47         1.48 o                         
  -5  -3   8          0.26         -1.40         1.27 o                         
  -4  -3   8         28.39         24.48         1.98 o                         
  -3  -3   8          0.66         -1.36         0.91 o                         
  -2  -3   8          0.83          0.68         0.84 o                         
  -1  -3   8         44.30         50.20         1.50 o                         
   0  -3   8          6.70          7.86         0.54 o                         
   1  -3   8          0.00         -0.24         0.47 o                         
   2  -3   8         63.65         56.37         1.38 o                         
   3  -3   8         10.42          9.78         1.21 o                         
   4  -3   8          2.88          1.65         1.12 o                         
   5  -3   8          1.28          0.56         1.29 o                         
   6  -3   8          1.22          0.49         1.87 o                         
  -7  -2   8          2.94          2.87         1.64 o                         
  -6  -2   8          1.46         -0.91         1.39 o                         
  -5  -2   8          3.30          3.32         1.39 o                         
  -4  -2   8         62.22         65.26         2.38 o                         
  -3  -2   8          8.89          5.40         0.88 o                         
  -2  -2   8         18.98         11.53         1.06 o                         
  -1  -2   8          0.31          0.29         0.44 o                         
   0  -2   8          0.71          0.04         0.38 o                         
   1  -2   8        134.39        142.64         1.77 o                         
   2  -2   8         17.93         12.29         0.76 o                         
   3  -2   8        239.52        245.81         3.79 o                         
   4  -2   8         71.59         68.21         4.11 o                         
   5  -2   8          9.70          8.86         1.95 o                         
   6  -2   8         26.52         20.96         2.60 o                         
  -7  -1   8          7.59          6.15         1.74 o                         
  -6  -1   8          0.60         -1.87         1.25 o                         
  -5  -1   8          0.11         -1.17         0.91 o                         
  -4  -1   8         25.13         27.56         1.64 o                         
  -3  -1   8         52.64         51.45         1.93 o                         
  -2  -1   8        167.17        171.75         2.31 o                         
  -1  -1   8        115.70        110.01         1.38 o                         
   0  -1   8         18.00         16.86         0.85 o                         
   1  -1   8          9.87          8.57         0.60 o                         
   2  -1   8          7.33          7.10         0.69 o                         
   3  -1   8         10.74          8.44         0.91 o                         
   4  -1   8         28.00         24.48         2.07 o                         
   5  -1   8         16.13         10.34         2.05 o                         
  -8   0   8         10.64          9.53         1.92 o                         
  -7   0   8          5.04          2.68         1.50 o                         
  -6   0   8          3.71          1.01         1.26 o                         
  -5   0   8         26.82         23.65         1.53 o                         
  -4   0   8         34.98         32.49         2.02 o                         
  -3   0   8         38.01         34.40         1.22 o                         
  -2   0   8          1.40          3.68         0.47 o                         
  -1   0   8         53.61         51.81         0.95 o                         
   0   0   8          2.38          3.15         0.41 o                         
   1   0   8         10.84         11.28         0.56 o                         
   2   0   8          6.34          5.28         0.80 o                         
   3   0   8          0.18         -0.49         0.70 o                         
   4   0   8         21.77         17.10         1.92 o                         
   5   0   8          1.95         -1.12         1.72 o                         
  -8   1   8         67.06         73.84         3.65 o                         
  -7   1   8          6.69          5.72         1.56 o                         
  -6   1   8         59.61         73.08         2.36 o                         
  -5   1   8         76.06         73.59         2.52 o                         
  -4   1   8         73.25         74.74         1.55 o                         
  -3   1   8        232.08        220.07         2.75 o                         
  -2   1   8        146.36        148.70         1.54 o                         
  -1   1   8         47.16         41.93         1.28 o                         
   0   1   8         59.39         58.52         2.35 o                         
   1   1   8         12.68         16.30         1.56 o                         
   2   1   8          9.33          8.23         0.81 o                         
   3   1   8         13.81         13.39         2.00 o                         
   4   1   8         10.95          6.97         1.80 o                         
  -8   2   8          0.54         -0.59         1.44 o                         
  -7   2   8         12.37         10.71         1.73 o                         
  -6   2   8        231.93        247.16         4.87 o                         
  -5   2   8         12.63         14.44         1.40 o                         
  -4   2   8          1.81          1.70         0.56 o                         
  -3   2   8          0.32          1.12         0.34 o                         
  -2   2   8         68.37         65.51         1.91 o                         
  -1   2   8         11.85          9.64         1.74 o                         
   0   2   8          1.67          9.10         2.24 o                         
   1   2   8        379.20        397.10         7.01 o                         
   2   2   8         22.14         21.04         1.81 o                         
   3   2   8          0.99          2.39         1.53 o                         
  -8   3   8          6.68          6.09         1.93 o                         
  -7   3   8          0.00         -0.55         1.25 o                         
  -6   3   8        670.07        707.18         9.27 o                         
  -5   3   8          1.48          3.54         0.84 o                         
  -4   3   8         24.27         26.40         1.31 o                         
  -3   3   8         14.21         15.70         1.72 o                         
  -2   3   8          0.00         -1.26         1.04 o                         
  -1   3   8          0.02         -1.25         0.83 o                         
   0   3   8         25.79         23.44         1.66 o                         
   1   3   8          4.07          4.32         1.14 o                         
   2   3   8          0.57          1.54         1.54 o                         
  -8   4   8          0.03         -1.56         1.44 o                         
  -7   4   8          6.25          7.38         1.74 o                         
  -6   4   8          8.84          7.23         1.63 o                         
  -5   4   8          0.01         -1.28         1.01 o                         
  -4   4   8          8.58          7.41         0.97 o                         
  -3   4   8         15.37         15.85         1.59 o                         
  -2   4   8         15.01         12.31         1.16 o                         
  -1   4   8         64.39         65.65         2.25 o                         
   0   4   8         12.39          9.60         1.36 o                         
   1   4   8          0.19         -0.36         1.03 o                         
   2   4   8         10.31         10.30         2.37 o                         
  -8   5   8          0.28          0.71         1.46 o                         
  -7   5   8         11.57         11.69         1.80 o                         
  -6   5   8         14.45         16.49         1.82 o                         
  -5   5   8         16.64         16.55         1.48 o                         
  -4   5   8         93.33         91.75         3.30 o                         
  -3   5   8        118.11        120.49         3.69 o                         
  -2   5   8         34.60         32.55         2.33 o                         
  -1   5   8          0.33          0.35         1.17 o                         
   0   5   8          1.98          2.42         1.22 o                         
  -7   6   8          2.66          0.62         1.38 o                         
  -6   6   8         14.93         12.00         1.68 o                         
  -5   6   8          7.20          2.62         1.10 o                         
  -4   6   8         18.39         13.58         1.66 o                         
  -3   6   8          2.79          4.50         1.18 o                         
  -2   6   8          5.26          4.90         1.42 o                         
  -1   6   8          6.50          5.68         1.57 o                         
  -6   7   8         17.37         15.61         1.85 o                         
  -5   7   8         15.84         13.93         2.72 o                         
  -4   7   8          3.28          2.00         1.67 o                         
  -3   7   8         11.18          9.86         1.83 o                         
   0  -8   9          8.03          3.25         1.83 o                         
   1  -8   9          0.00         -1.61         2.36 o                         
   2  -8   9          3.43          0.80         1.94 o                         
   3  -8   9          2.17         -2.57         1.73 o                         
   4  -8   9          4.37          0.47         1.78 o                         
  -2  -7   9          0.02         -0.95         1.56 o                         
  -1  -7   9         61.81         70.69         3.75 o                         
   0  -7   9         57.73         76.51         3.91 o                         
   1  -7   9          1.66          0.99         1.72 o                         
   2  -7   9          3.23         -0.64         1.64 o                         
   3  -7   9          0.61         -2.28         1.52 o                         
   4  -7   9          1.30         -1.84         1.60 o                         
   5  -7   9         18.38         20.09         3.65 o                         
  -3  -6   9          0.02         -1.37         1.67 o                         
  -2  -6   9         12.21         10.05         1.89 o                         
  -1  -6   9        107.55        122.14         4.05 o                         
   0  -6   9         26.90         26.58         2.01 o                         
   1  -6   9         44.81         56.17         3.30 o                         
   2  -6   9         22.87         16.57         1.94 o                         
   3  -6   9         27.63         31.83         4.16 o                         
   4  -6   9          4.29          3.08         2.20 o                         
   5  -6   9          0.88          5.03         1.67 o                         
  -4  -5   9          2.53          2.00         1.76 o                         
  -3  -5   9          4.14          2.41         1.53 o                         
  -2  -5   9          0.89          0.66         1.40 o                         
  -1  -5   9          7.13          7.46         1.45 o                         
   0  -5   9         11.29         12.78         1.25 o                         
   1  -5   9          2.75          2.81         1.14 o                         
   2  -5   9         40.47         41.20         2.22 o                         
   3  -5   9          2.18          1.91         1.10 o                         
   4  -5   9         15.15         14.10         1.42 o                         
   5  -5   9         12.06         11.16         4.10 o                         
  -5  -4   9          0.19         -1.70         1.45 o                         
  -4  -4   9         25.50         20.74         2.03 o                         
  -3  -4   9         24.72         26.75         2.09 o                         
  -2  -4   9          7.25          7.93         1.18 o                         
  -1  -4   9          5.53          6.32         0.77 o                         
   0  -4   9          1.06         -0.27         0.46 o                         
   1  -4   9         18.23         15.39         0.94 o                         
   2  -4   9        123.70        129.58         2.37 o                         
   3  -4   9          0.59         -1.09         0.82 o                         
   4  -4   9          6.22          6.75         1.41 o                         
   5  -4   9          0.87         -2.26         2.77 o                         
  -6  -3   9          0.07         -2.13         1.81 o                         
  -5  -3   9         56.35         48.77         3.65 o                         
  -4  -3   9          2.81          3.41         1.40 o                         
  -3  -3   9          8.62          2.09         1.02 o                         
  -2  -3   9          1.85          1.30         0.79 o                         
  -1  -3   9          0.23         -0.80         0.54 o                         
   0  -3   9         24.85         23.79         0.83 o                         
   1  -3   9          0.63         -0.31         0.53 o                         
   2  -3   9         25.39         19.92         1.07 o                         
   3  -3   9          1.51         -0.34         0.80 o                         
   4  -3   9         27.81         25.26         2.31 o                         
   5  -3   9          4.46          0.52         1.74 o                         
  -6  -2   9          0.00         -2.09         1.39 o                         
  -5  -2   9          3.18          2.17         1.43 o                         
  -4  -2   9          2.14          0.14         1.02 o                         
  -3  -2   9          6.87          6.14         1.08 o                         
  -2  -2   9         12.80         11.85         0.96 o                         
  -1  -2   9          3.96          1.46         0.53 o                         
   0  -2   9          0.05         -0.69         0.46 o                         
   1  -2   9         31.51         33.71         1.15 o                         
   2  -2   9         14.28         14.09         0.97 o                         
   3  -2   9         25.10         24.60         1.57 o                         
   4  -2   9         65.23         64.18         3.32 o                         
   5  -2   9         31.58         34.47         3.12 o                         
  -7  -1   9          0.41         -2.10         1.40 o                         
  -6  -1   9          0.64         -1.55         1.35 o                         
  -5  -1   9          7.11          5.15         1.37 o                         
  -4  -1   9          2.82         -0.09         0.92 o                         
  -3  -1   9          0.75         -0.35         0.72 o                         
  -2  -1   9        221.89        232.00         2.84 o                         
  -1  -1   9          0.16         -0.73         0.49 o                         
   0  -1   9         17.44         17.57         0.91 o                         
   1  -1   9         64.69         66.15         1.68 o                         
   2  -1   9          6.81          6.40         0.73 o                         
   3  -1   9         14.21         13.10         1.42 o                         
   4  -1   9          5.07          2.68         1.52 o                         
  -7   0   9         13.25          9.46         1.75 o                         
  -6   0   9         15.07         11.16         1.61 o                         
  -5   0   9         32.89         34.20         2.71 o                         
  -4   0   9          0.08         -1.12         0.74 o                         
  -3   0   9         73.46         83.09         1.76 o                         
  -2   0   9        120.40        122.99         1.77 o                         
  -1   0   9         49.99         55.06         1.12 o                         
   0   0   9          2.19          2.30         0.43 o                         
   1   0   9        259.14        254.59         3.50 o                         
   2   0   9        135.31        138.04         3.49 o                         
   3   0   9         27.06         25.13         1.97 o                         
   4   0   9          0.16         -1.70         1.14 o                         
  -7   1   9         39.10         48.30         3.17 o                         
  -6   1   9         16.07         19.58         1.66 o                         
  -5   1   9         56.88         52.90         2.39 o                         
  -4   1   9         22.95         28.15         1.70 o                         
  -3   1   9         73.56         71.42         1.41 o                         
  -2   1   9          5.56          5.08         0.85 o                         
  -1   1   9        201.57        200.36         4.43 o                         
   0   1   9        773.75        805.44        10.77 o                         
   1   1   9          5.32         10.05         1.45 o                         
   2   1   9         10.04          8.98         1.00 o                         
   3   1   9          3.84          2.66         1.24 o                         
  -8   2   9          0.00         -2.04         1.36 o                         
  -7   2   9         66.11         61.59         3.06 o                         
  -6   2   9        143.42        172.49         4.77 o                         
  -5   2   9        607.75        619.46         7.16 o                         
  -4   2   9          2.04          1.93         0.48 o                         
  -3   2   9         16.24         14.46         1.43 o                         
  -2   2   9         23.01         21.81         1.26 o                         
  -1   2   9          9.35          7.86         2.03 o                         
   0   2   9         30.36         27.38         2.13 o                         
   1   2   9         15.88         13.82         1.42 o                         
   2   2   9         36.47         35.18         5.66 o                         
   3   2   9          0.28          0.29         1.14 o                         
  -8   3   9          8.35          5.19         2.55 o                         
  -7   3   9         39.99         43.63         3.55 o                         
  -6   3   9        134.48        134.67         4.34 o                         
  -5   3   9         33.93         35.63         4.42 o                         
  -4   3   9         20.30         20.42         1.79 o                         
  -3   3   9        113.29        107.10         2.79 o                         
  -2   3   9          0.16         -1.36         1.26 o                         
  -1   3   9          0.56          0.64         1.01 o                         
   0   3   9          6.31          5.82         1.17 o                         
   1   3   9          8.16          7.42         1.39 o                         
   2   3   9          2.55          3.44         1.66 o                         
  -8   4   9          0.34         -0.63         1.55 o                         
  -7   4   9          1.03          0.12         1.78 o                         
  -6   4   9         15.84         14.00         2.67 o                         
  -5   4   9          0.10         -1.35         1.01 o                         
  -4   4   9         87.74         78.56         3.66 o                         
  -3   4   9        118.62        101.59         3.57 o                         
  -2   4   9          9.76         12.53         1.64 o                         
  -1   4   9          1.37         -0.48         1.08 o                         
   0   4   9         32.34         32.85         2.73 o                         
   1   4   9         12.65         10.18         3.19 o                         
  -7   5   9         13.51         13.22         1.85 o                         
  -6   5   9          5.34          2.66         1.18 o                         
  -5   5   9         15.49         10.64         2.07 o                         
  -4   5   9         11.15         10.30         1.56 o                         
  -3   5   9          0.06          1.08         1.17 o                         
  -2   5   9         43.39         47.48         3.67 o                         
  -1   5   9         16.29         15.44         1.81 o                         
  -6   6   9          0.07          1.32         1.18 o                         
  -5   6   9          0.52         -0.14         1.79 o                         
  -4   6   9          7.57          5.52         1.85 o                         
  -3   6   9          1.76          0.65         1.28 o                         
  -2   6   9          0.13          0.35         1.28 o                         
  -1  -7  10         34.32         28.43         3.06 o                         
   0  -7  10         40.20         34.24         3.92 o                         
   1  -7  10          0.57         -2.47         1.65 o                         
   2  -7  10          3.11         -0.68         1.68 o                         
   3  -7  10          1.47         -0.76         1.63 o                         
   4  -7  10         12.12         11.34         2.56 o                         
  -2  -6  10         40.77         55.50         4.61 o                         
  -1  -6  10         52.16         65.14         3.24 o                         
   0  -6  10          6.63          9.48         1.83 o                         
   1  -6  10          3.86          1.97         1.59 o                         
   2  -6  10         27.26         21.33         2.12 o                         
   3  -6  10          1.76          0.64         1.53 o                         
   4  -6  10          6.59          6.57         1.79 o                         
  -3  -5  10          0.26         -1.24         1.44 o                         
  -2  -5  10          8.29          4.98         1.65 o                         
  -1  -5  10          7.58          7.55         1.52 o                         
   0  -5  10          3.63          6.21         1.53 o                         
   1  -5  10         28.12         24.36         2.11 o                         
   2  -5  10         54.76         64.30         3.14 o                         
   3  -5  10          0.00         -0.80         0.94 o                         
   4  -5  10         16.70         15.41         1.90 o                         
   5  -5  10          1.62          0.90         1.72 o                         
  -4  -4  10         51.73         60.42         3.46 o                         
  -3  -4  10          1.94          1.10         1.58 o                         
  -2  -4  10          9.73          8.67         1.58 o                         
  -1  -4  10         20.34         21.57         1.44 o                         
   0  -4  10          2.46          1.52         0.80 o                         
   1  -4  10          7.44          4.95         1.23 o                         
   2  -4  10          1.71          0.44         0.91 o                         
   3  -4  10          7.97          7.21         2.84 o                         
   4  -4  10          6.79          4.88         3.85 o                         
   5  -4  10          1.16         -2.32         2.89 o                         
  -5  -3  10          5.14          3.15         1.84 o                         
  -4  -3  10          1.06          0.18         1.35 o                         
  -3  -3  10         18.46         13.10         1.65 o                         
  -2  -3  10         13.42         10.97         1.30 o                         
  -1  -3  10         63.16         50.65         2.25 o                         
   0  -3  10          1.30         -0.45         0.54 o                         
   1  -3  10         15.58         14.00         1.14 o                         
   2  -3  10          7.59          6.67         1.01 o                         
   3  -3  10         16.85         15.37         2.80 o                         
   4  -3  10          0.20         -0.35         1.91 o                         
  -6  -2  10          1.03         -0.71         1.50 o                         
  -5  -2  10         23.20         19.99         2.03 o                         
  -4  -2  10          0.10         -1.75         1.17 o                         
  -3  -2  10         18.85         10.59         1.22 o                         
  -2  -2  10         38.43         42.45         1.56 o                         
  -1  -2  10         10.57          8.15         0.68 o                         
   0  -2  10         26.49         23.66         1.16 o                         
   1  -2  10         25.45         29.42         1.44 o                         
   2  -2  10          7.56          7.12         1.23 o                         
   3  -2  10         14.22         14.23         1.92 o                         
   4  -2  10         15.07          8.61         1.92 o                         
  -6  -1  10          0.08         -1.55         1.32 o                         
  -5  -1  10          3.92          3.03         1.32 o                         
  -4  -1  10          2.30         -0.14         1.10 o                         
  -3  -1  10          3.82          1.91         0.90 o                         
  -2  -1  10         12.22          8.33         0.84 o                         
  -1  -1  10          0.44          0.02         0.54 o                         
   0  -1  10          5.07          2.97         0.45 o                         
   1  -1  10          5.19          5.97         0.86 o                         
   2  -1  10         12.65         13.49         1.19 o                         
   3  -1  10          0.02         -0.12         1.38 o                         
   4  -1  10          0.33         -1.65         1.79 o                         
  -7   0  10         10.18          7.80         1.97 o                         
  -6   0  10         10.66         10.25         1.83 o                         
  -5   0  10         21.59         19.79         1.68 o                         
  -4   0  10         65.15         62.28         4.07 o                         
  -3   0  10         43.39         49.05         1.51 o                         
  -2   0  10         29.64         31.87         1.09 o                         
  -1   0  10         42.82         44.43         1.06 o                         
   0   0  10         76.78         97.87         2.97 o                         
   1   0  10         65.04         71.71         3.38 o                         
   2   0  10          7.34          6.49         1.65 o                         
   3   0  10          8.90          6.64         1.49 o                         
  -7   1  10         24.70         20.08         2.69 o                         
  -6   1  10        209.39        225.08         4.99 o                         
  -5   1  10         28.99         28.27         2.08 o                         
  -4   1  10          6.12          6.24         0.99 o                         
  -3   1  10         92.22         90.14         1.76 o                         
  -2   1  10          0.55         -0.29         0.80 o                         
  -1   1  10         72.30         74.42         3.15 o                         
   0   1  10        226.79        259.97         6.36 o                         
   1   1  10         91.61         88.60         3.56 o                         
   2   1  10          1.87          1.03         1.42 o                         
  -7   2  10          0.14         -0.64         1.58 o                         
  -6   2  10          0.02          3.73         1.31 o                         
  -5   2  10          0.28          1.61         1.03 o                         
  -4   2  10          9.35          9.03         1.34 o                         
  -3   2  10        208.16        212.67         3.79 o                         
  -2   2  10         15.51         13.60         1.71 o                         
  -1   2  10         13.79         13.44         1.53 o                         
   0   2  10          0.21          0.45         1.16 o                         
   1   2  10          3.66          2.74         1.08 o                         
   2   2  10         50.61         59.36         3.87 o                         
  -7   3  10          1.71         -0.80         1.80 o                         
  -6   3  10          2.42          3.94         2.19 o                         
  -5   3  10         10.55         11.44         1.87 o                         
  -4   3  10          2.37          0.24         1.19 o                         
  -3   3  10         54.55         54.40         3.85 o                         
  -2   3  10         17.72         16.75         1.90 o                         
  -1   3  10          4.11          3.11         1.13 o                         
   0   3  10          8.35          9.20         1.47 o                         
   1   3  10          0.09          0.27         1.48 o                         
  -7   4  10          2.82          3.39         3.29 o                         
  -6   4  10          4.79          2.19         1.57 o                         
  -5   4  10          0.01         -1.30         1.93 o                         
  -4   4  10         16.39         12.92         2.06 o                         
  -3   4  10         74.20         71.19         3.23 o                         
  -2   4  10         10.88         12.43         1.47 o                         
  -1   4  10          3.79          3.96         1.24 o                         
   0   4  10          0.10          0.82         1.15 o                         
  -6   5  10         47.88         49.38         2.63 o                         
  -5   5  10          0.44          0.31         1.47 o                         
  -4   5  10          4.64          1.63         1.32 o                         
  -3   5  10         18.10         15.02         2.11 o                         
  -2   5  10          0.38          0.61         1.29 o                         
   1  -7  11          0.18         -1.14         1.63 o                         
   2  -7  11          2.58          1.25         1.76 o                         
  -1  -6  11          0.01          0.63         1.43 o                         
   0  -6  11          4.67          1.70         1.57 o                         
   1  -6  11         17.91         16.87         2.03 o                         
   2  -6  11         15.90         15.34         3.41 o                         
   3  -6  11          0.29          0.32         1.83 o                         
  -3  -5  11          0.33         -2.20         1.47 o                         
  -2  -5  11          0.21         -0.23         1.46 o                         
  -1  -5  11          0.10         -1.68         1.18 o                         
   0  -5  11          0.23         -1.86         1.24 o                         
   1  -5  11         31.07         27.84         3.59 o                         
   2  -5  11          3.12         -0.36         1.64 o                         
   3  -5  11          0.79          1.22         2.23 o                         
  -4  -4  11          3.26          1.68         2.40 o                         
  -3  -4  11          0.07         -0.61         2.13 o                         
  -2  -4  11          7.28          6.94         1.54 o                         
  -1  -4  11          0.16         -1.66         1.10 o                         
   0  -4  11          1.42          0.45         1.09 o                         
   1  -4  11          0.93         -0.56         0.82 o                         
   2  -4  11          0.94          0.24         1.45 o                         
   3  -4  11          2.57          2.40         1.62 o                         
   4  -4  11         24.70         22.70         5.09 o                         
  -5  -3  11          6.00          1.00         3.51 o                         
  -4  -3  11          9.49          9.42         1.83 o                         
  -3  -3  11          3.89          2.75         1.37 o                         
  -2  -3  11          2.59          1.53         1.43 o                         
  -1  -3  11          0.12         -1.24         0.82 o                         
   0  -3  11          0.41         -0.69         0.81 o                         
   1  -3  11         45.90         53.07         2.36 o                         
   2  -3  11          0.88          0.32         1.50 o                         
   3  -3  11         38.82         43.06         3.09 o                         
  -5  -2  11          0.14         -2.80         2.82 o                         
  -4  -2  11          0.06         -1.93         1.56 o                         
  -3  -2  11         13.99          9.06         1.55 o                         
  -2  -2  11         43.51         35.21         2.22 o                         
  -1  -2  11         11.67         11.46         1.16 o                         
   0  -2  11          1.85          2.67         1.01 o                         
   1  -2  11         30.59         36.14         3.35 o                         
   2  -2  11         19.28         22.88         1.70 o                         
   3  -2  11         12.67         11.68         1.92 o                         
  -6  -1  11          0.41         -0.56         2.38 o                         
  -5  -1  11          0.12         -1.32         1.44 o                         
  -4  -1  11          5.59          3.58         1.46 o                         
  -3  -1  11          9.70          8.36         1.52 o                         
  -2  -1  11         10.37          8.64         1.00 o                         
  -1  -1  11          0.83         -0.22         0.71 o                         
   0  -1  11         90.73        104.27         2.44 o                         
   1  -1  11         85.11        104.49         3.58 o                         
   2  -1  11          2.49          0.13         1.20 o                         
   3  -1  11         34.67         33.21         2.73 o                         
  -6   0  11         14.86         16.51         2.92 o                         
  -5   0  11         74.90         90.09         3.41 o                         
  -4   0  11          7.48          7.78         1.35 o                         
  -3   0  11          0.03         -0.31         0.91 o                         
  -2   0  11          3.26          4.32         0.79 o                         
  -1   0  11         46.31         46.98         2.80 o                         
   0   0  11         38.75         60.37         3.57 o                         
   1   0  11        139.57        149.82         4.75 o                         
   2   0  11          3.26          4.62         2.41 o                         
  -6   1  11        241.65        267.73         5.53 o                         
  -5   1  11         14.35         10.63         1.52 o                         
  -4   1  11          7.01         10.40         2.54 o                         
  -3   1  11          7.70          6.91         0.83 o                         
  -2   1  11         10.58         10.95         1.68 o                         
  -1   1  11         59.82         64.89         2.82 o                         
   0   1  11          2.43          6.04         1.39 o                         
   1   1  11         94.85        116.04         3.96 o                         
  -6   2  11          3.48          2.90         1.37 o                         
  -5   2  11          1.16         -0.10         0.98 o                         
  -4   2  11         48.28         40.12         3.04 o                         
  -3   2  11         39.70         43.16         2.83 o                         
  -2   2  11          0.57          0.96         1.34 o                         
  -1   2  11         45.26         49.00         2.63 o                         
   0   2  11         30.75         35.35         3.06 o                         
   1   2  11          2.63          2.15         1.53 o                         
  -6   3  11          4.46          1.30         1.45 o                         
  -5   3  11          1.94          1.09         0.91 o                         
  -4   3  11         45.74         50.97         4.86 o                         
  -3   3  11          1.08          0.65         1.32 o                         
  -2   3  11          0.05          0.12         1.36 o                         
  -1   3  11          1.27          1.06         0.98 o                         
  -6   4  11          4.10          1.75         1.96 o                         
  -5   4  11          4.61          2.08         2.32 o                         
  -4   4  11          3.88          1.71         1.65 o                         
  -3   4  11          1.66          2.49         1.41 o                         
  -2   4  11          2.85          3.21         1.26 o                         
  -2  -5  12          7.44          7.20         1.84 o                         
  -1  -5  12          0.37         -2.07         1.38 o                         
   0  -5  12          1.39          0.55         1.90 o                         
   1  -5  12          0.32         -1.26         2.06 o                         
   2  -5  12          0.15         -2.24         3.91 o                         
  -3  -4  12          1.95         -1.23         2.52 o                         
  -2  -4  12         26.18         21.85         2.20 o                         
  -1  -4  12          0.02         -1.11         1.50 o                         
   0  -4  12         10.44          7.16         2.10 o                         
   1  -4  12          7.78          6.66         2.61 o                         
   2  -4  12          2.83         -0.59         1.33 o                         
  -4  -3  12          2.33         -1.65         2.38 o                         
  -3  -3  12         18.96         16.84         1.99 o                         
  -2  -3  12         18.02         14.36         1.81 o                         
  -1  -3  12         28.65         29.62         2.10 o                         
   0  -3  12          5.16          5.06         1.32 o                         
   1  -3  12          0.01          1.72         1.16 o                         
   2  -3  12          2.66          2.06         3.36 o                         
  -4  -2  12         13.69          8.44         2.17 o                         
  -3  -2  12          1.72         -1.55         1.26 o                         
  -2  -2  12          1.18         -0.64         1.67 o                         
  -1  -2  12          0.43         -1.19         1.06 o                         
   0  -2  12         20.81         28.02         2.46 o                         
   1  -2  12         41.86         52.18         4.84 o                         
   2  -2  12          2.28          0.47         2.34 o                         
  -5  -1  12          1.71          1.17         1.55 o                         
  -4  -1  12          0.79         -0.30         1.31 o                         
  -3  -1  12          2.16          1.87         1.15 o                         
  -2  -1  12          0.03         -0.50         0.86 o                         
  -1  -1  12          3.39          1.64         1.04 o                         
   0  -1  12        257.66        302.34         7.92 o                         
   1  -1  12         21.77         26.82         1.78 o                         
   2  -1  12          8.95         10.46         6.95 o                         
  -5   0  12         24.15         24.62         3.18 o                         
  -4   0  12          0.00          0.59         1.24 o                         
  -3   0  12          7.43          9.19         1.22 o                         
  -2   0  12          7.02          8.01         1.05 o                         
  -1   0  12          3.57          4.51         1.24 o                         
   0   0  12         60.01         66.38         3.40 o                         
   1   0  12          4.52          9.70         1.91 o                         
  -5   1  12          0.14          0.59         2.00 o                         
  -4   1  12          2.01          1.86         0.98 o                         
  -3   1  12         54.64         63.08         3.64 o                         
  -2   1  12          0.01          0.55         1.38 o                         
  -1   1  12         18.60         20.19         2.42 o                         
   0   1  12          0.01          2.67         1.77 o                         
  -5   2  12          0.07         -0.40         0.98 o                         
  -4   2  12         32.75         39.48         8.93 o                         
  -3   2  12         62.44         64.32         3.37 o                         
  -2   2  12         23.39         20.32         2.26 o                         
  -1   2  12          0.12          1.52         1.18 o                         
  -4   3  12         11.57          5.67         2.53 o                         
  -3   3  12          1.21          1.63         1.42 o                         
   0  -4  13          2.75          3.02         1.83 o                         
  -2  -3  13          0.20         -1.87         1.25 o                         
  -1  -3  13          0.27         -0.26         1.52 o                         
   0  -3  13          7.40         11.53         1.59 o                         
  -3  -2  13          0.20         -1.67         1.26 o                         
  -2  -2  13          2.96          1.20         1.21 o                         
  -1  -2  13          5.52          4.69         1.30 o                         
   0  -2  13         15.85         25.46         2.66 o                         
  -3  -1  13          1.25          0.71         1.08 o                         
  -2  -1  13          0.22          0.47         1.10 o                         
  -1  -1  13          4.67          6.06         1.24 o                         
   0  -1  13         25.41         41.52         6.13 o                         
  -4   0  13          5.32          6.28         1.37 o                         
  -3   0  13          0.97          3.02         1.31 o                         
  -2   0  13          2.46          4.77         1.95 o                         
  -1   0  13          0.92          2.18         1.89 o                         
  -3   1  13          7.83          8.16         2.07 o                         
  -2   1  13          0.34          2.56         1.84 o                         
                                                                                
